# Supplementary material for: Integrated analysis of the lncRNA-miRNA-mRNA network based on competing endogenous RNA in atrial fibrillation
Source: Front Cardiovasc Med. 2023 Apr 27;10:1099124. doi: 10.3389/fcvm.2023.1099124 (PMC10174322; doi:10.3389/fcvm.2023.1099124)
Supplement: Supplementary file 2 [file Table6.xls]

## Sheet: supplement Table1
lncRNA_id	FoldChange	log2FoldChange	pValue	qValue
ENST00000412224	0.467082	-1.09825	0.000163144	0.0333237
ENST00000417038	0.00524269	-7.57548	2.57e-05	0.00879368
ENST00000418467	2.48876	1.31543	0.000158299	0.033266
ENST00000425727	0.0274069	-5.18932	4.54e-05	0.0136414
ENST00000435485	0.239246	-2.06343	0.00010192	0.0241188
ENST00000441414	160.452	7.326	3.04e-06	0.00136831
ENST00000447009	9.13972	3.19215	0.000106541	0.0241188
ENST00000528660	29.8104	4.89774	0.000223762	0.0428804
ENST00000543167	0.00694706	-7.16938	6.56e-06	0.00287257
ENST00000546134	0.208156	-2.26426	0.000117274	0.0260332
ENST00000556070	0.00397405	-7.97517	6.89e-06	0.0029364
ENST00000560865	1.12362e+06	20.0997	2.91e-09	2.61e-06
ENST00000564823	0.397697	-1.33026	8.46e-05	0.0211754
ENST00000591137	0.204774	-2.2879	6.35e-10	1.11e-06
ENST00000591854	15.1074	3.91718	2.27e-05	0.00812319
ENST00000599475	0.0186445	-5.7451	4.44e-05	0.0136414
ENST00000602322	155.992	7.28533	4.66e-05	0.0136414
ENST00000607783	0.00659011	-7.24548	0.000164917	0.0333237
ENST00000609087	0.00610743	-7.35522	2.53e-09	2.61e-06
ENST00000610988	2.91e-07	-21.7109	1.54e-11	5.73e-08
ENST00000625262	4.41178	2.14136	1.1e-07	7.54e-05
ENST00000628823	2.15657	1.10874	8.35e-05	0.0211754
ENST00000628939	45.893	5.5202	4.09e-07	0.000230327
ENST00000636467	0.0814031	-3.61877	3.74e-07	0.000218602
ENST00000642602	259.26	8.01825	9.12e-10	1.37e-06
ENST00000644038	0.00913423	-6.7745	1e-07	7.16e-05
ENST00000645622	2.63277	1.39658	0.000256207	0.0469544
ENST00000649338	0.0383768	-4.70362	5.31e-05	0.0152085
ENST00000651277	155.745	7.28304	1.58e-08	1.19e-05
NR_024424.2	0.260383	-1.9413	0.000225815	0.0428804
NR_026832.1	0.17455	-2.51829	4.67e-05	0.0136414
NR_028272.1	0.312713	-1.67709	2.98e-09	2.61e-06
NR_037650.1	2.29e-07	-22.0609	7.25e-11	1.63e-07
NR_038244.1	0.366388	-1.44856	2.78e-05	0.00931372
NR_038446.1	8.11964	3.02142	5.54e-07	0.00029081
NR_040057.1	0.373415	-1.42115	1.88e-05	0.00700822
NR_104125.1	3.8808	1.95635	1.72e-06	0.000846534
NR_110844.1	2.42587	1.2785	0.000121088	0.0265065
NR_110982.2	7.92e-08	-23.59	3.16e-12	1.82e-08
NR_120346.1	0.202114	-2.30676	9.81e-05	0.0241188
NR_136197.1	13.7318	3.77945	1.31e-07	7.94e-05
NR_137183.1	8.18618	3.03319	4.12e-09	3.42e-06
NR_146617.1	2.87e-07	-21.7327	1.82e-11	5.73e-08
NR_149006.1	0.394849	-1.34063	0.000253975	0.0469544
NR_152754.1	60.1684	5.91093	0.000104215	0.0241188
TCONS_00002203	0.0945712	-3.40245	0.000145692	0.0310305
TCONS_00004579	4.04e-08	-24.5597	3.92e-13	6.19e-09
TCONS_00010479	1.15579e+06	20.1405	2.77e-09	2.61e-06
TCONS_00012384	14.4611	3.85411	1.26e-07	7.91e-05
TCONS_00018512	2.19e-07	-22.1245	6.38e-11	1.63e-07
TCONS_00021029	11.5594	3.53099	1.15e-07	7.54e-05
TCONS_00024428	0.252713	-1.98443	0.000128451	0.0277332
TCONS_00024449	0.0813128	-3.62037	1.09e-08	8.61e-06
TCONS_00024452	0.0842948	-3.56841	3.42e-05	0.0107663
TCONS_00024485	0.237741	-2.07254	3.46e-12	1.82e-08
TCONS_00024503	0.414927	-1.26907	7.92e-05	0.0204592
TCONS_00025064	6.84777	2.77563	0.00010712	0.0241188
TCONS_00025068	9.18145	3.19872	1.87e-05	0.00700822
TCONS_00031639	0.319323	-1.64691	2.48e-05	0.00869132
TCONS_00032586	1.55892e+06	20.5721	1.22e-09	1.6e-06
TCONS_00033789	2.82544	1.49848	4.56e-07	0.000248082
TCONS_00038629	0.00924892	-6.7565	5.86e-05	0.0164894
XR_001738526.1	0.0315215	-4.98752	9.57e-10	1.37e-06
XR_001738528.1	0.0899126	-3.47533	2.49e-06	0.00115653
XR_001741027.1	0.0309522	-5.01381	3.16e-10	6.23e-07
XR_001741030.1	0.338874	-1.56118	7.01e-05	0.018403
XR_001741386.1	0.263704	-1.92301	1.18e-06	0.000600631
XR_001749193.1	8.87988	3.15054	0.00017379	0.0346723
XR_001750763.2	25.1024	4.64975	0.00016291	0.0333237
XR_001751776.2	0.00864667	-6.85364	0.000234005	0.0439066
XR_241961.3	0.122638	-3.02752	8.36e-06	0.0033797
XR_242551.4	6.55475	2.71254	2.95e-09	2.61e-06
XR_428553.3	11.3146	3.50011	0.000196659	0.0382856
XR_922350.1	0.398471	-1.32745	0.000273079	0.0494713
XR_926405.2	0.20107	-2.31423	7.29e-06	0.00302471
XR_927936.2	10.8877	3.44463	6.7e-05	0.0178989
XR_928424.3	0.0876802	-3.5116	0.000106897	0.0241188
XR_932105.2	12.9479	3.69465	2.05e-09	2.49e-06
XR_937389.2	0.0162307	-5.94513	1.91e-05	0.00700822
XR_941186.2	0.282432	-1.82402	0.000106659	0.0241188
XR_947548.2	0.122871	-3.02479	0.00019676	0.0382856
XR_948959.1	0.0906323	-3.46383	3.1e-05	0.0099785

## Sheet: supplement Table2
miRNA_id	FoldChange	log2FoldChange	pValue	qValue
hsa-miR-12136	0.440754	-1.18196	4.17e-05	0.00605274
hsa-miR-1323	0.328877	-1.60438	0.000167857	0.0135917
hsa-miR-133b	0.406014	-1.3004	0.000424883	0.0243546
hsa-miR-142-3p	2.41771	1.27364	1.96e-05	0.0034146
hsa-miR-142-5p	2.87697	1.52455	8.18e-07	0.00023713
hsa-miR-146b-3p	5.25419	2.39347	0.000461612	0.0243546
hsa-miR-208a-3p	0.408433	-1.29183	0.000944567	0.0342405
hsa-miR-223-3p	2.30465	1.20455	1.88e-08	1.63e-05
hsa-miR-223-5p	2.25579	1.17363	0.000391255	0.0243546
hsa-miR-302b-3p	0.428859	-1.22143	9.15e-06	0.00199107
hsa-miR-302c-3p	0.398418	-1.32765	0.00106963	0.034466
hsa-miR-3690	5.16344	2.36833	0.000475895	0.0243546
hsa-miR-4662a-5p	0.490252	-1.0284	0.00168529	0.0469801
hsa-miR-499a-3p	0.425402	-1.2331	0.000674202	0.0296718
hsa-miR-508-3p	3.84427	1.94271	0.000762072	0.0301365
hsa-miR-512-3p	0.276408	-1.85513	0.000399227	0.0243546
hsa-miR-517a-3p	0.412666	-1.27695	0.00068211	0.0296718
hsa-miR-526b-5p	0.268197	-1.89863	6.7e-05	0.00833067

## Sheet: supplement Table3
gene_id	FoldChange	log2FoldChange	pValue	qValue
ABCC3	3.35849	1.74781	0.000134204	0.00465298
ABHD18	2.04599	1.0328	1.33e-05	0.000809572
ABRA	2.0657	1.04663	7.28e-06	0.000524418
ACP5	4.02315	2.00833	1.09e-05	0.000702827
ACTA1	0.268781	-1.8955	0.00283573	0.0409753
ACTA2	0.310623	-1.68676	1.01e-09	4.72e-07
ADAM28	2.86854	1.52032	4.14e-05	0.00194717
ADAP2	2.27086	1.18324	1.32e-05	0.000809572
ADGRE1	4.32719	2.11343	0.00351309	0.0478367
ADGRE2	4.09233	2.03292	1.48e-08	4.58e-06
ADORA3	3.03844	1.60333	0.000147524	0.00491768
AIF1	2.25384	1.17239	1.38e-05	0.000827047
AKAP3	0.493339	-1.01935	0.000132003	0.00458635
ALCAM	2.0508	1.03619	0.000136664	0.00470446
ALOX5	2.07707	1.05455	8.96e-05	0.0034335
AMDHD1	2.88858	1.53036	0.00347915	0.0476782
ANGPTL4	4.75719	2.25011	6.32e-06	0.000485007
ANGPTL7	0.342165	-1.54724	4.85e-07	6.74e-05
ANKRD33B	2.09458	1.06666	0.000751722	0.015982
ANO3	3.52646	1.81822	0.00123904	0.0228199
ANO9	2.80714	1.4891	0.00105329	0.0201511
ANPEP	3.12202	1.64248	7.18e-06	0.00052413
AOAH	2.65292	1.40758	3.06e-07	4.79e-05
APBB1IP	2.58306	1.36908	6.26e-08	1.27e-05
APOA1	3.2091	1.68217	0.00170379	0.0288959
APOBR	3.37076	1.75307	0.000149025	0.00493765
APOC1	2.78025	1.47521	0.0020574	0.0331483
AQP4	0.289848	-1.78663	0.00106037	0.0202411
ARHGAP30	2.67952	1.42197	9.59e-07	0.000110936
ARHGAP45	2.21365	1.14643	6.92e-06	0.000510091
ARHGAP9	2.77661	1.47332	5.6e-07	7.25e-05
ART5	0.219407	-2.18832	0.000570062	0.0132885
ASTN2	0.370642	-1.4319	5.3e-06	0.000424035
ATP1B4	6.17433	2.62628	0.00104276	0.0200196
ATP8B4	2.18887	1.13019	8.5e-09	2.79e-06
ATRNL1	6.25426	2.64484	0.000274708	0.00775696
BANK1	7.20684	2.84937	4.65e-07	6.59e-05
BATF	3.90403	1.96496	0.00215189	0.0342344
BATF3	3.28682	1.71669	0.000143014	0.00481809
BCAT1	2.4264	1.27882	2.7e-05	0.0014125
BCL11B	3.19885	1.67755	3.64e-05	0.00177886
BCL2A1	6.25984	2.64613	0.00010235	0.00375874
BEX2	0.318369	-1.65123	6.34e-05	0.00267808
BIN2	2.71563	1.44129	8.83e-05	0.00340986
BIRC7	0.298102	-1.74612	0.00210599	0.0336953
BLK	7.2245	2.8529	0.0022986	0.0354697
BLNK	2.92511	1.54849	2.46e-05	0.00132747
BMP7	0.301758	-1.72853	0.00265263	0.0392379
BMP8A	0.484008	-1.0469	0.000386764	0.00997815
BRINP1	0.44923	-1.15447	0.00215915	0.0342598
BRIP1	2.51276	1.32927	0.00273087	0.0398926
BTK	2.31575	1.21148	9.19e-06	0.000621603
BTLA	5.98127	2.58045	0.00029678	0.00821581
C11orf21	0.484288	-1.04606	6.53e-05	0.00273576
C16orf54	3.02866	1.59868	0.0018166	0.0302248
C1orf105	0.28199	-1.82628	0.000175633	0.00554321
C1QB	2.21787	1.14917	1.27e-09	5.64e-07
C1QC	2.24137	1.16438	1.19e-06	0.000130511
C2	2.17902	1.12368	0.00140294	0.02478
C3AR1	3.22238	1.68813	0.00134396	0.0240857
C4orf50	14.2478	3.83267	0.000801823	0.0165719
C5AR1	3.22987	1.69148	1.3e-05	0.000806918
C5AR2	2.81821	1.49478	0.00276343	0.040154
CA14	0.307061	-1.7034	0.000118534	0.00425325
CACNA1B	0.360759	-1.47089	0.000136625	0.00470446
CACNA1D	0.291563	-1.77812	3.57e-06	0.000305396
CACNA1G	0.348055	-1.52261	2.25e-06	0.000211344
CAMK4	3.75719	1.90965	7.85e-06	0.000546793
CAPG	3.92077	1.97114	0.00270679	0.0397884
CARD11	2.96221	1.56668	0.000560447	0.0131389
CARD9	3.1272	1.64487	0.000318918	0.0085499
CARMIL2	3.48013	1.79914	0.000927783	0.0183701
CARNS1	0.41254	-1.27739	2.03e-14	3.7e-11
CCDC163	0.303828	-1.71867	7.16e-07	8.65e-05
CCDC170	2.35348	1.2348	0.000113787	0.00412797
CCL18	4.33516	2.11608	0.000688415	0.0151942
CCL19	9.58495	3.26077	5.66e-07	7.26e-05
CCL22	3.42454	1.77591	0.000772314	0.0162512
CCL3	5.12804	2.35841	0.00042368	0.0106627
CCL4	3.24673	1.69899	0.00236869	0.0361698
CCL5	3.19352	1.67515	0.000175172	0.00554321
CCR1	2.09633	1.06787	0.000630523	0.0141751
CCR2	2.62498	1.39231	8.63e-07	0.000102118
CCR5	3.1756	1.66703	1.58e-06	0.000163771
CCR6	4.50872	2.17272	0.00150198	0.02601
CCR7	4.05335	2.01912	0.00045479	0.0112391
CD14	2.3079	1.20658	3.05e-07	4.79e-05
CD1B	30.6977	4.94006	0.000699631	0.0152997
CD2	3.33633	1.73826	0.000435922	0.0108618
CD209	2.40267	1.26464	3.32e-10	1.82e-07
CD247	2.30989	1.20782	0.00364193	0.0490505
CD28	5.27906	2.40028	0.000197502	0.00608957
CD300A	2.84174	1.50678	2.86e-06	0.000255108
CD300C	2.94291	1.55724	0.000247084	0.0071615
CD300LB	28.5705	4.83645	7.4e-06	0.000529061
CD33	2.98042	1.57551	3.38e-06	0.000292047
CD37	2.89393	1.53303	7.07e-07	8.62e-05
CD3D	3.27517	1.71157	0.00246517	0.0372359
CD3E	2.68898	1.42706	1.09e-05	0.000702266
CD4	2.24689	1.16793	2.59e-06	0.000239369
CD48	3.05314	1.61029	1.22e-07	2.23e-05
CD52	4.06764	2.02419	2.09e-09	8.19e-07
CD53	2.78032	1.47525	2.21e-08	5.84e-06
CD6	3.13376	1.6479	0.000907472	0.0181208
CD68	2.95412	1.56273	7.08e-07	8.62e-05
CD72	5.20008	2.37853	1.72e-06	0.00017365
CD79A	13.6797	3.77396	0.000748502	0.015982
CD84	2.53904	1.34428	1.6e-05	0.000936555
CD86	2.62686	1.39334	4.51e-05	0.00207389
CD96	3.35745	1.74737	1.22e-05	0.000769348
CDCP1	2.94518	1.55835	0.000364171	0.00952993
CDH17	0.1842	-2.44065	9.79e-05	0.00365395
CDS1	5.1072	2.35253	1.77e-08	5.11e-06
CEACAM21	2.38458	1.25374	0.00148604	0.0257884
CEBPA	3.48757	1.80222	1.26e-09	5.64e-07
CEL	0.335729	-1.57463	0.00216612	0.0342948
CEMIP	2.7199	1.44355	0.000315089	0.00850275
CHGB	3.72195	1.89606	2.66e-10	1.56e-07
CHI3L1	12.1343	3.60102	8.48e-10	4.1e-07
CHI3L2	2.62335	1.39141	0.00123255	0.0227337
CHL1	0.449332	-1.15415	5.53e-06	0.000432304
CIDEA	3.78921	1.9219	0.00255745	0.0382779
CISH	2.47086	1.30502	0.00248819	0.0374802
CLEC10A	2.03835	1.0274	8.78e-05	0.0034047
CLEC12A	2.57281	1.36335	0.00206473	0.0332013
COL21A1	2.13204	1.09223	3.62e-16	9.92e-13
COLEC10	3.41564	1.77216	0.00335522	0.0463748
COLQ	2.33445	1.22308	4.04e-07	5.93e-05
CORO1A	2.57178	1.36277	2.32e-06	0.000215475
CPLX3	0.426804	-1.22835	2.71e-05	0.0014125
CPVL	2.01041	1.00749	4.61e-05	0.00211186
CR1	2.19267	1.13269	0.000369009	0.00963333
CRYBB1	4.8269	2.2711	0.00144959	0.0253011
CSF2RB	2.04453	1.03177	7.43e-10	3.7e-07
CSF3R	2.09156	1.06458	3.38e-05	0.00168025
CTSC	2.11719	1.08215	1.67e-12	2.26e-09
CTSS	2.36101	1.2394	2.53e-08	6.39e-06
CX3CR1	2.17824	1.12317	0.000751741	0.015982
CXCL16	2.64747	1.40461	0.000277839	0.00783191
CXorf21	4.13087	2.04644	0.000181438	0.00567954
CYP1A1	15.7724	3.97933	1.05e-05	0.000686691
CYP26B1	2.1683	1.11657	0.00226432	0.0351719
CYP2S1	2.66579	1.41456	0.00074745	0.015982
CYTH4	2.64065	1.4009	2.6e-05	0.00138623
DACT2	0.435421	-1.19952	1.86e-05	0.00107151
DAPP1	3.39491	1.76338	7.61e-06	0.000536877
DCANP1	6.54819	2.7111	0.00346804	0.0475741
DEF6	2.29608	1.19918	0.00292059	0.0418046
DENND1C	2.46376	1.30086	0.000434957	0.0108618
DENND2D	2.20595	1.1414	0.00065944	0.0147061
DHRS9	2.89543	1.53378	3.47e-16	9.92e-13
DIAPH3	3.35978	1.74837	0.00246335	0.0372359
DIO3	19.2506	4.26683	0.00162578	0.0277158
DNAH3	3.38113	1.7575	0.0014038	0.02478
DNASE1L3	2.18035	1.12456	0.000659511	0.0147061
DNLZ	0.383846	-1.3814	2.1e-06	0.000201365
DOCK10	2.58567	1.37054	1.3e-05	0.000806918
DOCK2	2.35053	1.23298	6.06e-08	1.26e-05
DOCK8	2.43319	1.28285	0.000326114	0.00870026
DOK2	2.21187	1.14526	6.56e-07	8.27e-05
DPEP2	2.22281	1.15238	0.000972418	0.0189758
DUSP13	0.479776	-1.05957	0.000175734	0.00554321
ECT2L	3.17319	1.66593	8.81e-19	1.06e-14
EIF3CL	0.160176	-2.64227	5.7e-05	0.00247032
EMILIN2	2.57592	1.36509	2.64e-05	0.00140556
ENOX1	2.51316	1.3295	5.04e-05	0.00226399
EPB41L4B	0.413043	-1.27564	2.27e-09	8.47e-07
ETV4	2.26134	1.17718	0.000221341	0.00658971
EVI2A	3.36502	1.75061	1.44e-05	0.000851708
EVI2B	2.80058	1.48573	3.12e-05	0.00158977
F13A1	2.00242	1.00174	2.91e-08	7.14e-06
FABP4	2.25543	1.17341	0.00196753	0.0319826
FAM181B	0.317655	-1.65447	1.8e-11	1.74e-08
FAM184A	0.363524	-1.45988	9.81e-06	0.000652755
FAM46B	0.255417	-1.96908	4.02e-08	9.05e-06
FASLG	5.6421	2.49623	0.0019539	0.0317924
FBP1	3.06321	1.61505	0.00327796	0.0456526
FCER1G	2.25268	1.17164	0.00181942	0.0302328
FCGR1A	6.3011	2.6556	1.74e-05	0.00100846
FCGR1B	3.29002	1.7181	0.00218483	0.0344237
FCGR2A	2.49431	1.31864	6.12e-08	1.26e-05
FCGR3A	2.28598	1.19281	0.000495283	0.0120051
FCHO1	2.72805	1.44787	0.000754069	0.0159901
FCMR	2.87892	1.52553	0.000790047	0.0165186
FCN1	5.07951	2.34469	4.75e-08	1.04e-05
FCRL1	16.1864	4.01671	0.00057173	0.0133085
FCRL2	18.7435	4.22832	0.00122206	0.0226884
FCRL5	15.1908	3.92513	6.6e-07	8.27e-05
FCRL6	4.67658	2.22545	5.49e-06	0.000432304
FERMT3	2.55512	1.35339	6.68e-06	0.000496969
FGD3	2.19612	1.13496	0.000119641	0.00428363
FGF18	2.76889	1.46931	0.000805177	0.0165818
FGFR2	0.365754	-1.45106	6.94e-07	8.58e-05
FGR	2.0949	1.06688	0.000280819	0.00788884
FHL2	5.89137	2.5586	9.56e-17	3.93e-13
FOLR2	2.16831	1.11657	3.09e-06	0.000270454
FPGT-TNNI3K	2.96008	1.56563	0.000573118	0.0133219
FPR3	2.68965	1.42742	0.00023388	0.00687583
FRMPD1	0.44223	-1.17713	0.000164171	0.00524705
FYB1	2.88005	1.52609	1.42e-09	6e-07
GAL3ST3	0.388732	-1.36315	0.000143402	0.00481809
GALNT6	2.96453	1.56781	0.000416634	0.0105344
GALNTL5	0.0417958	-4.5805	0.00340412	0.0469717
GAPT	3.26326	1.70631	0.00107666	0.0204552
GAS2L3	2.3235	1.2163	0.000926143	0.0183597
GBP5	2.53588	1.34248	0.000316521	0.00851344
GDF2	9.93547	3.31259	1.84e-07	3.09e-05
GFI1	2.723	1.44519	0.000785358	0.0164415
GJD2	0.139635	-2.84027	1.92e-07	3.16e-05
GMFG	2.09857	1.0694	0.000169921	0.00540133
GNA15	2.48118	1.31102	0.000263179	0.00749581
GNAL	0.432727	-1.20847	4.16e-05	0.00195207
GPR132	2.26492	1.17946	0.00102378	0.0196872
GPR141	2.42671	1.279	0.000411158	0.0104274
GPR171	3.28415	1.71552	0.000624201	0.0140908
GPR174	3.11589	1.63964	0.000461107	0.0113611
GPR34	2.12234	1.08566	0.000156514	0.00508834
GPR65	4.88187	2.28743	1.18e-06	0.000130511
GPR88	3.27383	1.71098	0.000369295	0.00963333
GPSM3	2.35464	1.23551	4.08e-05	0.0019335
GREM1	3.98744	1.99546	3.51e-05	0.00171955
GRIA1	5.21499	2.38267	7.69e-12	9.03e-09
GSDMC	0.213582	-2.22714	0.000488902	0.0118855
GZMH	3.59319	1.84526	0.00223693	0.0348453
HAVCR2	2.64239	1.40184	0.000318264	0.00854633
HCK	2.25285	1.17175	4.43e-06	0.000371346
HCLS1	2.07251	1.05138	2.19e-06	0.000207816
HELB	2.06992	1.04958	0.000142298	0.00481809
HK3	2.22434	1.15338	0.000588235	0.0136156
HLA-DMA	2.02044	1.01467	3.69e-07	5.46e-05
HLA-DMB	2.56936	1.36141	7.32e-06	0.000525569
HLA-DRA	2.31184	1.20904	1.65e-07	2.83e-05
HMOX1	2.78348	1.47689	9.16e-06	0.000621603
HOXB3	2.03738	1.02672	0.001832	0.0302888
HPCAL4	0.268365	-1.89773	0.000603989	0.0138437
HPN	0.451122	-1.14841	3.06e-07	4.79e-05
HPSE	2.9174	1.54469	5.7e-05	0.00247032
HRK	4.61119	2.20514	0.000469685	0.0115206
HSPA6	3.05753	1.61237	5.73e-05	0.00247224
ICOS	6.07594	2.60311	0.000941407	0.0185951
IFI30	3.59869	1.84747	1.27e-06	0.0001356
IGFBP2	2.07098	1.05031	0.000392965	0.0100435
IGFLR1	2.07875	1.05572	0.000247581	0.00716328
IGFN1	0.356163	-1.48939	0.00234331	0.03589
IGLL5	6.90124	2.78686	4.43e-08	9.83e-06
IGSF1	0.48003	-1.0588	0.00241356	0.0366923
IGSF21	2.93649	1.55409	0.00321103	0.0449873
IGSF6	2.8856	1.52887	6.84e-05	0.00279512
IKZF1	2.73516	1.45162	2.7e-05	0.0014125
IKZF3	2.7907	1.48063	0.000210081	0.00630014
IL10	9.1115	3.18769	0.00333044	0.0461877
IL10RA	2.67936	1.42189	2.82e-05	0.00145639
IL12RB2	2.42284	1.2767	1.99e-05	0.00111179
IL18RAP	3.59552	1.8462	0.00125076	0.0229493
IL1B	8.70495	3.12184	3.94e-06	0.000332094
IL1RN	4.62144	2.20834	6.89e-05	0.00280125
IL2RG	3.06468	1.61574	2.28e-05	0.00124723
IL4I1	3.84632	1.94348	0.00128921	0.0233645
IL7R	3.65196	1.86867	6.08e-06	0.000468942
IRF5	2.24995	1.16989	5.71e-05	0.00247032
IRF8	2.52172	1.33441	2.82e-06	0.000253668
ITGA4	3.19366	1.67521	3.7e-08	8.62e-06
ITGAL	3.1695	1.66425	1.69e-07	2.86e-05
ITGAX	4.80946	2.26588	0.000122751	0.00437562
ITGB2	3.44893	1.78615	1.53e-07	2.7e-05
ITGB7	3.1794	1.66876	6.54e-05	0.00273576
ITK	2.82025	1.49582	0.000389695	0.0100195
JAK3	2.51081	1.32815	2.72e-05	0.00141345
JAML	2.77111	1.47047	6.77e-06	0.000501266
JCHAIN	6.65704	2.73488	2.23e-08	5.84e-06
KCNA6	0.335987	-1.57352	4.24e-09	1.52e-06
KCND2	2.89817	1.53514	0.00187176	0.0308222
KCNJ2	2.03217	1.02302	4.69e-07	6.59e-05
KCNK13	5.46895	2.45126	5.44e-07	7.21e-05
KCNN1	0.129344	-2.95072	2.64e-06	0.000241226
KCNN4	2.84132	1.50656	0.00351623	0.0478367
KLHL6	2.29086	1.19589	0.000235565	0.00690066
KLRB1	6.02089	2.58998	2.36e-05	0.00127936
KMO	3.21237	1.68364	0.00221877	0.0346609
KYNU	2.14081	1.09816	3.38e-05	0.00168025
LAIR1	2.49465	1.31884	6.05e-06	0.000468831
LAMP3	5.76772	2.528	1.14e-06	0.000128441
LAPTM5	3.57994	1.83994	5.71e-05	0.00247032
LAT2	2.39571	1.26045	5.08e-05	0.00227451
LAX1	2.04802	1.03423	0.00330147	0.0458633
LBH	2.66786	1.41568	4.88e-07	6.74e-05
LCK	2.43239	1.28238	0.00367759	0.0492563
LCNL1	0.446835	-1.16218	0.00219058	0.0344237
LCP1	3.78669	1.92094	2.38e-10	1.45e-07
LCP2	2.14937	1.10391	0.000177522	0.00557818
LEP	7.96609	2.99387	8.87e-05	0.00341351
LGALS2	5.16834	2.3697	2.04e-05	0.00113876
LGI3	0.270374	-1.88697	0.00228356	0.0353371
LILRA5	4.15367	2.05439	0.000369971	0.00963567
LILRA6	2.56529	1.35912	0.003516	0.0478367
LILRB1	2.23435	1.15985	0.000187097	0.00580143
LILRB2	2.28303	1.19095	4.87e-08	1.05e-05
LILRB3	3.09712	1.63093	4.69e-06	0.00038503
LILRB4	2.91751	1.54474	2.05e-06	0.000197792
LINGO4	0.259674	-1.94523	0.00166482	0.0283227
LIPA	2.88613	1.52914	1.8e-09	7.21e-07
LMAN1L	0.448143	-1.15797	0.000239675	0.00698373
LRRC25	2.27264	1.18437	0.000118432	0.00425325
LRRC6	2.1312	1.09167	7.26e-05	0.00290274
LRRC63	5.51191	2.46255	0.000303597	0.00831553
LST1	2.72173	1.44453	0.00292282	0.0418046
LTB	4.23639	2.08284	0.00137234	0.0244081
LUZP2	5.58107	2.48054	0.00191161	0.0313527
LY9	5.53703	2.46911	3.04e-06	0.000266936
LYZ	2.92087	1.5464	1.19e-08	3.76e-06
MAP4K1	2.3475	1.23112	0.000416656	0.0105344
MAPT	0.416575	-1.26335	1.6e-05	0.000936555
2022-03-01	2.57353	1.36375	3.58e-11	2.68e-08
MARCO	2.07651	1.05416	0.00247084	0.0372872
MATK	6.48293	2.69664	8.41e-07	0.000100827
MEI4	0.391266	-1.35378	0.00127621	0.0232005
MKRN2OS	8.28317	3.05018	0.000426564	0.0107189
MKX	2.4942	1.31858	0.000801639	0.0165719
MMP11	0.477382	-1.06678	1.33e-05	0.000809572
MMP12	57.8777	5.85494	0.000285894	0.00796335
MMP9	21.3808	4.41824	6.65e-06	0.000496969
MNDA	2.30634	1.2056	0.0001399	0.00478981
MOG	0.335667	-1.5749	0.000598835	0.013764
MPEG1	2.12739	1.08908	4.3e-07	6.14e-05
MS4A1	9.80579	3.29363	4.81e-06	0.000393326
MS4A14	2.43606	1.28455	0.00220391	0.0345085
MS4A7	2.13014	1.09095	1.16e-05	0.000735854
MSR1	4.80972	2.26595	8.16e-05	0.00319117
MT1X	0.404604	-1.30542	3.76e-05	0.00181298
MUM1L1	0.273255	-1.87168	0.000967213	0.0189337
MUSTN1	0.23325	-2.10005	5.97e-09	2.09e-06
MYBPHL	0.380717	-1.39321	1.92e-06	0.000188765
MYO1F	2.48106	1.31095	5.56e-07	7.25e-05
MYO1G	3.05212	1.60981	5.67e-08	1.19e-05
MYO5B	0.463169	-1.11039	0.00212536	0.0339108
MZB1	4.23692	2.08301	0.000127014	0.0044751
NABP1	2.95646	1.56387	1.62e-07	2.83e-05
NCF1	2.16716	1.1158	0.00026519	0.00754002
NCF2	2.36734	1.24327	2.8e-06	0.000253092
NCF4	2.10423	1.07329	0.00187597	0.0308343
NCKAP1L	2.55485	1.35324	1.83e-06	0.000181055
NFAM1	2.3803	1.25114	0.000123025	0.00437562
NKAIN2	0.439751	-1.18524	2.66e-05	0.00140782
NLRC4	2.82441	1.49795	7.24e-06	0.000524418
NLRP12	2.91254	1.54228	0.000297828	0.00822605
NOS1	0.142952	-2.8064	4.34e-10	2.3e-07
NPL	2.47511	1.3075	5.61e-05	0.00245803
NUGGC	5.6954	2.5098	0.000514192	0.0122645
OSCAR	2.29909	1.20106	0.00248236	0.0374267
P2RY10	3.77014	1.91462	0.000595392	0.0137233
PAX5	15.0467	3.91138	0.00185102	0.0305112
PDE8B	2.56168	1.35709	6.72e-09	2.3e-06
PDK4	3.12457	1.64366	0.00283975	0.0409753
PIK3AP1	2.05011	1.0357	0.000336826	0.00895696
PIK3CG	2.14579	1.10151	1.4e-05	0.000835416
PIK3R5	2.57331	1.36363	1.97e-06	0.000191261
PKP1	0.169579	-2.55997	3.31e-05	0.0016597
PLA2G7	4.83536	2.27362	0.00046262	0.0113813
PLAC8	3.85174	1.94551	3.73e-05	0.00180399
PLCB2	2.03218	1.02302	9.19e-05	0.00348695
PLEK	2.49158	1.31706	5.02e-08	1.07e-05
PLEKHB1	0.48206	-1.05272	1.35e-12	2.01e-09
PNCK	0.482878	-1.05027	1.3e-05	0.000806918
POU2AF1	5.33975	2.41677	1e-05	0.00066507
POU2F2	2.57272	1.36329	7.9e-05	0.00310593
PRF1	2.37157	1.24585	0.000140738	0.00479144
PRKAB2	0.484735	-1.04473	8.01e-08	1.57e-05
PRKCQ	2.66509	1.41419	0.00127487	0.0232005
PRMT8	0.346927	-1.5273	0.0031698	0.0445616
PRODH	0.368434	-1.44052	3.44e-05	0.00170455
PRSS36	2.83651	1.50412	0.00127145	0.0232005
PRUNE2	0.320142	-1.64322	0.000925222	0.0183597
PSD4	2.15493	1.10764	0.000394772	0.010074
PSTPIP1	2.31491	1.21096	0.00023523	0.00690066
PTAFR	2.35741	1.2372	9.44e-05	0.00355132
PTCRA	14.9589	3.90293	0.00364223	0.0490505
PTPN22	2.8479	1.5099	0.0003926	0.0100435
PTPN6	2.26849	1.18173	1.73e-06	0.000173734
PTPN7	3.94158	1.97878	1.21e-05	0.000763148
PTPRC	2.75456	1.46182	3.05e-10	1.73e-07
PTPRO	2.04342	1.03099	0.00090016	0.0180625
PTX3	3.5836	1.84141	0.000486823	0.0118525
PYGM	0.420384	-1.25022	1.01e-05	0.000669683
PYHIN1	4.13405	2.04756	3.31e-07	5.08e-05
RAB39A	2.80026	1.48556	0.000605143	0.0138475
RAC2	2.8445	1.50818	2.24e-08	5.84e-06
RASAL3	2.17644	1.12197	0.00158709	0.027169
RASD1	0.167653	-2.57645	0.00194918	0.031756
RBM47	2.15985	1.11093	1.3e-09	5.64e-07
RCAN1	2.15514	1.10778	2.15e-11	1.96e-08
RGS18	2.51815	1.33236	2.66e-05	0.00140782
RGS6	0.458283	-1.12569	1.45e-06	0.000152139
RHOH	2.50911	1.32718	0.00136056	0.0242511
RNASE6	2.13915	1.09704	1.49e-05	0.000878034
RNF128	0.243067	-2.04058	0.000949792	0.0186933
RORB	0.31043	-1.68766	1.01e-17	5.51e-14
RPS6KA1	2.25431	1.17269	5.38e-05	0.00238476
RTN1	2.01578	1.01134	3.78e-05	0.00181659
RUBCNL	3.35157	1.74484	9.44e-05	0.00355132
RUNX1	2.23227	1.15851	0.000339732	0.00901963
RUNX3	2.45323	1.29468	0.00107807	0.0204584
S100A14	0.458049	-1.12643	0.000663626	0.0147471
S100A9	5.98051	2.58027	1.72e-10	1.11e-07
SAMD3	3.5414	1.82432	4.85e-05	0.00219801
SAMSN1	3.33666	1.73841	2.77e-09	1.01e-06
SASH3	2.50724	1.3261	0.000103884	0.00380229
SCIMP	2.50662	1.32574	0.000205831	0.0062235
SCML4	3.1011	1.63278	0.000796373	0.01656
SDC1	5.0016	2.32239	7.81e-05	0.00309458
SEC14L5	0.355174	-1.4934	0.00194973	0.031756
SERPINA1	3.67342	1.87712	3.28e-05	0.00165546
SERPINA3	2.62275	1.39108	5.97e-05	0.00255798
SFRP5	0.376308	-1.41002	0.00282502	0.0409404
SH3BP1	2.4435	1.28895	2.24e-05	0.00122704
SIDT1	2.05023	1.03578	6.94e-05	0.00281095
SIGLEC11	3.66668	1.87448	5.38e-05	0.00238476
SIGLEC9	2.50525	1.32496	0.000980152	0.0190625
SKAP1	3.62057	1.85622	0.000127167	0.0044751
SLA	2.21836	1.1495	6.93e-05	0.00281095
SLAMF1	3.21989	1.68701	0.000101969	0.00375874
SLAMF6	2.64199	1.40162	0.0028449	0.0410115
SLAMF7	4.39941	2.13731	1.57e-08	4.78e-06
SLAMF8	3.44659	1.78517	3.36e-07	5.1e-05
SLC11A1	2.85818	1.5151	0.000770269	0.0162498
SLC17A9	2.44009	1.28693	7.53e-05	0.00299569
SLC22A16	8.84785	3.14533	0.00343076	0.047245
SLC2A5	3.88665	1.95853	0.000178732	0.0056055
SLC37A2	2.20001	1.13751	0.000253271	0.00727666
SLC46A2	13.1698	3.71916	0.00237967	0.0362778
SLC5A10	0.400325	-1.32076	0.000438842	0.0109106
SLC7A7	2.13011	1.09093	0.000348099	0.00918244
SLCO1B7	18.7199	4.2265	0.00302678	0.0429704
SMIM25	4.2876	2.10017	0.000397305	0.010123
SMTNL2	0.279821	-1.83743	8.31e-12	9.1e-09
SMYD2	2.18664	1.12872	0.00269262	0.0397222
SNAI1	2.25151	1.17089	0.00106816	0.0203407
SNCB	0.130571	-2.93709	0.000792673	0.0165315
SNX20	3.18501	1.6713	4.93e-07	6.75e-05
SNX22	0.335089	-1.57739	2.35e-05	0.00127626
SP140	3.24273	1.69721	7.88e-05	0.00310593
SPI1	2.11045	1.07755	0.000582696	0.0135064
SPN	2.24265	1.16521	8.55e-06	0.000585344
SPP1	21.7581	4.44348	0.000454512	0.0112391
ST14	4.34383	2.11897	0.000100019	0.00371882
STC2	0.494747	-1.01524	1.29e-18	1.06e-14
STOX1	3.19073	1.67388	0.0015176	0.0262529
STXBP2	2.19171	1.13206	0.000658432	0.0147061
SUSD4	0.465359	-1.10358	5.89e-05	0.00253286
SYK	2.01647	1.01183	0.000102465	0.00375874
TBC1D10C	2.70457	1.4354	0.00294619	0.0420658
TFEC	2.65914	1.41096	6.16e-07	7.85e-05
THEMIS	2.80464	1.48782	0.00122582	0.0227115
THEMIS2	2.36932	1.24447	2.61e-06	0.000239603
TIMP1	2.10527	1.074	0.0016455	0.0280229
TLL2	0.299879	-1.73755	9.16e-05	0.00348362
TLR1	2.39462	1.2598	1.36e-05	0.000819074
TLR10	6.26743	2.64787	0.00061355	0.0139462
TLR2	2.3879	1.25574	4.22e-05	0.00197511
TLR7	2.30828	1.20682	6.87e-05	0.00279985
TLR8	3.39151	1.76193	1.74e-08	5.09e-06
TM4SF19	20.1938	4.33584	1.33e-05	0.000809572
TM7SF2	0.404199	-1.30686	1.78e-12	2.26e-09
TMC8	2.47636	1.30822	6.68e-05	0.00277887
TMEM132E	3.68982	1.88355	7.25e-06	0.000524418
TMEM200A	2.32826	1.21925	0.00156543	0.0269243
TMEM200C	2.59363	1.37497	0.00182776	0.0302783
TNFAIP8	2.29918	1.20112	6.65e-06	0.000496969
TNFAIP8L2	2.65712	1.40986	0.00100719	0.0194732
TNFRSF11A	2.35752	1.23727	4.25e-05	0.0019821
TNFRSF11B	2.15469	1.10748	0.00135646	0.0242041
TNFSF14	2.11214	1.0787	0.00143778	0.0251902
TNFSF8	2.18746	1.12926	0.000222805	0.00662131
TPD52L1	0.491628	-1.02436	0.00141225	0.0248519
TRAF3IP3	3.23414	1.69338	2.73e-05	0.00141345
TREM1	3.63149	1.86056	1.76e-05	0.00101695
TREM2	9.29427	3.21634	5.48e-05	0.00241968
TREML1	11.1299	3.47637	0.000161926	0.00520762
TRIQK	2.00524	1.00377	5.24e-16	1.23e-12
TRPC5OS	0.0443978	-4.49337	0.00230823	0.0355182
TUBB4A	0.28069	-1.83295	0.00199553	0.0323737
TXK	2.1685	1.11669	0.00257518	0.0384732
TYROBP	2.86263	1.51734	1.35e-05	0.000817253
UBASH3A	3.2566	1.70336	0.000229153	0.0067732
UCP2	2.01324	1.00952	7.72e-06	0.000542503
USH1G	0.102232	-3.29008	0.00307634	0.0434006
UTS2	6.49414	2.69914	6.74e-05	0.00279024
VAMP8	2.06542	1.04643	0.00118145	0.0221816
VAV1	2.35238	1.23412	0.000285333	0.00796335
VCAM1	2.27094	1.18329	1.75e-10	1.11e-07
VDR	2.81152	1.49135	0.000139122	0.00477315
VSIG4	2.02366	1.01696	6.67e-06	0.000496969
WAS	2.3794	1.2506	2.79e-06	0.000253016
WDFY4	2.33379	1.22267	7.78e-06	0.000544363
XCR1	6.14822	2.62017	1.09e-06	0.000123272
ZNF831	2.99964	1.58479	9.03e-05	0.00345193

## Sheet: supplement Table4
mRNA	lncRNA	r	pvalue
CD52	XR_242551.4	0.997915	2.26e-08
IGFLR1	XR_927936.2	0.996155	1.42e-07
RCAN1	NR_104125.1	0.995458	2.34e-07
LUZP2	ENST00000441414	0.99389	5.68e-07
IL1B	ENST00000628939	0.993639	6.4e-07
CPLX3	ENST00000564823	0.993466	6.94e-07
NOS1	ENST00000425727	0.99341	7.12e-07
GPR34	NR_038446.1	0.992486	1.05e-06
TLL2	XR_001738528.1	0.991974	1.28e-06
STC2	XR_937389.2	0.991588	1.48e-06
DHRS9	XR_932105.2	0.991532	1.51e-06
LMAN1L	ENST00000564823	0.990596	2.06e-06
HSPA6	ENST00000628939	0.990427	2.18e-06
CYP1A1	TCONS_00032586	0.990077	2.42e-06
CD3D	NR_038446.1	0.990027	2.46e-06
BIRC7	TCONS_00024452	0.989054	3.25e-06
FCRL5	NR_152754.1	0.989049	3.26e-06
BCL11B	NR_038446.1	0.988357	3.91e-06
C4orf50	XR_428553.3	0.988163	4.11e-06
MARCO	TCONS_00025068	0.987845	4.45e-06
SDC1	TCONS_00012384	0.987485	4.85e-06
MUSTN1	TCONS_00031639	0.986758	5.75e-06
ASTN2	NR_120346.1	0.985283	7.88e-06
KYNU	XR_927936.2	0.985129	8.13e-06
POU2AF1	TCONS_00025068	0.985032	8.29e-06
RASD1	ENST00000607783	0.984954	8.42e-06
MAP4K1	NR_038446.1	0.984699	8.85e-06
SIDT1	XR_927936.2	0.984395	9.39e-06
2023-03-01	XR_242551.4	0.984275	9.61e-06
IGLL5	NR_038446.1	0.984241	9.67e-06
CCR6	ENST00000441414	0.9841	9.93e-06
AMDHD1	TCONS_00012384	0.984089	9.95e-06
FCN1	ENST00000642602	0.983904	1.03e-05
IKZF1	NR_038446.1	0.983804	1.05e-05
ACTA2	XR_947548.2	0.983704	1.07e-05
PLEKHB1	XR_937389.2	0.983539	1.1e-05
HMOX1	TCONS_00012384	0.983438	1.12e-05
SAMD3	XR_428553.3	0.983406	1.13e-05
SDC1	ENST00000528660	0.982468	1.33e-05
RAC2	XR_242551.4	0.982437	1.34e-05
CEACAM21	XR_927936.2	0.982082	1.42e-05
BRINP1	ENST00000412224	0.981993	1.44e-05
KCNK13	XR_242551.4	0.981805	1.49e-05
PRUNE2	TCONS_00038629	0.981671	1.52e-05
CORO1A	XR_927936.2	0.981531	1.55e-05
PRKAB2	TCONS_00031639	0.981317	1.61e-05
GALNTL5	TCONS_00002203	0.981257	1.62e-05
CHL1	NR_024424.2	0.98119	1.64e-05
MS4A1	XR_428553.3	0.9811	1.66e-05
TM7SF2	TCONS_00002203	0.981009	1.69e-05
S100A9	XR_001749193.1	0.980956	1.7e-05
NLRP12	XR_932105.2	0.980847	1.73e-05
GRIA1	TCONS_00025068	0.980773	1.75e-05
FGFR2	TCONS_00002203	0.980573	1.81e-05
TNFSF8	NR_038446.1	0.980571	1.81e-05
CD96	XR_428553.3	0.980553	1.81e-05
NKAIN2	NR_040057.1	0.980254	1.9e-05
BTLA	ENST00000441414	0.980086	1.94e-05
MT1X	NR_120346.1	0.97989	2e-05
ANO9	XR_927936.2	0.979881	2.01e-05
CA14	ENST00000417038	0.979811	2.03e-05
DIO3	TCONS_00025068	0.979806	2.03e-05
IKZF3	NR_038446.1	0.979505	2.12e-05
BIRC7	XR_926405.2	0.978988	2.28e-05
SKAP1	XR_242551.4	0.978515	2.44e-05
CCDC170	XR_428553.3	0.978469	2.46e-05
CD96	NR_038446.1	0.978405	2.48e-05
IGLL5	XR_428553.3	0.978387	2.48e-05
LILRA5	ENST00000628939	0.978292	2.52e-05
TMEM200A	ENST00000441414	0.977685	2.73e-05
CACNA1G	TCONS_00002203	0.977586	2.77e-05
THEMIS	NR_038446.1	0.97749	2.8e-05
C5AR2	ENST00000628939	0.977378	2.85e-05
CCDC170	NR_038446.1	0.977308	2.87e-05
ACTA2	XR_928424.3	0.977005	2.99e-05
CEACAM21	ENST00000602322	0.976965	3e-05
CCL5	NR_038446.1	0.97684	3.05e-05
MZB1	TCONS_00012384	0.976416	3.22e-05
PYHIN1	XR_242551.4	0.976027	3.38e-05
LGALS2	ENST00000628939	0.975922	3.43e-05
LRRC63	ENST00000528660	0.975738	3.51e-05
BRIP1	XR_927936.2	0.975657	3.54e-05
TNFAIP8	XR_428553.3	0.97555	3.59e-05
RORB	XR_001741386.1	0.975337	3.68e-05
SNX20	TCONS_00012384	0.975206	3.74e-05
ASTN2	ENST00000417038	0.97509	3.79e-05
XCR1	NR_038446.1	0.974794	3.93e-05
CARNS1	XR_937389.2	0.97477	3.94e-05
UBASH3A	XR_927936.2	0.974575	4.03e-05
LINGO4	ENST00000417038	0.974569	4.03e-05
IGFLR1	ENST00000602322	0.974544	4.05e-05
PDE8B	XR_932105.2	0.974399	4.11e-05
TLR10	NR_038446.1	0.974304	4.16e-05
DHRS9	TCONS_00033789	0.974208	4.21e-05
CD3E	NR_038446.1	0.97413	4.24e-05
CEACAM21	TCONS_00025068	0.974089	4.27e-05
TNFAIP8L2	XR_927936.2	0.974088	4.27e-05
MAP4K1	XR_428553.3	0.973856	4.38e-05
TMEM132E	XR_428553.3	0.973752	4.43e-05
MYO1G	XR_242551.4	0.973747	4.44e-05
ART5	XR_922350.1	0.973516	4.55e-05
FCRL6	NR_038446.1	0.973509	4.56e-05
SLC2A5	TCONS_00012384	0.973432	4.6e-05
ART5	ENST00000564823	0.973355	4.64e-05
ABRA	XR_001749193.1	0.972981	4.83e-05
PTPRC	XR_242551.4	0.97291	4.87e-05
ATP8B4	XR_927936.2	0.972763	4.95e-05
MYBPHL	TCONS_00002203	0.972748	4.96e-05
TRIQK	NR_137183.1	0.97268	4.99e-05
TLR2	NR_038446.1	0.972549	5.07e-05
CAMK4	TCONS_00025068	0.972409	5.14e-05
TLR10	XR_428553.3	0.972131	5.3e-05
CEBPA	NR_152754.1	0.971904	5.43e-05
WAS	XR_242551.4	0.971892	5.44e-05
DENND2D	NR_038446.1	0.971828	5.47e-05
GPR171	NR_038446.1	0.971784	5.5e-05
EIF3CL	ENST00000543167	0.971583	5.62e-05
PTCRA	NR_038446.1	0.971493	5.67e-05
CAMK4	XR_927936.2	0.971403	5.72e-05
PRKCQ	NR_038446.1	0.97132	5.77e-05
SERPINA3	ENST00000528660	0.971119	5.89e-05
CD33	XR_927936.2	0.971018	5.95e-05
WAS	XR_927936.2	0.970969	5.98e-05
CCR6	XR_428553.3	0.970938	6e-05
AKAP3	XR_001741030.1	0.97017	6.49e-05
AMDHD1	NR_152754.1	0.970154	6.5e-05
HCLS1	XR_242551.4	0.969865	6.69e-05
DOCK8	NR_038446.1	0.96986	6.69e-05
DAPP1	XR_242551.4	0.969857	6.69e-05
HMOX1	ENST00000628939	0.969853	6.7e-05
DNASE1L3	NR_137183.1	0.969816	6.72e-05
S100A9	NR_104125.1	0.969812	6.72e-05
CAMK4	XR_428553.3	0.96968	6.81e-05
GJD2	ENST00000417038	0.969517	6.92e-05
LRRC63	TCONS_00012384	0.969399	7e-05
BIRC7	TCONS_00024449	0.969241	7.11e-05
JCHAIN	TCONS_00025068	0.96918	7.15e-05
CD48	XR_242551.4	0.969139	7.18e-05
CCDC163	TCONS_00002203	0.969067	7.23e-05
STC2	XR_001741386.1	0.968795	7.42e-05
CEBPA	TCONS_00025068	0.968748	7.45e-05
C11orf21	ENST00000417038	0.968706	7.48e-05
TLR8	XR_242551.4	0.96863	7.54e-05
LILRA6	ENST00000628939	0.968434	7.68e-05
DACT2	NR_038244.1	0.968319	7.76e-05
F13A1	ENST00000447009	0.968262	7.8e-05
MOG	TCONS_00038629	0.968166	7.87e-05
LRRC63	TCONS_00033789	0.96813	7.9e-05
ABHD18	ENST00000625262	0.968105	7.92e-05
GAS2L3	NR_038446.1	0.967793	8.15e-05
CAMK4	ENST00000602322	0.967719	8.21e-05
KYNU	ENST00000602322	0.96763	8.28e-05
F13A1	ENST00000651277	0.967568	8.32e-05
GNAL	ENST00000556070	0.967475	8.39e-05
MUSTN1	ENST00000417038	0.967211	8.6e-05
GRIA1	NR_110844.1	0.967162	8.64e-05
NLRP12	TCONS_00033789	0.967108	8.68e-05
LINGO4	NR_120346.1	0.967084	8.7e-05
RTN1	XR_927936.2	0.966958	8.8e-05
IL12RB2	ENST00000645622	0.966854	8.88e-05
GSDMC	ENST00000649338	0.966715	8.99e-05
TRPC5OS	ENST00000543167	0.966696	9.01e-05
CARNS1	ENST00000591137	0.966403	9.24e-05
C16orf54	XR_428553.3	0.966356	9.28e-05
MS4A7	XR_428553.3	0.96621	9.4e-05
MYO1G	NR_038446.1	0.966101	9.49e-05
CD3E	XR_428553.3	0.966001	9.58e-05
CCL5	XR_428553.3	0.965886	9.67e-05
ICOS	XR_242551.4	0.965883	9.68e-05
MARCO	ENST00000602322	0.965694	9.84e-05
ITGB7	NR_038446.1	0.965654	9.87e-05
UBASH3A	TCONS_00025068	0.965563	9.95e-05
ARHGAP45	XR_927936.2	0.965547	9.96e-05
BTLA	NR_038446.1	0.965478	0.000100208
GPR132	XR_927936.2	0.965253	0.000102166
LRRC63	XR_932105.2	0.965245	0.000102237
CD300A	XR_927936.2	0.965002	0.000104374
PTPRC	XR_927936.2	0.964797	0.000106201
MUSTN1	TCONS_00002203	0.964768	0.000106467
CD48	XR_428553.3	0.964756	0.000106573
IL10RA	TCONS_00012384	0.964681	0.000107246
ATP8B4	XR_242551.4	0.964525	0.000108663
IL1B	TCONS_00012384	0.964506	0.000108836
IGFLR1	TCONS_00025068	0.964259	0.0001111
CCR6	NR_038446.1	0.964193	0.000111711
IL7R	ENST00000441414	0.963893	0.000114516
GPR174	XR_927936.2	0.963777	0.00011562
FCRL6	XR_242551.4	0.963744	0.00011593
GZMH	NR_038446.1	0.963497	0.000118288
ADORA3	ENST00000441414	0.963452	0.000118726
TMC8	XR_927936.2	0.963373	0.000119494
TRAF3IP3	TCONS_00012384	0.96329	0.000120299
CORO1A	ENST00000602322	0.963288	0.000120321
PLAC8	ENST00000651277	0.963215	0.000121026
CD2	NR_038446.1	0.963017	0.000122973
ITK	XR_428553.3	0.962754	0.000125593
C11orf21	NR_024424.2	0.962647	0.000126669
LY9	XR_242551.4	0.962445	0.00012872
CD1B	XR_001749193.1	0.962365	0.000129527
ECT2L	ENST00000447009	0.962343	0.000129752
CHGB	XR_927936.2	0.96225	0.000130714
C1QB	XR_242551.4	0.962035	0.000132936
ATP8B4	TCONS_00025068	0.962022	0.000133067
CACNA1D	TCONS_00002203	0.96197	0.00013361
TNFAIP8L2	ENST00000602322	0.961907	0.000134275
MKRN2OS	XR_001749193.1	0.961857	0.000134799
LGI3	TCONS_00031639	0.961806	0.000135333
FCRL1	XR_428553.3	0.961771	0.000135698
RBM47	XR_242551.4	0.961768	0.000135728
FYB1	XR_927936.2	0.961651	0.000136973
C3AR1	NR_038446.1	0.961472	0.000138878
MYBPHL	TCONS_00031639	0.961256	0.000141203
ADGRE1	ENST00000628939	0.961201	0.000141796
RASD1	NR_120346.1	0.961185	0.000141975
ECT2L	ENST00000628823	0.961158	0.000142272
PDK4	ENST00000642602	0.961021	0.00014376
POU2AF1	ENST00000602322	0.960977	0.000144251
CD2	XR_428553.3	0.960933	0.000144726
C1orf105	ENST00000425727	0.96091	0.000144985
LY9	NR_038446.1	0.960668	0.000147664
ITK	NR_038446.1	0.960607	0.000148351
CD14	TCONS_00012384	0.960593	0.000148498
HRK	ENST00000628939	0.960512	0.000149408
ITGAL	XR_242551.4	0.960494	0.000149618
FOLR2	XR_242551.4	0.96027	0.000152152
KYNU	TCONS_00025068	0.960167	0.000153321
DIO3	NR_110844.1	0.960165	0.000153339
CHL1	NR_149006.1	0.960123	0.000153826
PAX5	XR_428553.3	0.960116	0.000153905
AKAP3	NR_028272.1	0.960096	0.00015414
SP140	XR_242551.4	0.960078	0.00015434
FASLG	NR_038446.1	0.960028	0.000154917
GPR65	TCONS_00012384	0.959934	0.000155995
FHL2	NR_137183.1	0.959931	0.000156037
BRIP1	TCONS_00025068	0.959922	0.000156145
C11orf21	TCONS_00031639	0.95992	0.000156167
TMEM200C	ENST00000528660	0.959865	0.000156798
NUGGC	TCONS_00025068	0.959761	0.000158013
DOCK2	XR_927936.2	0.959626	0.000159593
ENOX1	NR_136197.1	0.959589	0.000160025
AKAP3	XR_922350.1	0.959582	0.000160103
HMOX1	ENST00000528660	0.959356	0.000162773
USH1G	TCONS_00002203	0.959356	0.000162781
LINGO4	ENST00000564823	0.959253	0.000164009
C4orf50	NR_038446.1	0.959241	0.000164146
BTLA	XR_428553.3	0.959124	0.000165555
FYB1	XR_242551.4	0.958927	0.000167934
ANGPTL7	TCONS_00002203	0.958894	0.000168329
AIF1	XR_927936.2	0.958796	0.000169532
FAM184A	TCONS_00002203	0.958711	0.000170564
FCGR1A	XR_242551.4	0.958627	0.000171594
FCMR	NR_038446.1	0.958593	0.000172013
STOX1	XR_001750763.2	0.958592	0.000172035
BATF3	XR_242551.4	0.958473	0.000173506
GSDMC	ENST00000607783	0.958412	0.000174254
APBB1IP	XR_242551.4	0.958401	0.000174397
ASTN2	ENST00000564823	0.95836	0.000174906
GPR171	XR_242551.4	0.95822	0.000176658
NOS1	XR_947548.2	0.958216	0.000176706
LRRC63	TCONS_00021029	0.958184	0.000177112
SFRP5	ENST00000425727	0.957767	0.000182411
CEBPA	NR_110844.1	0.957761	0.000182487
ABRA	NR_104125.1	0.957755	0.000182554
TNFAIP8	XR_927936.2	0.957723	0.000182966
BEX2	ENST00000417038	0.957702	0.000183235
SLC17A9	ENST00000628939	0.957689	0.000183406
TMEM200A	XR_428553.3	0.957576	0.000184858
PRMT8	XR_947548.2	0.957523	0.00018555
SAMD3	NR_038446.1	0.957452	0.000186467
SLAMF6	NR_038446.1	0.957416	0.000186946
GJD2	TCONS_00002203	0.957391	0.000187271
CEBPA	ENST00000602322	0.957383	0.000187375
MS4A7	XR_927936.2	0.957338	0.00018796
FCRL1	ENST00000441414	0.957228	0.000189396
FGFR2	TCONS_00031639	0.956718	0.00019618
CD48	XR_927936.2	0.956632	0.00019734
DOK2	XR_242551.4	0.95659	0.000197902
HRK	XR_932105.2	0.956493	0.000199217
SNX20	ENST00000628939	0.95649	0.000199265
FOLR2	NR_038446.1	0.956481	0.000199382
CD300A	XR_242551.4	0.956462	0.000199647
STC2	ENST00000591137	0.956403	0.000200448
IL7R	NR_038446.1	0.956325	0.000201516
GRIA1	ENST00000602322	0.95627	0.000202264
LCP2	NR_038446.1	0.956095	0.000204671
MMP12	ENST00000628939	0.956071	0.000205004
IGFN1	ENST00000599475	0.956003	0.000205946
CEBPA	XR_927936.2	0.955974	0.000206354
GDF2	ENST00000591854	0.955924	0.000207051
KLRB1	XR_242551.4	0.955877	0.000207712
CDS1	NR_110844.1	0.955862	0.000207914
CPLX3	ENST00000607783	0.955843	0.000208186
RUNX3	NR_038446.1	0.955728	0.000209792
FGFR2	XR_928424.3	0.955676	0.000210529
WDFY4	XR_927936.2	0.955653	0.000210856
PTAFR	TCONS_00012384	0.955625	0.000211242
HPN	XR_941186.2	0.9556	0.000211605
ACTA2	ENST00000425727	0.955436	0.000213932
SUSD4	ENST00000425727	0.95541	0.000214299
SLAMF7	XR_927936.2	0.955373	0.000214822
NUGGC	NR_152754.1	0.955334	0.000215377
BCL2A1	ENST00000628939	0.955328	0.000215466
COLQ	XR_001749193.1	0.955319	0.000215593
SDC1	TCONS_00021029	0.955239	0.000216738
TNFAIP8	TCONS_00025068	0.955171	0.000217721
VCAM1	TCONS_00025068	0.95513	0.000218316
LEP	NR_136197.1	0.95512	0.00021845
MARCO	XR_927936.2	0.955116	0.000218518
FCRL5	TCONS_00025068	0.955078	0.000219063
MUSTN1	XR_928424.3	0.954823	0.000222768
TLL2	XR_922350.1	0.954806	0.000223018
BRIP1	ENST00000602322	0.954671	0.000224994
RGS6	NR_028272.1	0.954651	0.000225302
IRF5	XR_927936.2	0.954585	0.000226276
MS4A1	ENST00000441414	0.954569	0.000226511
GRIA1	NR_152754.1	0.954511	0.000227359
RBM47	XR_927936.2	0.954441	0.000228399
VCAM1	NR_110844.1	0.954381	0.000229301
SERPINA3	TCONS_00025064	0.954372	0.000229424
SIGLEC11	NR_038446.1	0.954367	0.00022951
CPLX3	ENST00000649338	0.95431	0.000230354
CCL4	NR_038446.1	0.954297	0.000230546
DENND2D	XR_428553.3	0.954284	0.000230751
DPEP2	TCONS_00012384	0.954105	0.000233434
PTPN6	XR_927936.2	0.954068	0.00023399
MT1X	ENST00000564823	0.95393	0.000236091
FCRL6	XR_428553.3	0.953806	0.000237968
NUGGC	ENST00000602322	0.95375	0.000238822
SDC1	ENST00000628939	0.953715	0.000239373
GDF2	XR_932105.2	0.953643	0.000240477
PLEKHB1	XR_001741386.1	0.953628	0.000240702
LY9	XR_428553.3	0.953583	0.000241389
CD3E	XR_242551.4	0.953481	0.000242968
RAB39A	ENST00000628823	0.953428	0.000243793
CD53	XR_242551.4	0.953427	0.000243807
ADAM28	XR_428553.3	0.953406	0.000244135
BRIP1	XR_242551.4	0.953285	0.00024602
MEI4	TCONS_00002203	0.953247	0.000246605
PIK3CG	XR_927936.2	0.953148	0.00024817
ARHGAP9	XR_242551.4	0.953135	0.000248373
CCL3	TCONS_00012384	0.95305	0.000249711
TREM1	ENST00000628939	0.952942	0.000251408
AMDHD1	TCONS_00021029	0.952925	0.000251673
C5AR2	TCONS_00012384	0.952853	0.000252821
CSF3R	XR_242551.4	0.952847	0.000252923
MUSTN1	ENST00000591137	0.952808	0.000253541
ALCAM	NR_038446.1	0.952701	0.000255252
PLAC8	ENST00000447009	0.952674	0.000255678
LAIR1	XR_242551.4	0.952511	0.000258304
SMTNL2	XR_937389.2	0.95251	0.00025831
DNLZ	ENST00000644038	0.952432	0.000259577
TLL2	NR_026832.1	0.952398	0.000260128
LBH	NR_137183.1	0.952298	0.000261752
CDS1	TCONS_00025068	0.952101	0.000264967
BIRC7	XR_241961.3	0.952083	0.000265253
FGD3	XR_242551.4	0.951902	0.000268241
MYO5B	XR_922350.1	0.951801	0.000269918
NABP1	XR_927936.2	0.951731	0.000271075
MUM1L1	ENST00000425727	0.951681	0.000271902
COLEC10	ENST00000625262	0.951664	0.000272198
IFI30	ENST00000628939	0.951626	0.000272819
UTS2	XR_927936.2	0.951592	0.000273391
SLC2A5	NR_152754.1	0.951515	0.000274689
FAM181B	XR_001741027.1	0.951442	0.000275908
TLR2	XR_428553.3	0.951296	0.00027837
STXBP2	NR_038446.1	0.9512	0.000280012
CD48	NR_038446.1	0.951199	0.000280028
ARHGAP9	XR_927936.2	0.951184	0.000280278
CHGB	TCONS_00025068	0.951179	0.000280365
GREM1	NR_137183.1	0.95117	0.00028052
MT1X	ENST00000607783	0.951075	0.000282136
ANGPTL4	ENST00000591854	0.95099	0.000283592
BATF	NR_038446.1	0.950941	0.000284434
DIO3	XR_927936.2	0.950803	0.000286801
KCNN4	TCONS_00012384	0.950782	0.000287168
DHRS9	ENST00000528660	0.950722	0.000288206
MMP11	XR_928424.3	0.950713	0.000288363
DUSP13	NR_038244.1	0.950595	0.000290418
HCK	ENST00000628939	0.950593	0.000290458
PIK3CG	ENST00000602322	0.950295	0.000295668
ALOX5	XR_927936.2	0.950278	0.000295978
TNFSF14	ENST00000628939	0.950113	0.000298897
PRKAB2	ENST00000591137	0.950062	0.000299792
SLCO1B7	NR_137183.1	0.95	0.000300891
SLAMF6	ENST00000441414	0.949935	0.000302056
CSF2RB	TCONS_00033789	0.949832	0.000303895
GPSM3	XR_927936.2	0.94966	0.000306991
UCP2	XR_242551.4	0.949602	0.00030805
UBASH3A	ENST00000602322	0.949513	0.000309665
DOCK2	XR_242551.4	0.949472	0.000310403
ATP8B4	ENST00000602322	0.949413	0.000311476
SIDT1	ENST00000602322	0.949406	0.000311609
NLRP12	ENST00000645622	0.949306	0.000313436
ATP8B4	XR_428553.3	0.949241	0.00031463
2023-03-01	XR_927936.2	0.949221	0.00031499
TM7SF2	XR_941186.2	0.949107	0.000317096
RGS6	ENST00000649338	0.949103	0.00031717
GDF2	ENST00000528660	0.949097	0.000317287
FCRL5	TCONS_00021029	0.949056	0.000318041
CACNA1G	XR_941186.2	0.948987	0.000319304
GSDMC	ENST00000564823	0.948982	0.000319405
CEACAM21	NR_110844.1	0.948901	0.000320915
PYHIN1	XR_927936.2	0.948739	0.000323929
TLL2	ENST00000564823	0.94868	0.000325032
GPR171	XR_428553.3	0.948576	0.000327
IL1RN	NR_104125.1	0.948567	0.000327153
HPSE	XR_927936.2	0.948533	0.000327806
RAB39A	XR_242551.4	0.948522	0.000328011
TNFAIP8	XR_242551.4	0.948501	0.000328413
PRKAB2	NR_120346.1	0.948437	0.000329618
HLA-DMA	XR_927936.2	0.948371	0.000330866
ANO9	ENST00000602322	0.948371	0.000330869
BANK1	NR_137183.1	0.948322	0.000331803
TM7SF2	ENST00000591137	0.948197	0.000334171
RAC2	NR_038446.1	0.94808	0.00033642
LEP	ENST00000625262	0.948041	0.00033716
CHGB	ENST00000602322	0.947952	0.000338877
ATRNL1	ENST00000625262	0.947849	0.000340864
NUGGC	XR_927936.2	0.947825	0.000341327
CHGB	TCONS_00012384	0.947796	0.000341885
KCNJ2	NR_110844.1	0.947786	0.000342091
FRMPD1	XR_937389.2	0.94776	0.000342599
WAS	XR_428553.3	0.947713	0.00034351
PSTPIP1	XR_927936.2	0.947656	0.000344608
SH3BP1	TCONS_00012384	0.947609	0.000345521
DENND1C	XR_927936.2	0.947589	0.000345919
IKZF1	XR_428553.3	0.947433	0.000348975
WAS	TCONS_00025068	0.947354	0.000350532
LTB	TCONS_00025068	0.947339	0.000350828
LRRC6	ENST00000628939	0.947327	0.000351073
APBB1IP	XR_927936.2	0.947298	0.000351639
VSIG4	XR_242551.4	0.947126	0.00035505
SFRP5	XR_947548.2	0.947095	0.000355657
CCDC163	TCONS_00031639	0.947057	0.000356423
ITGAL	NR_038446.1	0.946939	0.000358774
GRIA1	XR_927936.2	0.946904	0.000359484
ANO3	NR_136197.1	0.946708	0.000363423
RGS6	XR_001741027.1	0.946676	0.000364054
NUGGC	TCONS_00012384	0.946617	0.000365253
MAPT	XR_948959.1	0.946561	0.000366383
SLA	NR_038446.1	0.946531	0.000367006
LTB	XR_927936.2	0.946482	0.000367989
IL10RA	ENST00000628939	0.946436	0.000368929
SAMD3	XR_242551.4	0.946408	0.000369506
KLRB1	NR_038446.1	0.946363	0.000370415
CACNA1G	ENST00000591137	0.946351	0.000370666
NCF1	ENST00000628823	0.946239	0.000372963
THEMIS	XR_428553.3	0.946218	0.000373389
CDH17	TCONS_00038629	0.946133	0.000375143
ICOS	NR_110844.1	0.946122	0.000375362
SCIMP	ENST00000602322	0.946096	0.000375905
TNFAIP8	NR_110844.1	0.946048	0.000376894
ART5	NR_120346.1	0.946039	0.000377074
ATP8B4	NR_110844.1	0.946017	0.000377531
SERPINA3	TCONS_00012384	0.945847	0.00038107
DOK2	XR_927936.2	0.945804	0.000381959
ADAM28	NR_038446.1	0.94573	0.000383501
CD33	XR_242551.4	0.945697	0.000384204
P2RY10	XR_927936.2	0.945654	0.000385098
ADORA3	XR_428553.3	0.945644	0.0003853
IRF8	XR_927936.2	0.945638	0.000385423
IL12RB2	TCONS_00033789	0.945551	0.000387258
CPLX3	NR_026832.1	0.945539	0.000387504
PRF1	NR_038446.1	0.945497	0.000388403
IL12RB2	NR_104125.1	0.945455	0.000389277
CD72	XR_927936.2	0.945447	0.000389452
MT1X	NR_028272.1	0.945445	0.000389506
IL1B	ENST00000528660	0.945381	0.000390849
ITGA4	XR_927936.2	0.945372	0.000391031
TLR8	XR_927936.2	0.945372	0.000391031
CD1B	ENST00000625262	0.945365	0.000391198
DHRS9	ENST00000645622	0.945361	0.000391264
AMDHD1	ENST00000528660	0.945333	0.000391863
AMDHD1	TCONS_00025064	0.945169	0.000395358
CDS1	XR_927936.2	0.94516	0.000395549
ANO9	TCONS_00025068	0.945152	0.000395708
IL2RG	XR_242551.4	0.945131	0.000396173
LINGO4	ENST00000607783	0.944945	0.00040015
TMEM132E	TCONS_00025068	0.944878	0.000401596
TFEC	XR_927936.2	0.944865	0.000401875
HPSE	ENST00000602322	0.944856	0.000402064
SCIMP	XR_927936.2	0.944851	0.000402176
VCAM1	XR_927936.2	0.944819	0.000402859
LAX1	XR_927936.2	0.944784	0.000403622
SDC1	TCONS_00025064	0.944697	0.000405496
CD52	ENST00000628823	0.944672	0.000406052
SKAP1	XR_927936.2	0.94464	0.000406733
MS4A7	ENST00000602322	0.944541	0.000408904
EIF3CL	ENST00000599475	0.944406	0.000411843
RGS6	XR_001741030.1	0.944344	0.000413218
LILRB4	NR_038446.1	0.944322	0.000413688
RASD1	ENST00000564823	0.944254	0.000415186
PAX5	ENST00000441414	0.944252	0.000415227
FAM184A	ENST00000417038	0.944161	0.000417248
SIDT1	TCONS_00025068	0.944142	0.000417656
COL21A1	XR_001749193.1	0.94396	0.0004217
PTAFR	ENST00000628939	0.94395	0.000421912
POU2AF1	NR_110844.1	0.943928	0.000422419
ITGA4	XR_242551.4	0.943853	0.000424093
TPD52L1	NR_120346.1	0.943833	0.000424538
KLRB1	XR_428553.3	0.943722	0.000427022
LAX1	TCONS_00012384	0.943631	0.000429069
CACNA1B	ENST00000591137	0.943563	0.000430597
POU2AF1	XR_927936.2	0.943562	0.000430618
LGI3	XR_941186.2	0.943549	0.000430897
PYGM	XR_928424.3	0.943407	0.00043412
2023-03-01	XR_428553.3	0.943318	0.000436145
VCAM1	TCONS_00012384	0.943312	0.000436274
LUZP2	XR_428553.3	0.943304	0.000436453
TBC1D10C	XR_927936.2	0.943272	0.000437192
MYO1F	XR_927936.2	0.943248	0.000437741
POU2AF1	XR_428553.3	0.943231	0.000438123
LAMP3	XR_242551.4	0.943195	0.000438943
TLR10	XR_242551.4	0.943158	0.000439781
PRKCQ	ENST00000441414	0.94314	0.000440195
CACNA1G	TCONS_00031639	0.943024	0.000442871
ECT2L	ENST00000651277	0.943016	0.000443044
RTN1	ENST00000602322	0.942915	0.000445373
DHRS9	ENST00000628939	0.942905	0.000445604
TREML1	XR_927936.2	0.942842	0.000447056
CD14	ENST00000628939	0.942808	0.000447847
RORB	ENST00000591137	0.942807	0.000447861
AKAP3	XR_001741027.1	0.942785	0.000448378
ZNF831	XR_428553.3	0.94268	0.00045082
CD53	NR_038446.1	0.942568	0.000453428
IL7R	XR_428553.3	0.942536	0.000454182
BCL11B	XR_428553.3	0.942217	0.000461661
AIF1	XR_242551.4	0.942213	0.000461759
CEBPA	TCONS_00012384	0.942183	0.000462475
MARCO	NR_110844.1	0.942182	0.000462501
PSD4	XR_927936.2	0.942142	0.000463431
LY9	XR_927936.2	0.942013	0.000466509
APBB1IP	XR_428553.3	0.941948	0.000468045
CLEC10A	ENST00000628939	0.94194	0.000468248
CCR5	XR_927936.2	0.941918	0.000468768
ABRA	ENST00000642602	0.941893	0.000469349
JAML	XR_927936.2	0.941782	0.000472024
FCRL5	ENST00000602322	0.941776	0.000472144
RGS6	XR_001738526.1	0.941732	0.000473223
KYNU	NR_110844.1	0.941646	0.000475279
XCR1	XR_242551.4	0.941607	0.000476209
C5AR2	ENST00000528660	0.941589	0.000476656
JCHAIN	ENST00000602322	0.941562	0.000477305
COLQ	NR_104125.1	0.941532	0.000478017
ITK	ENST00000441414	0.941497	0.000478876
BEX2	TCONS_00031639	0.941466	0.000479615
MYBPHL	ENST00000417038	0.941458	0.000479813
LAIR1	XR_927936.2	0.941303	0.000483593
HCLS1	XR_927936.2	0.941215	0.000485724
AKAP3	XR_001738528.1	0.941157	0.00048715
LGI3	ENST00000417038	0.941095	0.000488675
CPLX3	XR_001738528.1	0.940982	0.000491444
MS4A14	ENST00000441414	0.940792	0.000496125
CPLX3	XR_922350.1	0.940697	0.000498479
AQP4	XR_928424.3	0.94061	0.000500639
SCIMP	TCONS_00025068	0.94047	0.000504133
CHGB	NR_110844.1	0.940433	0.000505076
PLAC8	ENST00000628823	0.94043	0.000505136
TREML1	ENST00000602322	0.940377	0.000506471
CORO1A	TCONS_00025068	0.940307	0.000508236
SAMSN1	XR_242551.4	0.940173	0.00051161
CCDC163	ENST00000425727	0.940146	0.00051229
PRKAB2	ENST00000417038	0.940122	0.000512895
MARCO	XR_428553.3	0.940118	0.000513003
LGI3	TCONS_00002203	0.940113	0.000513114
ASTN2	TCONS_00031639	0.939986	0.000516347
CCDC163	XR_928424.3	0.939985	0.000516379
TNFRSF11A	XR_927936.2	0.939978	0.000516553
MYBPHL	XR_928424.3	0.939973	0.00051668
CD33	ENST00000602322	0.939932	0.000517719
SIDT1	NR_110844.1	0.93992	0.000518031
MS4A7	TCONS_00025068	0.939868	0.000519353
NLRP12	ENST00000528660	0.939635	0.000525311
DNLZ	ENST00000546134	0.939618	0.000525748
FHL2	ENST00000591854	0.939565	0.000527116
TNFRSF11B	NR_110844.1	0.939563	0.00052717
WAS	ENST00000602322	0.939557	0.000527314
IL2RG	NR_038446.1	0.939538	0.000527818
TRIQK	NR_110844.1	0.939501	0.000528763
ADAM28	XR_927936.2	0.939477	0.000529391
TREML1	TCONS_00012384	0.939455	0.000529957
GPR65	XR_927936.2	0.939335	0.000533055
CD37	XR_927936.2	0.939312	0.000533658
BMP8A	XR_941186.2	0.93923	0.000535809
EVI2B	XR_927936.2	0.93921	0.000536331
IKZF3	TCONS_00032586	0.939206	0.000536413
SLCO1B7	ENST00000625262	0.939204	0.000536471
NLRP12	ENST00000628939	0.939098	0.000539232
PLA2G7	ENST00000628939	0.939068	0.000540026
C4orf50	ENST00000441414	0.939035	0.0005409
LCP2	XR_428553.3	0.939012	0.000541504
PRKAB2	XR_928424.3	0.938988	0.000542119
MUSTN1	NR_149006.1	0.938874	0.000545129
SERPINA3	ENST00000628939	0.938832	0.000546217
SCML4	ENST00000441414	0.938702	0.000549652
THEMIS	ENST00000441414	0.93853	0.000554232
CYP1A1	NR_038446.1	0.93852	0.000554486
UTS2	ENST00000602322	0.938503	0.00055494
HRK	TCONS_00033789	0.938486	0.000555413
ZNF831	XR_242551.4	0.938474	0.000555713
ITGA4	XR_428553.3	0.938385	0.000558089
PTPN6	XR_242551.4	0.938323	0.000559751
TNFAIP8	ENST00000602322	0.938246	0.000561827
P2RY10	ENST00000602322	0.938187	0.000563404
GPSM3	ENST00000602322	0.938153	0.000564315
CYTH4	XR_927936.2	0.93804	0.000567365
CEBPA	TCONS_00021029	0.93804	0.000567373
SCML4	NR_038446.1	0.938034	0.000567525
DIO3	XR_428553.3	0.938006	0.000568288
TMEM132E	NR_110844.1	0.937941	0.00057007
KYNU	XR_242551.4	0.937897	0.000571255
LMAN1L	XR_922350.1	0.937819	0.000573368
GALNTL5	ENST00000417038	0.937816	0.000573464
FGD3	ENST00000628823	0.93779	0.00057415
FCGR1A	NR_038446.1	0.937714	0.000576248
CD48	TCONS_00025068	0.937646	0.000578094
SAMSN1	XR_927936.2	0.937601	0.000579326
SLAMF6	XR_428553.3	0.937533	0.000581202
BLNK	XR_927936.2	0.937517	0.000581629
LGALS2	TCONS_00033789	0.937503	0.000582005
DHRS9	ENST00000591854	0.937357	0.000586027
PDE8B	ENST00000591854	0.937276	0.000588275
SYK	XR_927936.2	0.937269	0.000588471
FAM181B	NR_040057.1	0.937145	0.000591904
SH3BP1	XR_927936.2	0.937139	0.000592069
TRAF3IP3	XR_927936.2	0.937129	0.000592352
GPR141	NR_110844.1	0.937129	0.000592355
ART5	ENST00000417038	0.936905	0.000598595
CD6	NR_038446.1	0.936811	0.000601247
DACT2	XR_922350.1	0.936809	0.000601295
TM7SF2	TCONS_00031639	0.936636	0.000606161
MPEG1	XR_242551.4	0.936612	0.00060684
LGALS2	XR_932105.2	0.936546	0.000608726
PYGM	ENST00000425727	0.936494	0.000610195
RORB	TCONS_00002203	0.936487	0.00061038
MUSTN1	NR_024424.2	0.936447	0.000611511
AOAH	XR_242551.4	0.936428	0.000612076
TNFAIP8L2	TCONS_00025068	0.9363	0.000615704
CD3D	XR_428553.3	0.936199	0.000618607
JAML	TCONS_00012384	0.936008	0.00062407
LBH	NR_110844.1	0.936	0.000624312
2023-03-01	TCONS_00025068	0.935954	0.000625638
WDFY4	ENST00000602322	0.935941	0.000625997
MS4A1	NR_038446.1	0.935929	0.000626358
LGI3	XR_928424.3	0.935921	0.000626584
GSDMC	XR_941186.2	0.935851	0.0006286
CSF2RB	XR_932105.2	0.93584	0.000628914
DNASE1L3	ENST00000625262	0.93582	0.000629493
VCAM1	NR_152754.1	0.935796	0.00063019
LGI3	ENST00000591137	0.935761	0.000631196
HSPA6	TCONS_00012384	0.935704	0.000632856
ART5	NR_038244.1	0.935696	0.000633109
RUBCNL	TCONS_00012384	0.935691	0.000633234
SIDT1	TCONS_00012384	0.935658	0.000634195
SLC2A5	ENST00000528660	0.935622	0.000635241
LTB	ENST00000602322	0.935556	0.000637163
UCP2	NR_038446.1	0.935541	0.000637616
CCDC163	ENST00000417038	0.935518	0.000638268
WAS	NR_038446.1	0.935442	0.0006405
MPEG1	XR_927936.2	0.935365	0.000642763
DENND1C	XR_242551.4	0.935336	0.000643599
IRF5	TCONS_00012384	0.935335	0.00064363
ANPEP	NR_038446.1	0.935238	0.00064649
PDE8B	TCONS_00033789	0.935222	0.000646964
MOG	ENST00000599475	0.935199	0.000647632
MUSTN1	XR_001741386.1	0.935192	0.000647862
C1orf105	XR_947548.2	0.935139	0.00064942
GPR132	ENST00000602322	0.935136	0.000649507
PLEK	XR_927936.2	0.935084	0.000651029
IGFLR1	XR_242551.4	0.934964	0.000654592
FAM181B	XR_001738526.1	0.934892	0.000656738
AKAP3	NR_026832.1	0.934825	0.000658724
GPR34	XR_428553.3	0.934736	0.000661382
TMC8	ENST00000602322	0.934693	0.000662681
TLL2	NR_028272.1	0.934676	0.000663175
TLR1	TCONS_00012384	0.934654	0.000663852
CAMK4	NR_110844.1	0.934646	0.000664088
RORB	NR_149006.1	0.934426	0.000670707
CD300A	ENST00000602322	0.934396	0.0006716
CLEC10A	TCONS_00012384	0.934354	0.000672863
HSPA6	XR_932105.2	0.934346	0.000673121
SLC17A9	TCONS_00012384	0.934338	0.000673348
CCDC170	XR_242551.4	0.934308	0.000674276
AIF1	ENST00000602322	0.934291	0.000674778
RHOH	XR_428553.3	0.934279	0.000675146
LILRB2	XR_242551.4	0.934234	0.000676504
PRODH	XR_001741030.1	0.93418	0.000678144
GPR174	TCONS_00025068	0.934167	0.000678537
ITGB7	XR_242551.4	0.934163	0.000678676
CEL	TCONS_00004579	0.93413	0.000679656
CEL	NR_037650.1	0.934117	0.000680068
PSD4	ENST00000602322	0.934111	0.000680242
AKAP3	NR_038244.1	0.934088	0.000680934
CEL	NR_110982.2	0.934079	0.000681234
FCMR	XR_428553.3	0.934076	0.000681324
CRYBB1	ENST00000628939	0.934059	0.000681818
ASTN2	XR_922350.1	0.934034	0.000682597
CEL	TCONS_00018512	0.93403	0.000682722
CEL	ENST00000610988	0.934023	0.000682925
PRMT8	ENST00000425727	0.934022	0.000682958
PIK3R5	XR_242551.4	0.933988	0.000683999
DIO3	XR_242551.4	0.933951	0.000685126
PTPRC	XR_428553.3	0.933926	0.000685882
HLA-DRA	TCONS_00012384	0.933874	0.000687478
FGFR2	ENST00000425727	0.933873	0.00068751
GJD2	TCONS_00031639	0.933743	0.000691507
KYNU	XR_428553.3	0.933563	0.000697061
NKAIN2	XR_001738526.1	0.93348	0.000699642
VCAM1	ENST00000602322	0.933454	0.000700446
ITGA4	NR_038446.1	0.933429	0.000701221
ICOS	XR_927936.2	0.933418	0.000701561
KCNK13	NR_110844.1	0.933364	0.000703228
ATRNL1	ENST00000591854	0.933299	0.000705262
GPR132	XR_428553.3	0.933255	0.000706632
CD209	XR_242551.4	0.933241	0.000707092
PRKCQ	XR_428553.3	0.933223	0.000707635
SLAMF8	NR_038446.1	0.933123	0.000710758
UTS2	XR_428553.3	0.933105	0.000711318
ARHGAP45	ENST00000602322	0.933095	0.000711647
HRK	ENST00000528660	0.933077	0.00071222
FCMR	XR_242551.4	0.932997	0.000714722
DIO3	ENST00000602322	0.932928	0.000716911
HELB	TCONS_00033789	0.932819	0.000720343
SNAI1	ENST00000628823	0.932739	0.000722876
CPLX3	NR_120346.1	0.932575	0.000728086
DACT2	XR_001741027.1	0.932574	0.000728094
BEX2	XR_941186.2	0.932574	0.000728114
TXK	XR_428553.3	0.932556	0.000728684
GALNTL5	XR_941186.2	0.932545	0.000729043
FCN1	XR_001749193.1	0.93253	0.000729528
PRKAB2	XR_001741386.1	0.932502	0.000730393
GSDMC	NR_120346.1	0.932424	0.000732883
MS4A7	XR_242551.4	0.932241	0.000738748
APBB1IP	NR_038446.1	0.932215	0.000739596
C4orf50	XR_242551.4	0.932206	0.000739897
SP140	ENST00000628823	0.932046	0.00074504
SKAP1	XR_428553.3	0.932002	0.000746476
HPN	TCONS_00002203	0.931993	0.000746755
LGI3	NR_120346.1	0.93189	0.00075009
FCHO1	XR_927936.2	0.93188	0.000750433
FGFR2	ENST00000591137	0.931697	0.000756371
LRRC6	TCONS_00012384	0.931679	0.00075697
TMEM200C	TCONS_00025064	0.931654	0.0007578
PNCK	XR_937389.2	0.931615	0.000759063
CA14	TCONS_00031639	0.931585	0.000760033
BMP8A	TCONS_00002203	0.931536	0.000761645
IGSF21	ENST00000602322	0.931511	0.00076248
2023-03-01	NR_038446.1	0.931467	0.000763924
ART5	NR_028272.1	0.931393	0.000766361
FAM184A	TCONS_00031639	0.931358	0.000767507
VSIG4	XR_927936.2	0.931354	0.000767617
CD28	NR_038446.1	0.931344	0.000767965
FABP4	ENST00000625262	0.931326	0.000768548
ASTN2	NR_028272.1	0.931296	0.00076955
AIF1	TCONS_00025068	0.931136	0.000774834
BRIP1	XR_428553.3	0.931121	0.000775336
NOS1	NR_149006.1	0.931109	0.000775725
FCRL5	NR_110844.1	0.931033	0.000778249
LCNL1	XR_001751776.2	0.931028	0.000778418
UBASH3A	NR_110844.1	0.930988	0.000779755
ADAP2	XR_927936.2	0.930972	0.000780297
CD1B	NR_136197.1	0.930909	0.000782385
C1orf105	XR_928424.3	0.930878	0.00078344
F13A1	ENST00000628823	0.930807	0.00078579
CX3CR1	ENST00000628939	0.930796	0.000786173
HPCAL4	TCONS_00004579	0.93078	0.000786695
BLNK	XR_242551.4	0.930763	0.00078726
GPR132	XR_242551.4	0.930753	0.000787623
DOCK2	ENST00000602322	0.93072	0.000788725
TMEM132E	ENST00000441414	0.930715	0.00078889
AMDHD1	ENST00000602322	0.930712	0.000788992
FGFR2	NR_149006.1	0.930697	0.000789483
CSF2RB	ENST00000628939	0.930677	0.000790151
HPCAL4	TCONS_00018512	0.930657	0.000790828
HPCAL4	ENST00000610988	0.930656	0.000790866
HPCAL4	NR_110982.2	0.930615	0.00079223
DOCK8	TCONS_00032586	0.930516	0.000795568
UTS2	NR_038446.1	0.930459	0.000797503
BEX2	NR_024424.2	0.930396	0.000799617
HPCAL4	NR_037650.1	0.93038	0.000800188
HPCAL4	ENST00000425727	0.930267	0.000804022
DOCK10	NR_038446.1	0.930239	0.000804954
ARHGAP30	XR_927936.2	0.930146	0.000808133
MZB1	ENST00000628939	0.930058	0.000811143
FYB1	ENST00000602322	0.929993	0.000813359
S100A14	ENST00000546134	0.929946	0.00081496
SERPINA3	TCONS_00021029	0.929934	0.000815385
MYO1G	XR_428553.3	0.929891	0.000816833
CD96	XR_242551.4	0.929884	0.000817101
ART5	XR_001738528.1	0.929878	0.000817292
SLC2A5	ENST00000602322	0.929838	0.000818677
PTPRC	NR_038446.1	0.929822	0.000819217
RCAN1	ENST00000645622	0.929773	0.000820892
TREM1	TCONS_00012384	0.929768	0.000821082
RTN1	XR_242551.4	0.929755	0.000821538
ICOS	ENST00000628823	0.929695	0.000823578
MT1X	ENST00000649338	0.929694	0.00082364
MNDA	XR_242551.4	0.929674	0.000824315
C1QC	XR_927936.2	0.929608	0.000826615
PKP1	NR_024424.2	0.929564	0.000828119
LILRB4	XR_242551.4	0.929564	0.000828124
CD300A	XR_428553.3	0.929555	0.000828436
GPR174	XR_242551.4	0.929531	0.00082926
IGFLR1	NR_110844.1	0.929505	0.000830161
PRKAB2	TCONS_00002203	0.929455	0.000831896
NABP1	ENST00000602322	0.929403	0.000833724
NCKAP1L	XR_927936.2	0.929377	0.000834605
PYGM	NR_024424.2	0.929336	0.00083603
CCR7	XR_428553.3	0.92932	0.000836592
SLAMF7	ENST00000602322	0.929262	0.000838623
KCNA6	XR_001741386.1	0.929261	0.000838664
LRRC63	NR_152754.1	0.929022	0.000847037
CX3CR1	TCONS_00012384	0.928977	0.000848616
SLC2A5	TCONS_00021029	0.928932	0.000850186
KCND2	XR_242551.4	0.92886	0.00085274
RASD1	ENST00000649338	0.928825	0.00085398
C1QC	XR_242551.4	0.928806	0.000854635
UBASH3A	XR_242551.4	0.928653	0.000860075
RASD1	ENST00000417038	0.928622	0.000861156
ATRNL1	NR_137183.1	0.928613	0.000861503
HPN	ENST00000591137	0.928569	0.00086307
BCAT1	NR_038446.1	0.928566	0.000863168
TBC1D10C	XR_428553.3	0.928532	0.000864379
BEX2	ENST00000591137	0.928519	0.000864847
PSTPIP1	ENST00000602322	0.928478	0.000866311
NLRP12	ENST00000591854	0.928466	0.00086674
SLAMF8	XR_242551.4	0.928209	0.000875912
RHOH	ENST00000441414	0.928182	0.000876901
KCNJ2	TCONS_00033789	0.928146	0.000878197
SAMD3	XR_927936.2	0.928127	0.000878887
ITGB7	XR_428553.3	0.928045	0.000881833
PTCRA	TCONS_00032586	0.92799	0.000883832
VDR	TCONS_00033789	0.927946	0.000885398
TNFAIP8	NR_038446.1	0.927939	0.000885661
ACTA2	NR_149006.1	0.927856	0.000888681
FYB1	XR_428553.3	0.9278	0.000890712
USH1G	NR_149006.1	0.92776	0.000892139
IRF8	XR_242551.4	0.927719	0.00089364
EVI2B	ENST00000602322	0.927662	0.000895735
ICOS	TCONS_00025068	0.92762	0.00089727
GPR174	ENST00000602322	0.927615	0.000897455
PIK3CG	TCONS_00025068	0.927578	0.000898806
CD37	XR_242551.4	0.927399	0.000905346
IRF5	ENST00000602322	0.927357	0.000906906
PIK3R5	NR_038446.1	0.927314	0.000908476
BIN2	XR_927936.2	0.927303	0.000908864
PRKAB2	XR_941186.2	0.927272	0.000910023
2023-03-01	NR_110844.1	0.92725	0.000910829
FAM46B	XR_001741030.1	0.92723	0.000911556
CD96	ENST00000441414	0.927225	0.000911746
KCNA6	ENST00000644038	0.927159	0.000914169
BEX2	ENST00000564823	0.927116	0.000915772
CD48	ENST00000602322	0.927043	0.000918484
PTX3	ENST00000625262	0.926979	0.000920863
SDC1	XR_932105.2	0.926953	0.000921805
PTPRC	TCONS_00025068	0.926811	0.0009271
SIGLEC11	XR_428553.3	0.926809	0.000927178
BRIP1	NR_110844.1	0.926792	0.00092782
LIPA	XR_927936.2	0.926786	0.000928027
PLCB2	XR_927936.2	0.926739	0.000929806
CD3E	XR_927936.2	0.92669	0.000931612
ITGAL	XR_927936.2	0.926687	0.00093173
MKX	ENST00000447009	0.926675	0.0009322
AIF1	NR_110844.1	0.92667	0.000932375
RCAN1	XR_001749193.1	0.926644	0.00093334
PRKAB2	NR_038244.1	0.926642	0.000933421
PSD4	XR_428553.3	0.92658	0.000935727
CCR5	XR_242551.4	0.926557	0.000936591
SNX22	XR_928424.3	0.926475	0.000939683
UCP2	XR_927936.2	0.926407	0.000942247
HSPA6	ENST00000528660	0.926382	0.000943188
TRAF3IP3	ENST00000602322	0.926332	0.000945072
SEC14L5	TCONS_00002203	0.926266	0.000947583
APBB1IP	TCONS_00025068	0.926259	0.000947845
LMAN1L	ENST00000607783	0.926246	0.00094832
MEI4	ENST00000607783	0.926243	0.000948447
ECT2L	XR_001749193.1	0.926213	0.000949561
LAMP3	TCONS_00033789	0.926211	0.00094965
SLAMF1	XR_242551.4	0.926185	0.000950626
TM7SF2	NR_120346.1	0.926158	0.000951661
SIDT1	XR_242551.4	0.926157	0.000951701
CD33	TCONS_00025068	0.926087	0.000954344
LMAN1L	ENST00000417038	0.926017	0.000957029
BANK1	NR_110844.1	0.926009	0.000957309
DPEP2	ENST00000602322	0.925947	0.000959678
PRODH	NR_040057.1	0.925933	0.000960207
F13A1	NR_136197.1	0.925909	0.000961138
NUGGC	NR_110844.1	0.925859	0.000963039
TPD52L1	XR_922350.1	0.925857	0.000963113
TFEC	XR_242551.4	0.925832	0.000964082
PTPRC	ENST00000602322	0.925824	0.000964391
JCHAIN	NR_110844.1	0.925672	0.000970194
ALOX5	ENST00000602322	0.925572	0.000974068
LMAN1L	NR_026832.1	0.925566	0.000974281
LMAN1L	NR_120346.1	0.925462	0.000978287
TNFRSF11A	XR_242551.4	0.925413	0.000980198
GPR132	TCONS_00025068	0.925411	0.000980265
TUBB4A	XR_922350.1	0.925406	0.000980481
DOCK2	XR_428553.3	0.925311	0.000984157
FYB1	TCONS_00025068	0.925309	0.000984237
CD52	XR_927936.2	0.925251	0.00098646
TLL2	ENST00000649338	0.925243	0.000986783
TNFSF8	XR_242551.4	0.925224	0.000987517
CPLX3	NR_028272.1	0.925218	0.000987762
NKAIN2	XR_001741027.1	0.925171	0.000989577
RGS18	XR_242551.4	0.925129	0.00099123
IRF8	ENST00000602322	0.925122	0.000991479
BEX2	NR_120346.1	0.925034	0.000994926
TMC8	XR_242551.4	0.924988	0.000996718
USH1G	ENST00000417038	0.924915	0.000999574
SIGLEC11	XR_242551.4	0.924903	0.00100004
CD300A	TCONS_00025068	0.924849	0.00100216
FGF18	ENST00000625262	0.924821	0.00100325
CA14	TCONS_00002203	0.924818	0.00100337
ALOX5	XR_242551.4	0.924789	0.00100452
FAM181B	ENST00000591137	0.924765	0.00100548
PTCRA	XR_428553.3	0.924756	0.0010058
MUSTN1	NR_120346.1	0.924641	0.00101035
LCP1	XR_242551.4	0.924617	0.00101128
HMOX1	TCONS_00025064	0.924572	0.00101309
PSD4	NR_038446.1	0.924571	0.0010131
MS4A7	NR_038446.1	0.924548	0.00101401
CD72	XR_242551.4	0.924545	0.00101412
ANGPTL4	TCONS_00021029	0.924534	0.00101459
HLA-DRA	ENST00000628939	0.92453	0.00101475
MEI4	ENST00000417038	0.924529	0.00101479
MKRN2OS	ENST00000642602	0.924465	0.00101731
PRODH	XR_001738526.1	0.924372	0.001021
PDE8B	ENST00000528660	0.924317	0.00102318
VAV1	XR_927936.2	0.92431	0.00102347
EPB41L4B	ENST00000412224	0.924296	0.00102403
CCR5	ENST00000602322	0.924235	0.00102645
SNCB	ENST00000607783	0.924232	0.00102656
ATP1B4	XR_001749193.1	0.924195	0.00102803
AQP4	TCONS_00031639	0.924116	0.00103119
C16orf54	XR_927936.2	0.92409	0.00103221
CD2	ENST00000441414	0.924021	0.00103501
CD14	XR_927936.2	0.924006	0.00103559
GPR88	ENST00000447009	0.923978	0.00103673
CEMIP	TCONS_00021029	0.923959	0.00103748
NCF2	ENST00000628939	0.923959	0.00103749
ANO9	XR_242551.4	0.923909	0.00103949
C5AR2	TCONS_00033789	0.923822	0.00104297
FCRL5	XR_927936.2	0.923659	0.00104957
ADORA3	NR_038446.1	0.923654	0.00104975
S100A9	ENST00000642602	0.92365	0.00104992
APOC1	ENST00000628939	0.923633	0.00105062
HPN	NR_040057.1	0.923556	0.00105373
DAPP1	NR_038446.1	0.923555	0.00105378
ASTN2	XR_941186.2	0.923483	0.00105671
CCR5	NR_038446.1	0.923403	0.00105993
CARD9	ENST00000628939	0.923383	0.00106078
CACNA1G	XR_928424.3	0.923309	0.00106378
TNFSF14	TCONS_00012384	0.923218	0.0010675
PLEK	XR_242551.4	0.923161	0.00106982
TLR8	TCONS_00025068	0.923119	0.00107155
CR1	ENST00000625262	0.92305	0.00107438
JCHAIN	XR_927936.2	0.923045	0.00107457
NUGGC	TCONS_00021029	0.923026	0.00107536
KCNN4	ENST00000628939	0.92299	0.00107686
SAMD3	ENST00000441414	0.922974	0.00107752
C16orf54	NR_038446.1	0.922969	0.0010777
GDF2	TCONS_00033789	0.922871	0.00108173
CEACAM21	NR_152754.1	0.922858	0.00108227
TM7SF2	XR_001741386.1	0.922832	0.00108336
IL1B	XR_932105.2	0.922723	0.00108785
CCDC170	XR_927936.2	0.922614	0.00109238
TLR2	XR_242551.4	0.922559	0.00109467
GALNTL5	TCONS_00031639	0.922502	0.00109705
CEMIP	ENST00000591854	0.922453	0.00109907
ADAM28	ENST00000602322	0.922447	0.00109931
ARHGAP45	XR_242551.4	0.922424	0.00110027
IKZF3	XR_428553.3	0.922415	0.00110067
BCL11B	XR_242551.4	0.922353	0.00110327
SNX20	XR_927936.2	0.922309	0.0011051
GPR65	ENST00000628939	0.922253	0.00110742
LRRC63	ENST00000628939	0.922232	0.0011083
RAC2	XR_428553.3	0.922205	0.00110942
THEMIS2	XR_242551.4	0.922187	0.00111018
ADAM28	XR_242551.4	0.922163	0.00111119
GPR34	TCONS_00032586	0.922158	0.00111141
SCML4	XR_428553.3	0.922146	0.00111192
CD52	NR_038446.1	0.922109	0.00111345
RUBCNL	ENST00000628939	0.922087	0.00111439
PYHIN1	XR_428553.3	0.922068	0.0011152
PTPN22	TCONS_00012384	0.921934	0.00112083
TRPC5OS	ENST00000599475	0.921897	0.0011224
HLA-DRA	XR_927936.2	0.921865	0.00112374
CAMK4	XR_242551.4	0.921855	0.0011242
MS4A7	NR_110844.1	0.921729	0.00112953
RNF128	ENST00000591137	0.9217	0.00113076
C5AR2	XR_932105.2	0.921691	0.00113113
CD52	XR_428553.3	0.921645	0.00113307
SP140	XR_428553.3	0.921643	0.00113316
COL21A1	ENST00000447009	0.921628	0.00113382
RTN1	TCONS_00025068	0.921558	0.00113677
BRINP1	XR_001741030.1	0.921543	0.00113742
TMEM200C	TCONS_00012384	0.921541	0.00113753
C3AR1	TCONS_00032586	0.921522	0.00113831
DOCK10	XR_428553.3	0.921511	0.00113879
TLR1	XR_927936.2	0.921509	0.00113886
ITGA4	ENST00000602322	0.921479	0.00114014
CHI3L1	XR_242551.4	0.92145	0.00114139
HRK	ENST00000645622	0.921441	0.00114178
CD300A	NR_038446.1	0.921383	0.00114426
PIK3CG	TCONS_00012384	0.921357	0.00114538
MKX	NR_136197.1	0.921323	0.00114683
PTPN22	XR_927936.2	0.921284	0.00114851
CR1	XR_001749193.1	0.921276	0.00114885
MYO1F	XR_242551.4	0.921269	0.00114916
PYHIN1	NR_038446.1	0.921253	0.00114983
DAPP1	XR_927936.2	0.921216	0.00115142
MMP11	TCONS_00031639	0.921209	0.00115172
MAP4K1	ENST00000441414	0.921126	0.00115529
GPR65	ENST00000602322	0.921056	0.0011583
TNFSF8	XR_428553.3	0.921	0.00116074
UBASH3A	XR_428553.3	0.920987	0.00116128
SASH3	XR_242551.4	0.920959	0.00116249
UTS2	XR_242551.4	0.920957	0.00116259
ZNF831	XR_927936.2	0.920927	0.00116388
PNCK	ENST00000591137	0.920835	0.00116785
ADGRE1	XR_932105.2	0.920696	0.00117391
EIF3CL	TCONS_00038629	0.920687	0.00117429
SLAMF1	XR_428553.3	0.920678	0.00117469
ITGAL	XR_428553.3	0.920634	0.0011766
NABP1	XR_242551.4	0.920536	0.00118088
C4orf50	TCONS_00025068	0.920528	0.00118122
LCP1	XR_927936.2	0.920507	0.00118215
SKAP1	NR_038446.1	0.920477	0.00118343
IL12RB2	XR_932105.2	0.920427	0.00118565
MT1X	ENST00000417038	0.920408	0.00118645
PTPN6	ENST00000602322	0.920388	0.00118734
NOS1	XR_928424.3	0.92037	0.00118815
LINGO4	TCONS_00031639	0.920336	0.00118964
ASTN2	NR_038244.1	0.920296	0.00119139
CACNA1B	XR_937389.2	0.920206	0.00119533
FOLR2	XR_428553.3	0.920053	0.0012021
DOCK10	XR_927936.2	0.919995	0.00120466
TPD52L1	ENST00000564823	0.919946	0.00120683
FOLR2	XR_927936.2	0.919875	0.00120997
SLC22A16	XR_242551.4	0.919789	0.00121381
APBB1IP	ENST00000602322	0.919788	0.00121382
BEX2	TCONS_00002203	0.919727	0.00121655
GREM1	TCONS_00021029	0.919693	0.00121806
VCAM1	TCONS_00021029	0.919672	0.00121898
BATF	XR_242551.4	0.9196	0.0012222
PTPRO	NR_038446.1	0.91959	0.00122268
SLAMF1	ENST00000418467	0.91947	0.00122804
ICOS	ENST00000447009	0.919442	0.00122927
CYTH4	ENST00000602322	0.919351	0.00123338
HCLS1	XR_428553.3	0.919333	0.00123418
COL21A1	NR_104125.1	0.919332	0.00123422
SH3BP1	ENST00000628939	0.919308	0.0012353
ASTN2	ENST00000607783	0.919267	0.00123716
BTK	ENST00000628939	0.919256	0.00123763
PLEKHB1	NR_149006.1	0.919232	0.00123873
CEACAM21	XR_428553.3	0.919212	0.00123962
DOCK2	TCONS_00025068	0.919209	0.00123974
LGALS2	TCONS_00012384	0.919198	0.00124024
SNX22	ENST00000425727	0.919194	0.00124045
CCL19	XR_927936.2	0.919193	0.00124047
TLR10	XR_927936.2	0.919139	0.00124293
HPSE	TCONS_00025068	0.91913	0.00124332
RGS6	XR_001738528.1	0.918992	0.00124955
IGFN1	ENST00000543167	0.918961	0.00125094
MUSTN1	XR_941186.2	0.918911	0.00125326
FCHO1	ENST00000602322	0.918853	0.00125588
GPR88	ENST00000441414	0.918842	0.00125636
CORO1A	XR_242551.4	0.918732	0.00126136
GALNTL5	NR_120346.1	0.918677	0.00126387
VCAM1	ENST00000528660	0.918664	0.0012645
CCR1	ENST00000628939	0.918647	0.00126524
KCNJ2	XR_927936.2	0.918646	0.00126529
BLNK	NR_038446.1	0.918602	0.00126732
SP140	NR_110844.1	0.91853	0.0012706
GSDMC	NR_026832.1	0.918526	0.00127078
GNA15	XR_242551.4	0.918511	0.00127149
PSTPIP1	XR_242551.4	0.918494	0.00127226
KCNN1	XR_947548.2	0.918432	0.00127512
CDS1	ENST00000602322	0.918396	0.00127675
CCR7	NR_110844.1	0.918373	0.00127781
TLR1	ENST00000602322	0.918351	0.00127883
FYB1	NR_038446.1	0.918343	0.00127921
ECT2L	NR_136197.1	0.918318	0.00128036
LAX1	ENST00000602322	0.918282	0.00128202
RGS6	NR_026832.1	0.918246	0.00128364
TYROBP	XR_927936.2	0.91821	0.0012853
SLA	XR_242551.4	0.918185	0.00128645
JAML	TCONS_00033789	0.91797	0.00129641
EPB41L4B	ENST00000644038	0.917885	0.00130036
PRODH	ENST00000649338	0.917864	0.00130137
FHL2	TCONS_00021029	0.917797	0.00130448
C4orf50	XR_927936.2	0.917777	0.00130541
GPR88	XR_428553.3	0.917743	0.00130697
TBC1D10C	NR_038446.1	0.917718	0.00130816
SLC2A5	XR_927936.2	0.917708	0.00130864
PTPN22	ENST00000602322	0.917694	0.0013093
IGLL5	ENST00000441414	0.917561	0.00131551
DHRS9	TCONS_00012384	0.917541	0.00131643
LCK	XR_242551.4	0.917509	0.00131796
CSF2RB	ENST00000645622	0.917496	0.00131856
LRRC63	TCONS_00025064	0.917467	0.0013199
TMEM200C	TCONS_00021029	0.917404	0.00132287
IL18RAP	ENST00000418467	0.917394	0.00132335
MT1X	XR_922350.1	0.917391	0.0013235
ADGRE2	ENST00000628939	0.917355	0.00132515
WAS	NR_110844.1	0.917327	0.00132651
TMEM200A	NR_038446.1	0.917326	0.00132655
SUSD4	TCONS_00002203	0.917305	0.00132752
BANK1	ENST00000447009	0.917258	0.00132973
CCR5	XR_428553.3	0.917254	0.00132992
LMAN1L	XR_001738528.1	0.917222	0.00133146
CCDC163	ENST00000591137	0.917197	0.00133264
DPEP2	XR_927936.2	0.917167	0.00133403
SNX20	ENST00000528660	0.917164	0.0013342
KCNK13	ENST00000628823	0.917155	0.0013346
MZB1	ENST00000602322	0.91713	0.00133581
BLK	XR_001750763.2	0.917109	0.0013368
CCDC163	NR_149006.1	0.917051	0.00133953
SLAMF7	TCONS_00012384	0.917034	0.00134033
PDE8B	ENST00000628939	0.916993	0.00134227
MS4A1	XR_242551.4	0.916984	0.00134273
FPGT-TNNI3K	ENST00000447009	0.916978	0.001343
UTS2	TCONS_00025068	0.916894	0.00134699
IKZF1	XR_242551.4	0.916833	0.00134991
LCP2	XR_242551.4	0.916797	0.0013516
TRAF3IP3	ENST00000628939	0.916751	0.0013538
SNAI1	ENST00000418467	0.916626	0.00135977
SLAMF1	NR_110844.1	0.916618	0.00136019
PAX5	TCONS_00025068	0.916618	0.00136019
MEI4	NR_120346.1	0.916614	0.00136035
PRUNE2	ENST00000599475	0.91651	0.00136533
TBC1D10C	ENST00000602322	0.916506	0.00136552
JCHAIN	NR_152754.1	0.916487	0.00136647
HLA-DMA	XR_242551.4	0.916464	0.00136756
FAM181B	XR_941186.2	0.916343	0.0013734
GSDMC	NR_028272.1	0.91632	0.00137451
LTB	NR_110844.1	0.916266	0.00137709
TNFSF14	XR_932105.2	0.91624	0.00137834
CD247	XR_927936.2	0.916235	0.00137859
DOCK2	NR_038446.1	0.916191	0.00138071
PLAC8	XR_242551.4	0.916054	0.00138736
LILRA5	XR_932105.2	0.916035	0.00138829
TMEM200C	ENST00000628939	0.916013	0.00138934
COL21A1	ENST00000628823	0.916004	0.00138978
TRIQK	ENST00000625262	0.91597	0.00139141
TRPC5OS	ENST00000636467	0.915955	0.00139217
MYO1G	ENST00000628823	0.915955	0.00139217
ETV4	XR_001749193.1	0.915924	0.00139366
FCGR2A	ENST00000628939	0.91589	0.00139531
KCNK13	XR_927936.2	0.915875	0.00139604
CARMIL2	XR_428553.3	0.915822	0.00139866
S100A14	NR_040057.1	0.915814	0.00139905
SAMD3	TCONS_00025068	0.915802	0.0013996
AKAP3	ENST00000649338	0.915794	0.00140003
CDS1	XR_242551.4	0.915742	0.00140252
VDR	XR_932105.2	0.915728	0.00140325
WDFY4	XR_242551.4	0.915714	0.00140393
CTSC	XR_242551.4	0.915567	0.00141113
TLL2	NR_146617.1	0.915503	0.00141424
CARD11	NR_038446.1	0.915486	0.00141509
LGALS2	ENST00000645622	0.915365	0.00142102
FAM46B	NR_038244.1	0.915301	0.00142418
ENOX1	ENST00000447009	0.915283	0.00142508
CARNS1	XR_001741386.1	0.915268	0.00142584
PRODH	NR_028272.1	0.915251	0.00142667
CD53	XR_927936.2	0.915249	0.00142675
CARNS1	NR_038244.1	0.915093	0.0014345
GALNTL5	ENST00000591137	0.91508	0.00143511
GJD2	NR_149006.1	0.91504	0.00143713
SIDT1	NR_152754.1	0.91503	0.0014376
SYK	ENST00000602322	0.915014	0.00143838
DOCK10	XR_242551.4	0.915	0.00143909
SLC2A5	TCONS_00025064	0.914984	0.00143989
DACT2	XR_941186.2	0.914959	0.00144114
GPR141	TCONS_00025068	0.914933	0.00144245
KLRB1	XR_927936.2	0.914852	0.00144648
IGSF21	XR_927936.2	0.914833	0.00144743
MMP11	XR_937389.2	0.914806	0.00144875
HCLS1	NR_038446.1	0.914779	0.0014501
CPVL	XR_932105.2	0.914757	0.00145119
PLCB2	XR_242551.4	0.914726	0.00145275
NLRC4	ENST00000628939	0.914661	0.00145599
SH3BP1	TCONS_00033789	0.914587	0.0014597
FAM184A	XR_001741386.1	0.914518	0.00146317
CAPG	ENST00000628939	0.914494	0.0014644
RASAL3	XR_428553.3	0.914457	0.00146622
TLR7	ENST00000628939	0.914453	0.00146644
CD4	XR_927936.2	0.914379	0.00147017
FAM46B	ENST00000609087	0.914339	0.00147216
IRF8	NR_038446.1	0.914242	0.00147707
ACTA2	TCONS_00031639	0.914236	0.00147739
GFI1	ENST00000441414	0.913999	0.0014894
MSR1	XR_927936.2	0.913972	0.00149077
IL18RAP	ENST00000441414	0.913949	0.00149192
CXorf21	XR_927936.2	0.913855	0.00149672
LAMP3	XR_932105.2	0.91382	0.0014985
CISH	ENST00000625262	0.913767	0.00150122
CEBPA	ENST00000528660	0.913755	0.0015018
NCF2	TCONS_00012384	0.913721	0.00150355
ATP8B4	NR_038446.1	0.913665	0.00150642
XCR1	XR_428553.3	0.913648	0.00150729
LCNL1	XR_001738526.1	0.913627	0.00150834
BATF	ENST00000651277	0.913584	0.00151059
CCR2	XR_242551.4	0.913555	0.00151204
MS4A14	NR_038446.1	0.913537	0.001513
COL21A1	ENST00000625262	0.913519	0.0015139
DOCK8	XR_428553.3	0.913508	0.00151445
ACP5	ENST00000628939	0.913504	0.00151465
DNAH3	XR_242551.4	0.913491	0.00151535
CD3D	TCONS_00032586	0.913463	0.00151679
PKP1	XR_928424.3	0.913459	0.00151699
PRODH	XR_001741027.1	0.913359	0.00152215
HCK	TCONS_00012384	0.913206	0.00153005
GFI1	NR_038446.1	0.913165	0.00153214
GALNT6	NR_038446.1	0.913101	0.00153546
PYGM	TCONS_00031639	0.913086	0.00153625
SPN	NR_137183.1	0.913063	0.00153743
NCF1	ENST00000651277	0.913046	0.00153834
TRIQK	ENST00000447009	0.912988	0.00154133
LILRA6	TCONS_00012384	0.912965	0.00154251
AMDHD1	XR_927936.2	0.912884	0.00154676
PLEKHB1	ENST00000591137	0.912801	0.00155107
ITGA4	TCONS_00025068	0.912767	0.00155285
MT1X	XR_001738528.1	0.912757	0.00155335
GMFG	XR_242551.4	0.912704	0.00155612
JAML	ENST00000628939	0.912703	0.00155618
HLA-DMB	TCONS_00012384	0.912698	0.00155646
HMOX1	TCONS_00021029	0.912629	0.00156006
PDK4	TCONS_00010479	0.912615	0.0015608
FPR3	ENST00000628939	0.912614	0.00156084
IRF8	XR_428553.3	0.912607	0.0015612
SLAMF7	XR_242551.4	0.912523	0.00156559
CCR7	XR_242551.4	0.912506	0.00156648
MMP12	TCONS_00012384	0.912497	0.00156697
HLA-DMB	ENST00000628939	0.912479	0.00156791
IGSF1	ENST00000649338	0.912479	0.00156792
SDC1	NR_152754.1	0.912466	0.00156858
ABHD18	NR_137183.1	0.912442	0.00156987
TBC1D10C	XR_242551.4	0.91239	0.00157261
EVI2A	XR_927936.2	0.912368	0.00157375
C11orf21	NR_120346.1	0.912357	0.00157436
RNASE6	XR_242551.4	0.912344	0.00157505
GFI1	XR_428553.3	0.912308	0.00157693
SLAMF7	TCONS_00025068	0.912289	0.00157792
LAIR1	NR_038446.1	0.912198	0.00158274
BTK	TCONS_00012384	0.912186	0.00158339
PSTPIP1	XR_428553.3	0.912094	0.00158824
PDK4	ENST00000560865	0.91209	0.00158843
ETV4	NR_104125.1	0.912043	0.00159093
BTK	XR_927936.2	0.912004	0.001593
ART5	ENST00000607783	0.911956	0.00159555
CXorf21	ENST00000602322	0.911939	0.00159646
FCGR1A	XR_428553.3	0.911912	0.00159788
HLA-DMA	ENST00000602322	0.911884	0.0015994
CD48	NR_110844.1	0.911857	0.0016008
MYO1F	ENST00000602322	0.911855	0.00160091
PRMT8	XR_928424.3	0.911804	0.00160363
SYK	XR_242551.4	0.91177	0.00160546
SUSD4	NR_149006.1	0.91174	0.00160707
SEC14L5	ENST00000417038	0.911611	0.00161397
CD84	XR_242551.4	0.911529	0.00161834
AOAH	XR_927936.2	0.911516	0.00161904
MYO5B	XR_001738528.1	0.911503	0.00161972
C16orf54	XR_242551.4	0.911488	0.00162054
FERMT3	XR_927936.2	0.911474	0.00162127
CD84	XR_927936.2	0.911471	0.00162148
ALCAM	XR_428553.3	0.91145	0.00162258
KCNJ2	XR_242551.4	0.911374	0.00162667
PYGM	NR_149006.1	0.911273	0.00163212
CDS1	TCONS_00012384	0.911198	0.00163617
CCR2	ENST00000628939	0.911191	0.00163653
CHL1	XR_928424.3	0.911132	0.0016397
NUGGC	ENST00000528660	0.911047	0.00164431
IGSF6	XR_927936.2	0.911024	0.00164558
TLL2	XR_001751776.2	0.910952	0.00164949
CORO1A	NR_110844.1	0.910918	0.00165134
TLR8	NR_110844.1	0.910846	0.00165526
CIDEA	XR_001750763.2	0.910801	0.00165772
KCND2	XR_428553.3	0.910793	0.00165814
UCP2	XR_428553.3	0.910782	0.00165872
GPR171	ENST00000628823	0.910637	0.00166662
TFEC	ENST00000602322	0.910633	0.00166686
PRSS36	NR_038446.1	0.910531	0.00167245
PLAC8	NR_136197.1	0.910521	0.00167296
ART5	NR_026832.1	0.910359	0.00168188
IKZF3	ENST00000441414	0.910343	0.00168277
CCR1	TCONS_00012384	0.910327	0.00168363
MS4A14	XR_428553.3	0.910309	0.00168461
FGFR2	ENST00000417038	0.910262	0.0016872
MUSTN1	NR_038244.1	0.910256	0.00168757
PRKAB2	NR_028272.1	0.910224	0.00168929
LILRB2	ENST00000628823	0.910213	0.00168994
SLAMF1	ENST00000628823	0.91016	0.00169282
VAV1	XR_242551.4	0.910102	0.00169605
HSPA6	TCONS_00033789	0.90994	0.00170501
FAM46B	XR_922350.1	0.909907	0.00170685
LY9	TCONS_00025068	0.909903	0.00170707
MZB1	XR_927936.2	0.90976	0.00171503
LAPTM5	XR_927936.2	0.909753	0.0017154
GALNTL5	ENST00000607783	0.909723	0.00171709
GPR141	XR_927936.2	0.909707	0.00171797
GSDMC	NR_040057.1	0.909628	0.00172236
MARCO	NR_152754.1	0.909584	0.00172485
CTSC	TCONS_00033789	0.909549	0.00172683
STC2	XR_928424.3	0.909398	0.00173524
PSTPIP1	NR_038446.1	0.909389	0.00173576
HOXB3	ENST00000441414	0.909382	0.00173617
MSR1	ENST00000602322	0.90937	0.00173683
PLEKHB1	NR_024424.2	0.909368	0.00173697
ICOS	XR_428553.3	0.909327	0.00173923
FCGR1A	XR_927936.2	0.909316	0.00173989
IGFLR1	XR_428553.3	0.909301	0.00174072
RAC2	ENST00000628823	0.909288	0.00174143
MS4A1	TCONS_00025068	0.90928	0.00174191
VCAM1	XR_932105.2	0.90922	0.00174526
CPLX3	ENST00000417038	0.909097	0.0017522
ACTA1	XR_937389.2	0.909063	0.00175411
CCR5	TCONS_00025068	0.909058	0.00175439
CD28	XR_428553.3	0.908881	0.00176443
FCGR2A	XR_927936.2	0.908876	0.00176473
DUSP13	XR_922350.1	0.908861	0.00176557
IL18RAP	XR_428553.3	0.908861	0.00176558
RGS6	NR_040057.1	0.908782	0.00177004
CD2	XR_242551.4	0.908778	0.00177026
PRF1	ENST00000651277	0.908747	0.00177206
FGF18	NR_137183.1	0.908723	0.00177341
TM7SF2	ENST00000417038	0.908686	0.00177549
STC2	NR_038244.1	0.908609	0.00177991
TNFRSF11A	ENST00000602322	0.908604	0.00178022
FCGR2A	TCONS_00012384	0.908602	0.00178031
HCK	TCONS_00033789	0.908595	0.00178071
ADAP2	ENST00000602322	0.908591	0.00178093
FCRL1	TCONS_00025068	0.908547	0.00178344
CDS1	TCONS_00033789	0.908497	0.0017863
CACNA1G	ENST00000417038	0.908384	0.00179279
CD72	ENST00000602322	0.908341	0.00179526
LCK	NR_038446.1	0.908325	0.00179613
MT1X	XR_941186.2	0.908312	0.00179692
GZMH	TCONS_00032586	0.908251	0.00180039
SLC17A9	TCONS_00033789	0.908188	0.00180402
CA14	NR_120346.1	0.908179	0.00180453
GPSM3	TCONS_00025068	0.908178	0.00180463
FAM181B	NR_028272.1	0.908148	0.0018063
CD68	XR_927936.2	0.908122	0.00180782
CARMIL2	ENST00000441414	0.908117	0.00180813
DACT2	ENST00000564823	0.908094	0.00180947
CCL22	ENST00000645622	0.908052	0.00181186
BATF	ENST00000628823	0.908037	0.00181271
LAX1	ENST00000628939	0.907871	0.00182233
CD1B	ENST00000447009	0.907784	0.0018274
LY9	ENST00000602322	0.907768	0.00182832
PTPRC	NR_110844.1	0.90774	0.00182994
SNCB	TCONS_00002203	0.907664	0.00183432
CHGB	NR_152754.1	0.907605	0.00183778
RUNX3	XR_242551.4	0.907586	0.00183886
FPGT-TNNI3K	XR_242551.4	0.907583	0.00183904
STXBP2	XR_242551.4	0.907533	0.001842
WDFY4	TCONS_00025068	0.9075	0.00184389
LAT2	ENST00000628939	0.907482	0.00184498
NOS1	XR_001741386.1	0.907473	0.00184547
FAM181B	ENST00000644038	0.907425	0.00184829
MEI4	XR_941186.2	0.907277	0.00185698
AKAP3	ENST00000564823	0.907253	0.00185838
MAP4K1	XR_242551.4	0.90723	0.00185971
PSD4	TCONS_00025068	0.907194	0.00186183
CYP2S1	XR_927936.2	0.907169	0.00186331
PRKAB2	NR_024424.2	0.907139	0.00186504
FCN1	TCONS_00010479	0.907132	0.00186546
CD84	NR_038446.1	0.90712	0.00186619
RPS6KA1	XR_242551.4	0.907112	0.00186663
ATP1B4	ENST00000642602	0.907089	0.00186802
SCIMP	NR_110844.1	0.907083	0.00186833
VCAM1	TCONS_00033789	0.90708	0.00186853
HCLS1	NR_110844.1	0.906957	0.00187575
TMEM132E	XR_927936.2	0.906943	0.00187659
2023-03-01	ENST00000602322	0.90686	0.00188149
FCN1	ENST00000560865	0.906854	0.00188188
USH1G	ENST00000425727	0.90683	0.00188331
TMC8	TCONS_00025068	0.906808	0.00188458
CTSS	ENST00000628939	0.906735	0.00188889
CTSC	ENST00000645622	0.906723	0.00188963
PLEKHB1	XR_928424.3	0.906707	0.00189057
IGSF1	NR_040057.1	0.906625	0.00189547
CCL3	ENST00000628939	0.906557	0.00189951
VSIG4	NR_038446.1	0.906514	0.00190206
ABCC3	NR_038446.1	0.906445	0.00190617
FASLG	XR_242551.4	0.906295	0.00191513
GNA15	NR_038446.1	0.906208	0.00192033
GALNTL5	NR_149006.1	0.906193	0.00192124
TPD52L1	NR_028272.1	0.906181	0.00192196
FCRL2	XR_001750763.2	0.906157	0.00192337
SYK	NR_038446.1	0.905916	0.00193788
ARHGAP9	ENST00000602322	0.905896	0.00193908
CCDC163	XR_001741386.1	0.905891	0.00193939
FBP1	ENST00000628939	0.905867	0.00194086
SYK	XR_428553.3	0.905842	0.00194235
PDE8B	ENST00000645622	0.905775	0.00194637
GAL3ST3	XR_001741386.1	0.905769	0.00194675
CD79A	TCONS_00025068	0.905767	0.00194691
PDK4	XR_001749193.1	0.905705	0.00195064
ABHD18	ENST00000418467	0.905678	0.00195226
ITGB2	XR_927936.2	0.905617	0.00195594
ALCAM	XR_242551.4	0.905613	0.0019562
GAS2L3	TCONS_00032586	0.905607	0.00195655
MZB1	ENST00000528660	0.905598	0.00195712
FCN1	NR_104125.1	0.905554	0.00195976
BMP7	XR_947548.2	0.905551	0.00195994
IRF8	TCONS_00025068	0.905525	0.00196154
GFI1	ENST00000628823	0.905463	0.0019653
CSF3R	NR_110844.1	0.905382	0.00197028
KCND2	ENST00000628823	0.905351	0.00197216
LIPA	TCONS_00012384	0.90534	0.00197279
COLQ	ENST00000642602	0.905325	0.00197375
CHI3L1	XR_927936.2	0.905308	0.00197477
PYHIN1	TCONS_00025068	0.90527	0.00197709
BATF	XR_428553.3	0.905252	0.00197821
HELB	XR_932105.2	0.905133	0.00198549
NABP1	TCONS_00025068	0.905074	0.00198909
CHL1	TCONS_00031639	0.905055	0.00199023
CTSS	XR_927936.2	0.90505	0.00199056
HOXB3	XR_428553.3	0.904965	0.00199579
BLNK	ENST00000602322	0.904887	0.00200055
FCRL5	TCONS_00012384	0.904821	0.00200466
MYBPHL	NR_120346.1	0.904816	0.00200494
CD86	TCONS_00012384	0.904788	0.00200666
CD3E	TCONS_00025068	0.904777	0.00200732
CD6	XR_927936.2	0.904759	0.00200845
THEMIS	TCONS_00032586	0.904723	0.0020107
CCL4	XR_428553.3	0.904722	0.00201071
CD247	TCONS_00012384	0.904708	0.00201163
CD300C	XR_242551.4	0.904644	0.00201557
CSF2RB	TCONS_00012384	0.904618	0.0020172
THEMIS2	XR_927936.2	0.904577	0.00201972
CPVL	ENST00000628939	0.904569	0.00202022
PTPN7	XR_242551.4	0.904542	0.00202189
FGFR2	XR_947548.2	0.904519	0.00202333
ARHGAP45	TCONS_00025068	0.90448	0.00202572
CDS1	XR_932105.2	0.904476	0.00202599
VSIG4	TCONS_00025068	0.904433	0.00202863
CD6	XR_428553.3	0.904413	0.00202987
AKAP3	ENST00000609087	0.904396	0.00203096
LTB	NR_152754.1	0.904375	0.00203226
SH3BP1	ENST00000602322	0.904325	0.00203536
CACNA1G	NR_120346.1	0.904306	0.00203655
FPGT-TNNI3K	ENST00000651277	0.904228	0.0020414
RORB	ENST00000425727	0.90417	0.00204501
CD37	ENST00000602322	0.904141	0.00204683
GAL3ST3	XR_937389.2	0.904135	0.00204723
IL12RB2	ENST00000628823	0.904125	0.00204782
TM7SF2	NR_149006.1	0.904125	0.00204785
TLR8	ENST00000602322	0.904121	0.0020481
JAML	NR_110844.1	0.904063	0.0020517
HELB	ENST00000528660	0.903983	0.00205669
ADAM28	TCONS_00025068	0.903961	0.00205808
CD86	ENST00000628939	0.9039	0.00206191
SLC11A1	XR_242551.4	0.903874	0.00206354
MAPT	TCONS_00024503	0.903849	0.00206511
RGS6	XR_922350.1	0.903792	0.00206869
ZNF831	TCONS_00025068	0.903789	0.00206889
NCKAP1L	ENST00000602322	0.903749	0.00207142
DENND2D	XR_242551.4	0.903657	0.00207723
APBB1IP	NR_110844.1	0.903627	0.00207909
CD28	XR_927936.2	0.903613	0.00208001
CD3D	ENST00000441414	0.903597	0.00208097
EPB41L4B	XR_001738526.1	0.903535	0.00208488
MYBPHL	ENST00000591137	0.903527	0.00208539
CA14	XR_941186.2	0.903502	0.00208699
NCKAP1L	XR_242551.4	0.903487	0.00208796
C16orf54	ENST00000602322	0.903437	0.0020911
C11orf21	XR_928424.3	0.903358	0.00209614
KCNN1	TCONS_00038629	0.903333	0.00209773
PDE8B	NR_104125.1	0.903243	0.00210341
EPB41L4B	XR_001741027.1	0.903229	0.0021043
DPEP2	NR_152754.1	0.903195	0.00210645
P2RY10	TCONS_00025068	0.903185	0.0021071
CACNA1G	XR_001741386.1	0.903154	0.00210909
TMC8	XR_428553.3	0.903136	0.00211024
LUZP2	NR_038446.1	0.902996	0.00211915
TNFAIP8L2	XR_242551.4	0.902987	0.00211974
ADGRE1	TCONS_00033789	0.902964	0.00212123
KLHL6	NR_110844.1	0.902956	0.00212169
BEX2	NR_149006.1	0.902917	0.00212421
LINGO4	TCONS_00002203	0.902774	0.00213338
DENND1C	ENST00000602322	0.902774	0.00213339
MKX	NR_137183.1	0.902759	0.00213437
GPR174	NR_110844.1	0.902754	0.00213468
C1QB	ENST00000628823	0.902557	0.00214731
CD52	NR_110844.1	0.902464	0.00215336
GRIA1	NR_137183.1	0.902461	0.00215353
LCNL1	NR_026832.1	0.90246	0.0021536
C16orf54	TCONS_00025068	0.902453	0.00215403
GBP5	TCONS_00033789	0.902443	0.00215468
DACT2	NR_028272.1	0.902441	0.00215483
TYROBP	ENST00000602322	0.90244	0.00215488
CEACAM21	XR_242551.4	0.902368	0.00215953
CTSS	XR_242551.4	0.902342	0.00216123
MUM1L1	XR_947548.2	0.902323	0.00216247
DACT2	ENST00000591137	0.902216	0.00216941
TMEM132E	ENST00000602322	0.902192	0.00217094
C5AR1	XR_927936.2	0.902118	0.00217575
GPR34	XR_242551.4	0.902118	0.00217576
LRRC6	TCONS_00033789	0.902071	0.0021788
EPB41L4B	XR_001741030.1	0.902066	0.00217915
CCDC170	ENST00000602322	0.902056	0.00217981
MMP11	NR_024424.2	0.90205	0.00218017
LRRC63	XR_927936.2	0.902033	0.00218126
DUSP13	ENST00000417038	0.901972	0.00218524
CACNA1B	XR_928424.3	0.901919	0.00218871
CCR2	XR_927936.2	0.901919	0.00218872
PTPN6	TCONS_00025068	0.901822	0.00219507
GBP5	TCONS_00012384	0.901768	0.00219859
DOK2	ENST00000602322	0.901734	0.00220083
MZB1	NR_152754.1	0.901662	0.00220554
JCHAIN	XR_428553.3	0.901661	0.00220561
MAPT	TCONS_00024449	0.901633	0.00220745
AKAP3	XR_001738526.1	0.901596	0.00220986
CORO1A	TCONS_00012384	0.901556	0.00221248
EPB41L4B	XR_001741386.1	0.90155	0.00221288
PKP1	XR_937389.2	0.901527	0.00221437
ARHGAP30	XR_242551.4	0.901499	0.00221622
CD300C	XR_927936.2	0.901489	0.0022169
GJD2	ENST00000425727	0.901487	0.002217
CD53	XR_428553.3	0.901415	0.00222176
DEF6	XR_927936.2	0.901401	0.00222267
S100A14	ENST00000644038	0.90139	0.00222339
SNX20	ENST00000602322	0.901354	0.00222577
MYBPHL	ENST00000425727	0.901339	0.00222673
CCDC170	TCONS_00025068	0.901228	0.0022341
AMDHD1	TCONS_00025068	0.901199	0.00223602
SNX20	TCONS_00033789	0.901098	0.00224273
SNX20	XR_932105.2	0.901092	0.00224312
SLC22A16	ENST00000628823	0.901069	0.00224462
PSD4	XR_242551.4	0.901049	0.00224598
LAMP3	ENST00000645622	0.900999	0.0022493
SLC5A10	XR_001738526.1	0.900986	0.00225015
IL1B	TCONS_00033789	0.900961	0.00225181
CCL19	ENST00000602322	0.900955	0.00225218
TLR1	ENST00000628939	0.900856	0.00225878
LMAN1L	ENST00000649338	0.900845	0.00225948
SKAP1	ENST00000628823	0.900779	0.00226389
SDC1	TCONS_00033789	0.9007	0.00226919
F13A1	XR_001749193.1	0.900656	0.00227215
APOBR	NR_038446.1	0.900613	0.00227497
MMP11	ENST00000591137	0.900508	0.00228201
IGFN1	TCONS_00038629	0.90044	0.00228657
SP140	XR_927936.2	0.900404	0.002289
BIN2	XR_242551.4	0.900376	0.0022909
HLA-DMA	TCONS_00012384	0.900342	0.00229316
ADAP2	XR_242551.4	0.900306	0.00229562
CARNS1	XR_001741027.1	0.900291	0.00229662
JAML	ENST00000602322	0.900282	0.00229721
SLC2A5	ENST00000628939	0.900244	0.00229979
ALOX5	TCONS_00025068	0.900216	0.00230163
NKAIN2	ENST00000649338	0.900171	0.00230468
TMEM200C	XR_932105.2	0.900159	0.00230548
NCF2	XR_927936.2	0.900065	0.00231188
LEP	ENST00000447009	0.899958	0.00231908
LAIR1	XR_428553.3	0.899927	0.0023212
C1QB	NR_110844.1	0.899904	0.00232273
CCL4	TCONS_00032586	0.899895	0.00232336
CHGB	XR_242551.4	0.899887	0.00232391
SKAP1	NR_110844.1	0.899865	0.00232539
ART5	ENST00000649338	0.899846	0.00232672
MAPT	ENST00000636467	0.899738	0.002334
IGFLR1	NR_152754.1	0.899698	0.00233672
BATF	ENST00000441414	0.899675	0.00233835
CCR7	ENST00000441414	0.899671	0.00233857
LILRA5	TCONS_00012384	0.899648	0.00234014
TLR8	NR_038446.1	0.899643	0.00234047
HLA-DMB	XR_927936.2	0.899604	0.00234314
CD86	XR_927936.2	0.89956	0.00234617
ETV4	ENST00000642602	0.899537	0.0023477
KMO	ENST00000628939	0.899515	0.00234923
GZMH	ENST00000441414	0.899428	0.00235516
ENOX1	ENST00000625262	0.899408	0.00235655
RGS6	ENST00000564823	0.899381	0.00235839
TLR8	XR_428553.3	0.899376	0.00235875
CEMIP	ENST00000528660	0.899344	0.00236095
PSTPIP1	TCONS_00025068	0.899328	0.002362
SAMD3	NR_110844.1	0.899307	0.00236347
CYP26B1	XR_932105.2	0.899248	0.00236751
RBM47	TCONS_00025068	0.89923	0.00236872
NCF4	NR_038446.1	0.899198	0.00237098
HMOX1	XR_932105.2	0.899133	0.00237541
SLC2A5	TCONS_00025068	0.899129	0.00237566
CLEC12A	NR_104125.1	0.899094	0.00237809
FGFR2	XR_941186.2	0.899067	0.00237999
CCL5	XR_242551.4	0.899062	0.00238028
TMEM132E	XR_242551.4	0.899023	0.00238299
ZNF831	NR_038446.1	0.898994	0.00238501
SLAMF1	TCONS_00025068	0.898973	0.00238646
FHL2	XR_932105.2	0.898967	0.00238682
FAM184A	NR_120346.1	0.898952	0.00238792
DOK2	TCONS_00025068	0.898898	0.00239161
POU2F2	XR_927936.2	0.89888	0.00239284
CD4	XR_242551.4	0.898876	0.00239316
LAT2	XR_927936.2	0.898826	0.00239658
CCR7	TCONS_00025068	0.898775	0.00240014
MYBPHL	XR_941186.2	0.89877	0.00240049
ALOX5	XR_428553.3	0.89873	0.00240325
DHRS9	NR_104125.1	0.898723	0.00240376
SLAMF1	ENST00000447009	0.89868	0.0024067
SNX22	NR_024424.2	0.898667	0.0024076
MAPT	TCONS_00024485	0.898662	0.00240795
DOCK10	ENST00000602322	0.898641	0.0024094
GZMH	XR_428553.3	0.898623	0.00241071
CD28	ENST00000602322	0.898604	0.00241203
BMP7	TCONS_00024503	0.89856	0.00241505
CSF3R	XR_927936.2	0.898557	0.00241526
GBP5	ENST00000628939	0.898511	0.00241844
RCAN1	XR_932105.2	0.898399	0.00242624
CCL5	ENST00000441414	0.898346	0.00242993
CAMK4	NR_038446.1	0.898314	0.00243224
ACTA2	NR_024424.2	0.898285	0.00243422
RORB	XR_928424.3	0.898283	0.0024344
AIF1	XR_428553.3	0.898236	0.00243769
KCNN1	XR_937389.2	0.898188	0.00244104
POU2AF1	NR_152754.1	0.89818	0.00244158
PKP1	TCONS_00038629	0.898177	0.00244177
LAT2	TCONS_00012384	0.898167	0.00244245
BANK1	NR_136197.1	0.898153	0.00244346
CPVL	NR_104125.1	0.898129	0.00244512
C1QC	ENST00000602322	0.898108	0.00244665
SLAMF1	XR_927936.2	0.898105	0.00244682
LMAN1L	NR_028272.1	0.898031	0.00245204
GAS2L3	XR_428553.3	0.898015	0.00245313
IL2RG	XR_927936.2	0.897948	0.00245789
SAMD3	ENST00000602322	0.89789	0.00246192
FPR3	TCONS_00012384	0.89783	0.00246614
STXBP2	XR_428553.3	0.897826	0.00246647
RUNX1	XR_927936.2	0.897749	0.00247191
CD68	XR_242551.4	0.897655	0.00247849
TBC1D10C	TCONS_00025068	0.897629	0.00248033
APOA1	XR_001750763.2	0.897588	0.00248325
VSIG4	ENST00000602322	0.89748	0.0024909
VSIG4	NR_110844.1	0.897455	0.0024927
LTB	XR_428553.3	0.897437	0.00249398
TRIQK	ENST00000418467	0.897433	0.00249423
ENOX1	XR_001749193.1	0.897396	0.00249689
CSF2RB	XR_242551.4	0.897343	0.00250066
GJD2	XR_928424.3	0.897304	0.00250344
NFAM1	ENST00000628939	0.897227	0.0025089
PYHIN1	ENST00000602322	0.897208	0.00251025
C11orf21	ENST00000564823	0.897197	0.00251103
TRAF3IP3	NR_152754.1	0.897083	0.00251921
JAML	XR_242551.4	0.897045	0.00252189
VAV1	NR_038446.1	0.897039	0.00252237
FHL2	ENST00000625262	0.897026	0.00252327
SPN	NR_110844.1	0.896951	0.00252864
EVI2B	TCONS_00025068	0.896882	0.00253362
AMDHD1	ENST00000628939	0.896853	0.00253568
ITK	XR_242551.4	0.896839	0.00253667
CD300A	NR_110844.1	0.896777	0.00254111
CCDC163	XR_941186.2	0.896715	0.00254557
RBM47	ENST00000602322	0.89668	0.0025481
CACNA1D	ENST00000425727	0.896614	0.00255288
SIDT1	TCONS_00033789	0.896603	0.00255363
GPSM3	XR_242551.4	0.896536	0.00255848
CYP26B1	TCONS_00033789	0.896442	0.00256526
GDF2	TCONS_00021029	0.896437	0.00256566
UBASH3A	NR_152754.1	0.896417	0.00256711
TLR7	TCONS_00012384	0.896402	0.00256815
CSF3R	XR_428553.3	0.896388	0.00256921
IL2RG	XR_428553.3	0.896332	0.00257327
FCRL2	NR_137183.1	0.896183	0.00258404
GPR132	NR_038446.1	0.896133	0.00258771
C1QC	TCONS_00025068	0.896113	0.00258912
MS4A1	XR_927936.2	0.896101	0.00259005
SEC14L5	ENST00000607783	0.896029	0.00259528
ACTA1	ENST00000636467	0.896009	0.00259671
SKAP1	TCONS_00025068	0.896001	0.00259731
STC2	ENST00000412224	0.896	0.00259738
DPEP2	ENST00000628939	0.895975	0.00259922
LIPA	ENST00000628939	0.895955	0.00260068
CD3E	ENST00000602322	0.895922	0.00260307
BCL11B	TCONS_00032586	0.89592	0.0026032
CHI3L2	NR_137183.1	0.895917	0.00260341
SAMSN1	TCONS_00012384	0.895912	0.00260379
EVI2B	XR_242551.4	0.895845	0.00260867
RORB	XR_937389.2	0.895801	0.00261191
SLC5A10	ENST00000644038	0.895793	0.00261246
MYO5B	NR_028272.1	0.89574	0.00261635
ARHGAP30	ENST00000602322	0.895716	0.00261814
RUNX3	XR_428553.3	0.895707	0.00261881
CDS1	NR_152754.1	0.895676	0.00262108
IL10RA	ENST00000528660	0.895642	0.00262359
ECT2L	ENST00000418467	0.895628	0.0026246
KCNN1	XR_928424.3	0.895625	0.0026248
MATK	XR_927936.2	0.89562	0.00262518
DAPP1	XR_428553.3	0.895587	0.0026276
EIF3CL	ENST00000556070	0.89557	0.00262885
RAC2	XR_927936.2	0.895566	0.00262914
PAX5	ENST00000602322	0.895552	0.0026302
CACNA1D	ENST00000417038	0.895539	0.00263109
BIN2	ENST00000602322	0.895522	0.00263239
BCAT1	XR_242551.4	0.895422	0.00263975
GPR141	NR_137183.1	0.895326	0.00264678
C1orf105	TCONS_00031639	0.895312	0.00264783
ANGPTL7	NR_149006.1	0.895308	0.00264815
GFI1	XR_242551.4	0.895294	0.00264914
SIGLEC11	XR_927936.2	0.895264	0.00265139
SERPINA3	XR_932105.2	0.89524	0.00265314
C4orf50	ENST00000602322	0.89523	0.00265393
USH1G	TCONS_00031639	0.895172	0.00265817
TPD52L1	ENST00000417038	0.895153	0.00265963
ABHD18	NR_136197.1	0.895152	0.00265967
LRRC63	ENST00000645622	0.895046	0.00266756
SASH3	XR_927936.2	0.895034	0.00266843
CARNS1	XR_941186.2	0.894993	0.00267148
SLC17A9	XR_932105.2	0.894971	0.00267309
FYB1	NR_110844.1	0.894919	0.00267696
ARHGAP9	TCONS_00025068	0.894895	0.00267877
PLEK	ENST00000602322	0.894855	0.00268171
RPS6KA1	XR_927936.2	0.894852	0.00268195
FCRL6	XR_927936.2	0.894793	0.00268637
SLC22A16	NR_038446.1	0.894772	0.0026879
CCL3	ENST00000602322	0.89477	0.00268804
FHL2	TCONS_00033789	0.894768	0.00268817
PRKCQ	XR_242551.4	0.894704	0.00269296
CD14	ENST00000602322	0.894649	0.00269708
ADGRE1	ENST00000528660	0.894614	0.00269966
ANGPTL4	ENST00000528660	0.894578	0.00270238
ECT2L	NR_104125.1	0.894524	0.00270639
COL21A1	ENST00000418467	0.894516	0.00270706
ALCAM	XR_927936.2	0.894383	0.00271699
SLC11A1	XR_927936.2	0.894373	0.00271777
SH3BP1	ENST00000528660	0.894364	0.00271843
LIPA	ENST00000602322	0.894352	0.00271933
VSIG4	XR_428553.3	0.894336	0.00272052
TNFSF14	TCONS_00033789	0.894287	0.00272423
FCHO1	TCONS_00012384	0.89419	0.00273155
ASTN2	TCONS_00002203	0.894188	0.00273168
CCR2	TCONS_00012384	0.894177	0.00273251
LILRB3	ENST00000645622	0.89414	0.00273528
FASLG	XR_428553.3	0.894071	0.00274048
BIRC7	TCONS_00024485	0.894031	0.00274352
SUSD4	XR_947548.2	0.894007	0.00274532
CTSS	TCONS_00012384	0.893943	0.00275013
LGALS2	ENST00000528660	0.893911	0.00275258
HLA-DRA	ENST00000602322	0.893894	0.0027539
IRF5	ENST00000628939	0.893885	0.00275451
DNAH3	XR_927936.2	0.893842	0.00275781
CD3D	XR_242551.4	0.89375	0.00276477
SLC5A10	ENST00000546134	0.89372	0.00276709
IFI30	TCONS_00012384	0.893682	0.00276993
CARD9	TCONS_00012384	0.893669	0.00277092
KCND2	NR_110844.1	0.893664	0.00277132
CPLX3	XR_941186.2	0.893651	0.00277233
NCF1	XR_242551.4	0.893642	0.00277302
CCR7	XR_927936.2	0.893614	0.0027751
GREM1	NR_110844.1	0.893542	0.0027806
WDFY4	XR_428553.3	0.89351	0.00278303
ENOX1	ENST00000651277	0.893472	0.00278591
LRRC25	XR_242551.4	0.893443	0.00278816
NPL	XR_927936.2	0.89344	0.00278838
CACNA1B	TCONS_00031639	0.89341	0.00279067
GNAL	ENST00000636467	0.893405	0.00279108
MYBPHL	NR_149006.1	0.893375	0.00279335
CAPG	TCONS_00012384	0.893374	0.00279341
PRSS36	XR_242551.4	0.893317	0.00279776
DUSP13	NR_024424.2	0.893274	0.00280107
TREML1	TCONS_00025068	0.893231	0.00280434
GNA15	XR_927936.2	0.89323	0.00280444
SLC5A10	NR_040057.1	0.893154	0.00281029
HCK	XR_932105.2	0.893151	0.00281052
LIPA	XR_242551.4	0.893105	0.00281406
MYO5B	ENST00000564823	0.893104	0.0028141
EPB41L4B	NR_040057.1	0.893032	0.00281959
LRRC63	NR_110844.1	0.892966	0.00282474
IRF5	TCONS_00025068	0.892927	0.00282773
HPCAL4	XR_947548.2	0.892916	0.00282857
CLEC10A	XR_927936.2	0.892869	0.0028322
FPGT-TNNI3K	ENST00000628823	0.892785	0.00283867
SCIMP	XR_242551.4	0.892705	0.00284481
DENND2D	XR_927936.2	0.892704	0.00284493
NKAIN2	XR_941186.2	0.892628	0.00285078
SLAMF8	XR_927936.2	0.892543	0.00285736
GDF2	ENST00000645622	0.89254	0.00285762
CYP2S1	TCONS_00012384	0.892483	0.00286202
PYGM	ENST00000417038	0.892482	0.00286209
AQP4	NR_024424.2	0.892368	0.00287096
GALNTL5	XR_001741386.1	0.892353	0.00287214
FCMR	XR_927936.2	0.892331	0.00287384
FCGR2A	XR_242551.4	0.892309	0.00287555
FCRL5	NR_137183.1	0.892299	0.00287638
SLA	ENST00000628823	0.892296	0.00287658
SMTNL2	ENST00000599475	0.892286	0.00287733
GPR141	ENST00000602322	0.892279	0.00287787
CTSC	XR_932105.2	0.892269	0.00287871
DUSP13	TCONS_00031639	0.892234	0.00288138
TNFRSF11A	TCONS_00025068	0.892138	0.00288887
ANKRD33B	ENST00000625262	0.89204	0.00289656
VAV1	ENST00000602322	0.89203	0.00289736
BLNK	XR_428553.3	0.892003	0.00289947
GPR65	TCONS_00025068	0.892001	0.00289964
CD300LB	ENST00000628939	0.891985	0.00290087
JAML	XR_932105.2	0.891914	0.00290644
CD6	XR_242551.4	0.891905	0.00290712
FHL2	ENST00000528660	0.891878	0.00290927
CEMIP	NR_137183.1	0.891768	0.00291789
ANGPTL7	ENST00000607783	0.891761	0.00291846
IL4I1	XR_242551.4	0.891707	0.00292267
NCF4	XR_242551.4	0.891668	0.00292575
LAIR1	ENST00000602322	0.891633	0.0029285
KCNN4	ENST00000528660	0.891578	0.00293283
CD14	ENST00000528660	0.891577	0.00293292
ACTA1	TCONS_00024428	0.891493	0.00293957
FAM46B	NR_028272.1	0.891492	0.00293965
ICOS	NR_137183.1	0.891474	0.00294104
CCR7	ENST00000418467	0.891442	0.00294359
CD52	TCONS_00025068	0.891343	0.00295143
FAM181B	XR_001741030.1	0.891324	0.00295292
COL21A1	NR_136197.1	0.891297	0.00295507
HCLS1	TCONS_00025068	0.891288	0.00295579
TLR10	TCONS_00025068	0.891269	0.00295731
RAB39A	ENST00000418467	0.891238	0.00295972
ANO3	ENST00000447009	0.891147	0.002967
MAPT	XR_926405.2	0.891126	0.00296864
GSDMC	XR_001741027.1	0.891039	0.00297559
IL1RN	ENST00000645622	0.891032	0.00297615
RASD1	XR_941186.2	0.891007	0.00297815
FCRL5	TCONS_00025064	0.890988	0.00297961
RNF128	XR_937389.2	0.890982	0.00298013
RASD1	NR_028272.1	0.890935	0.00298384
SLC46A2	ENST00000602322	0.890927	0.00298449
RTN1	XR_428553.3	0.890772	0.00299687
SMTNL2	XR_001741386.1	0.890763	0.00299756
SAMSN1	ENST00000628939	0.890748	0.00299876
HAVCR2	XR_927936.2	0.890739	0.00299953
ANGPTL7	ENST00000417038	0.890695	0.00300306
RGS6	XR_001751776.2	0.890682	0.00300407
TMEM132E	NR_038446.1	0.89066	0.00300581
FAM46B	XR_001741027.1	0.890655	0.00300626
CARNS1	XR_928424.3	0.890653	0.00300643
CEL	ENST00000425727	0.890648	0.0030068
LILRA5	TCONS_00033789	0.890627	0.00300849
ITGB7	XR_927936.2	0.890587	0.00301167
KCNK13	TCONS_00025068	0.890533	0.00301605
LINGO4	NR_028272.1	0.890481	0.00302024
GPR171	ENST00000441414	0.890438	0.00302365
TXK	NR_110844.1	0.890437	0.00302376
BRIP1	NR_038446.1	0.89041	0.00302587
TNFAIP8	ENST00000441414	0.890316	0.00303347
LAPTM5	ENST00000602322	0.890299	0.00303485
FGFR2	XR_001741386.1	0.890238	0.00303977
CD247	ENST00000602322	0.890074	0.00305306
TNFRSF11A	NR_038446.1	0.890038	0.00305598
LAMP3	XR_927936.2	0.890011	0.00305811
GDF2	ENST00000628939	0.889972	0.00306126
MUSTN1	ENST00000425727	0.889968	0.00306158
BTLA	TCONS_00032586	0.889935	0.0030643
CPLX3	NR_038244.1	0.889824	0.00307329
C1orf105	TCONS_00002203	0.889778	0.00307703
TFEC	TCONS_00025068	0.889765	0.00307811
PDE8B	TCONS_00012384	0.889675	0.00308542
FAM184A	NR_149006.1	0.889648	0.00308766
SLC46A2	TCONS_00012384	0.889631	0.003089
KLHL6	TCONS_00033789	0.889622	0.00308973
RORB	TCONS_00031639	0.889559	0.00309489
LINGO4	XR_941186.2	0.889536	0.00309679
CARMIL2	TCONS_00025068	0.889505	0.00309929
HPSE	XR_242551.4	0.889447	0.00310406
RASAL3	NR_038446.1	0.889408	0.00310727
C5AR2	TCONS_00025064	0.889376	0.00310984
FCRL5	ENST00000528660	0.889375	0.00310997
IGLL5	XR_242551.4	0.889358	0.00311133
ART5	XR_941186.2	0.889349	0.00311205
TNFSF8	TCONS_00032586	0.889282	0.00311754
C3AR1	XR_428553.3	0.889278	0.00311791
KCNJ2	XR_932105.2	0.889219	0.00312274
NLRC4	XR_932105.2	0.889176	0.0031263
RGS6	ENST00000609087	0.889107	0.00313191
LRRC6	XR_932105.2	0.889099	0.0031326
PLAC8	ENST00000418467	0.889084	0.00313387
HELB	TCONS_00012384	0.889081	0.00313412
LRRC6	XR_927936.2	0.889072	0.00313479
HLA-DMA	TCONS_00025068	0.889033	0.00313808
NLRC4	TCONS_00033789	0.888942	0.00314557
SLCO1B7	ENST00000591854	0.888843	0.00315371
RASD1	TCONS_00002203	0.888761	0.00316054
XCR1	ENST00000651277	0.888751	0.00316136
ALOX5	NR_038446.1	0.88875	0.00316143
HCLS1	ENST00000602322	0.888619	0.00317224
TNFRSF11A	XR_428553.3	0.888598	0.00317402
MYO1F	TCONS_00025068	0.888584	0.00317519
BMP8A	ENST00000591137	0.888502	0.00318199
IKZF1	TCONS_00032586	0.888379	0.00319221
CCL5	XR_927936.2	0.888329	0.00319638
RGS6	NR_038244.1	0.888192	0.0032078
P2RY10	TCONS_00012384	0.888105	0.00321508
VDR	ENST00000645622	0.887992	0.00322453
BCAT1	XR_927936.2	0.88799	0.00322473
C2	NR_038446.1	0.887967	0.00322665
ECT2L	XR_242551.4	0.887964	0.0032269
SNAI1	ENST00000645622	0.887962	0.00322709
NLRC4	XR_242551.4	0.887904	0.00323196
PIK3CG	NR_110844.1	0.887878	0.00323414
CA14	XR_928424.3	0.887862	0.00323549
ACTA2	XR_001741386.1	0.887824	0.00323869
TRAF3IP3	ENST00000528660	0.887791	0.00324147
TM7SF2	NR_038244.1	0.887756	0.00324439
SLA	XR_428553.3	0.887704	0.00324873
RBM47	TCONS_00012384	0.88745	0.00327023
SCIMP	TCONS_00012384	0.887379	0.0032762
ICOS	ENST00000418467	0.887367	0.00327723
TLR10	ENST00000602322	0.887335	0.00327998
LCP1	NR_038446.1	0.887305	0.00328254
BCAT1	XR_428553.3	0.887302	0.00328273
LAMP3	ENST00000628939	0.887289	0.00328382
FAM181B	XR_001741386.1	0.887279	0.00328469
GPR132	NR_110844.1	0.88721	0.00329055
CD79A	NR_110844.1	0.887193	0.00329202
DHRS9	TCONS_00021029	0.887191	0.00329216
EMILIN2	XR_927936.2	0.887155	0.00329526
PTPRO	XR_428553.3	0.887152	0.00329553
TXK	XR_927936.2	0.887134	0.00329706
HELB	NR_110844.1	0.887117	0.00329848
BTK	XR_242551.4	0.887065	0.00330289
ANGPTL4	NR_137183.1	0.887048	0.00330431
SLC7A7	XR_242551.4	0.887029	0.00330597
OSCAR	ENST00000628823	0.887014	0.00330721
S100A14	TCONS_00024485	0.887005	0.00330804
STC2	NR_149006.1	0.88699	0.00330925
DOK2	NR_038446.1	0.886954	0.00331235
CD33	XR_428553.3	0.886893	0.00331754
RASAL3	XR_242551.4	0.886883	0.00331844
CHGB	ENST00000628939	0.886843	0.00332188
DNAH3	XR_428553.3	0.88681	0.00332462
LINGO4	XR_922350.1	0.886732	0.00333137
CXCL16	XR_927936.2	0.886722	0.00333218
CYP2S1	ENST00000628939	0.886642	0.00333905
FAM46B	XR_937389.2	0.886571	0.00334518
BEX2	XR_928424.3	0.886533	0.00334837
TREML1	ENST00000628939	0.886423	0.00335789
SLC11A1	NR_038446.1	0.886376	0.00336194
PTAFR	ENST00000528660	0.886285	0.00336978
TLR2	ENST00000441414	0.886279	0.00337032
GFI1	ENST00000651277	0.886239	0.00337373
PLAC8	XR_428553.3	0.886218	0.00337553
FAM181B	NR_038244.1	0.886156	0.00338088
EVI2A	ENST00000602322	0.886092	0.00338643
FAM184A	ENST00000591137	0.886091	0.00338649
TUBB4A	NR_026832.1	0.886087	0.0033869
JAML	TCONS_00025068	0.886075	0.00338789
FCHO1	TCONS_00025068	0.885999	0.00339452
CACNA1G	ENST00000425727	0.885996	0.00339473
HRK	TCONS_00012384	0.88599	0.00339525
CYTH4	XR_242551.4	0.885988	0.00339542
RBM47	NR_110844.1	0.885858	0.00340674
NLRP12	TCONS_00012384	0.885846	0.00340776
CHGB	ENST00000528660	0.885783	0.00341324
PNCK	NR_024424.2	0.885741	0.00341688
CD52	ENST00000447009	0.885727	0.0034181
SP140	NR_038446.1	0.885665	0.00342349
SUSD4	XR_928424.3	0.885664	0.00342358
GREM1	ENST00000591854	0.885662	0.00342377
LMAN1L	XR_941186.2	0.885655	0.00342439
BEX2	NR_038244.1	0.885643	0.00342544
MKRN2OS	NR_104125.1	0.885599	0.00342929
CD1B	NR_104125.1	0.885596	0.00342952
FERMT3	XR_242551.4	0.885482	0.00343951
AQP4	ENST00000417038	0.885452	0.0034421
RCAN1	ENST00000591854	0.885313	0.00345433
BANK1	TCONS_00025068	0.885261	0.00345883
VAMP8	XR_927936.2	0.885251	0.00345969
SLC5A10	XR_001741027.1	0.885164	0.00346739
IGSF6	ENST00000602322	0.885093	0.00347363
SKAP1	ENST00000602322	0.885065	0.00347609
SLAMF8	XR_428553.3	0.885036	0.00347861
RAC2	NR_110844.1	0.885029	0.00347928
CCL22	NR_104125.1	0.884972	0.00348423
GDF2	TCONS_00025064	0.884949	0.0034863
CCR7	ENST00000628823	0.884939	0.00348716
ANPEP	TCONS_00032586	0.884922	0.00348868
CA14	ENST00000564823	0.884898	0.00349077
GPR171	ENST00000651277	0.884898	0.00349082
C5AR1	TCONS_00012384	0.884879	0.00349249
ANO9	NR_152754.1	0.884865	0.00349367
CACNA1D	NR_149006.1	0.884858	0.0034943
GPR141	NR_152754.1	0.884854	0.00349463
CXorf21	TCONS_00012384	0.88483	0.00349679
RHOH	XR_242551.4	0.884796	0.00349976
RCAN1	TCONS_00033789	0.884787	0.00350064
FGD3	NR_038446.1	0.884771	0.00350205
CACNA1G	NR_149006.1	0.884739	0.00350486
SH3BP1	XR_932105.2	0.884729	0.00350571
TNFAIP8L2	TCONS_00012384	0.884711	0.0035073
STC2	TCONS_00031639	0.884665	0.00351143
DEF6	ENST00000602322	0.884662	0.00351162
CD33	NR_110844.1	0.884619	0.00351551
ITGA4	NR_110844.1	0.884573	0.00351951
TMC8	NR_038446.1	0.884556	0.00352102
XCR1	ENST00000628823	0.884545	0.00352201
CIDEA	ENST00000625262	0.884511	0.00352502
CLEC12A	ENST00000645622	0.884427	0.00353248
ADORA3	XR_242551.4	0.884263	0.00354713
LCNL1	NR_040057.1	0.884248	0.00354845
CSF2RB	XR_927936.2	0.884204	0.00355242
[truncated: 14,309 more rows]

## Sheet: supplement Table5
mRNA	lncRNA	CeRNA_Score(MuTATE)	Pvalue	Shared_miRNA_Nunber	Shared_miRNA	r	pvalue	pValue
IKZF1	XR_001750763.2	0.215	0.025	6	hsa-miR-12136;hsa-miR-526b-5p;hsa-miR-512-3p;hsa-miR-302c-3p;hsa-miR-1323;hsa-miR-302b-3p	0.264968	0.525949	2.7014e-05
IKZF3	XR_001750763.2	0.1955	0.011	6	hsa-miR-12136;hsa-miR-526b-5p;hsa-miR-512-3p;hsa-miR-302c-3p;hsa-miR-1323;hsa-miR-302b-3p	0.261923	0.530893	0.000210081
ZNF831	XR_001750763.2	0.1955	0.011	6	hsa-miR-12136;hsa-miR-526b-5p;hsa-miR-512-3p;hsa-miR-302c-3p;hsa-miR-1323;hsa-miR-302b-3p	0.522574	0.183943	9.03206e-05
ANKRD33B	XR_001750763.2	0.1955	0.011	6	hsa-miR-12136;hsa-miR-526b-5p;hsa-miR-512-3p;hsa-miR-302c-3p;hsa-miR-1323;hsa-miR-302b-3p	0.707341	0.0497155	0.000751722
ATRNL1	XR_001750763.2	0.1955	0.011	6	hsa-miR-12136;hsa-miR-526b-5p;hsa-miR-512-3p;hsa-miR-302c-3p;hsa-miR-1323;hsa-miR-302b-3p	0.643825	0.0849357	0.000274708
KYNU	XR_001750763.2	0.1955	0.011	6	hsa-miR-12136;hsa-miR-526b-5p;hsa-miR-512-3p;hsa-miR-302c-3p;hsa-miR-1323;hsa-miR-302b-3p	0.410252	0.31273	3.38283e-05
BTLA	XR_001750763.2	0.1759	0.0045	6	hsa-miR-12136;hsa-miR-526b-5p;hsa-miR-512-3p;hsa-miR-302c-3p;hsa-miR-1323;hsa-miR-302b-3p	0.456396	0.255665	0.00029678
ATP8B4	XR_001750763.2	0.1759	0.0045	6	hsa-miR-12136;hsa-miR-526b-5p;hsa-miR-512-3p;hsa-miR-302c-3p;hsa-miR-1323;hsa-miR-302b-3p	0.371873	0.364354	8.49638e-09
FYB1	XR_001750763.2	0.1759	0.0045	6	hsa-miR-12136;hsa-miR-526b-5p;hsa-miR-512-3p;hsa-miR-302c-3p;hsa-miR-1323;hsa-miR-302b-3p	0.248713	0.552537	1.423e-09
HOXB3	XR_001750763.2	0.1759	0.0045	6	hsa-miR-12136;hsa-miR-526b-5p;hsa-miR-512-3p;hsa-miR-302c-3p;hsa-miR-1323;hsa-miR-302b-3p	0.591896	0.122158	0.001832
DOCK2	XR_001750763.2	0.1759	0.0045	6	hsa-miR-12136;hsa-miR-526b-5p;hsa-miR-512-3p;hsa-miR-302c-3p;hsa-miR-1323;hsa-miR-302b-3p	0.236187	0.573342	6.05653e-08
PIK3CG	XR_001750763.2	0.1759	0.0045	6	hsa-miR-12136;hsa-miR-526b-5p;hsa-miR-512-3p;hsa-miR-302c-3p;hsa-miR-1323;hsa-miR-302b-3p	0.207096	0.622654	1.40304e-05
TMEM200C	XR_001750763.2	0.1759	0.0045	6	hsa-miR-12136;hsa-miR-526b-5p;hsa-miR-512-3p;hsa-miR-302c-3p;hsa-miR-1323;hsa-miR-302b-3p	0.205771	0.624932	0.00182776
RUNX1	XR_001750763.2	0.1759	0.0045	6	hsa-miR-12136;hsa-miR-526b-5p;hsa-miR-512-3p;hsa-miR-302c-3p;hsa-miR-1323;hsa-miR-302b-3p	0.104635	0.805236	0.000339732
HPSE	XR_001750763.2	0.1759	0.0045	6	hsa-miR-12136;hsa-miR-526b-5p;hsa-miR-512-3p;hsa-miR-302c-3p;hsa-miR-1323;hsa-miR-302b-3p	0.170807	0.685912	5.69968e-05
SLAMF1	XR_001750763.2	0.1759	0.0045	6	hsa-miR-12136;hsa-miR-526b-5p;hsa-miR-512-3p;hsa-miR-302c-3p;hsa-miR-1323;hsa-miR-302b-3p	0.638416	0.0884537	0.000101969
ITK	XR_001750763.2	0.1759	0.0045	6	hsa-miR-12136;hsa-miR-526b-5p;hsa-miR-512-3p;hsa-miR-302c-3p;hsa-miR-1323;hsa-miR-302b-3p	0.442898	0.271774	0.000389695
SCML4	XR_001750763.2	0.1564	0.0015	6	hsa-miR-12136;hsa-miR-526b-5p;hsa-miR-512-3p;hsa-miR-302c-3p;hsa-miR-1323;hsa-miR-302b-3p	0.432331	0.284724	0.000796373
FCRL1	XR_001750763.2	0.1564	0.0015	6	hsa-miR-12136;hsa-miR-526b-5p;hsa-miR-512-3p;hsa-miR-302c-3p;hsa-miR-1323;hsa-miR-302b-3p	0.683587	0.0615916	0.00057173
GPR34	XR_001750763.2	0.1564	0.0015	6	hsa-miR-12136;hsa-miR-526b-5p;hsa-miR-512-3p;hsa-miR-302c-3p;hsa-miR-1323;hsa-miR-302b-3p	0.216239	0.607013	0.000156514
DOCK8	XR_001750763.2	0.1564	0.0015	6	hsa-miR-12136;hsa-miR-526b-5p;hsa-miR-512-3p;hsa-miR-302c-3p;hsa-miR-1323;hsa-miR-302b-3p	0.13517	0.749626	0.000326114
ENOX1	XR_001750763.2	0.1564	0.0015	6	hsa-miR-12136;hsa-miR-526b-5p;hsa-miR-512-3p;hsa-miR-302c-3p;hsa-miR-1323;hsa-miR-302b-3p	0.563827	0.145508	5.04211e-05
DENND2D	XR_001750763.2	0.1564	0.0015	6	hsa-miR-12136;hsa-miR-526b-5p;hsa-miR-512-3p;hsa-miR-302c-3p;hsa-miR-1323;hsa-miR-302b-3p	0.258901	0.535816	0.00065944
BRIP1	XR_001750763.2	0.1564	0.0015	6	hsa-miR-12136;hsa-miR-526b-5p;hsa-miR-512-3p;hsa-miR-302c-3p;hsa-miR-1323;hsa-miR-302b-3p	0.330125	0.424517	0.00273087
CAMK4	XR_001750763.2	0.1564	0.0015	6	hsa-miR-12136;hsa-miR-526b-5p;hsa-miR-512-3p;hsa-miR-302c-3p;hsa-miR-1323;hsa-miR-302b-3p	0.518073	0.188431	7.85221e-06
CEACAM21	XR_001750763.2	0.1564	0.0015	6	hsa-miR-12136;hsa-miR-526b-5p;hsa-miR-512-3p;hsa-miR-302c-3p;hsa-miR-1323;hsa-miR-302b-3p	0.539462	0.167618	0.00148604
DOCK10	XR_001750763.2	0.1564	0.0015	6	hsa-miR-12136;hsa-miR-526b-5p;hsa-miR-512-3p;hsa-miR-302c-3p;hsa-miR-1323;hsa-miR-302b-3p	0.180868	0.668196	1.30116e-05
GPR141	XR_001750763.2	0.1564	0.0015	6	hsa-miR-12136;hsa-miR-526b-5p;hsa-miR-512-3p;hsa-miR-302c-3p;hsa-miR-1323;hsa-miR-302b-3p	0.686583	0.0600094	0.000411158
C4orf50	XR_001750763.2	0.1564	0.0015	6	hsa-miR-12136;hsa-miR-526b-5p;hsa-miR-512-3p;hsa-miR-302c-3p;hsa-miR-1323;hsa-miR-302b-3p	0.504695	0.202111	0.000801823
TLR2	XR_001750763.2	0.1564	0.0015	6	hsa-miR-12136;hsa-miR-526b-5p;hsa-miR-512-3p;hsa-miR-302c-3p;hsa-miR-1323;hsa-miR-302b-3p	0.302295	0.466781	4.21848e-05
RHOH	XR_001750763.2	0.1368	0.00038	6	hsa-miR-12136;hsa-miR-526b-5p;hsa-miR-512-3p;hsa-miR-302c-3p;hsa-miR-1323;hsa-miR-302b-3p	0.646447	0.0832598	0.00136056
HELB	XR_001750763.2	0.1368	0.00038	6	hsa-miR-12136;hsa-miR-526b-5p;hsa-miR-512-3p;hsa-miR-302c-3p;hsa-miR-1323;hsa-miR-302b-3p	0.401127	0.324671	0.000142298
PYHIN1	XR_001750763.2	0.1368	0.00038	6	hsa-miR-12136;hsa-miR-526b-5p;hsa-miR-512-3p;hsa-miR-302c-3p;hsa-miR-1323;hsa-miR-302b-3p	0.252685	0.545997	3.30991e-07
CCR6	XR_001750763.2	0.1368	0.00038	6	hsa-miR-12136;hsa-miR-526b-5p;hsa-miR-512-3p;hsa-miR-302c-3p;hsa-miR-1323;hsa-miR-302b-3p	0.49954	0.207517	0.00150198
ANO3	XR_001750763.2	0.1368	0.00038	6	hsa-miR-12136;hsa-miR-526b-5p;hsa-miR-512-3p;hsa-miR-302c-3p;hsa-miR-1323;hsa-miR-302b-3p	0.813654	0.0140004	0.00123904
SYK	XR_001750763.2	0.1329	0.032	5	hsa-miR-526b-5p;hsa-miR-512-3p;hsa-miR-302c-3p;hsa-miR-1323;hsa-miR-302b-3p	0.175415	0.677781	0.000102465
JAK3	XR_001750763.2	0.1329	0.032	5	hsa-miR-526b-5p;hsa-miR-512-3p;hsa-miR-302c-3p;hsa-miR-1323;hsa-miR-302b-3p	0.153184	0.717242	2.72415e-05
KLHL6	XR_001750763.2	0.1326	0.032	5	hsa-miR-12136;hsa-miR-526b-5p;hsa-miR-302c-3p;hsa-miR-1323;hsa-miR-302b-3p	0.334287	0.418341	0.000235565
GPR65	XR_001750763.2	0.1262	0.032	5	hsa-miR-12136;hsa-miR-512-3p;hsa-miR-302c-3p;hsa-miR-1323;hsa-miR-302b-3p	0.155153	0.713724	1.1757e-06
TLR8	XR_001750763.2	0.1173	5.4e-05	6	hsa-miR-12136;hsa-miR-526b-5p;hsa-miR-512-3p;hsa-miR-302c-3p;hsa-miR-1323;hsa-miR-302b-3p	0.254019	0.543807	1.73516e-08
SPN	XR_001750763.2	0.1163	0.013	5	hsa-miR-526b-5p;hsa-miR-512-3p;hsa-miR-302c-3p;hsa-miR-1323;hsa-miR-302b-3p	0.545967	0.161548	8.54828e-06
MYO1F	XR_001750763.2	0.1163	0.013	5	hsa-miR-526b-5p;hsa-miR-512-3p;hsa-miR-302c-3p;hsa-miR-1323;hsa-miR-302b-3p	0.135645	0.748768	5.5629e-07
TNFAIP8	XR_001750763.2	0.116	0.013	5	hsa-miR-12136;hsa-miR-526b-5p;hsa-miR-302c-3p;hsa-miR-1323;hsa-miR-302b-3p	0.500359	0.206652	6.65442e-06
ATP1B4	XR_001750763.2	0.116	0.013	5	hsa-miR-12136;hsa-miR-526b-5p;hsa-miR-302c-3p;hsa-miR-1323;hsa-miR-302b-3p	0.273453	0.512262	0.00104276
GRIA1	XR_001750763.2	0.116	0.013	5	hsa-miR-12136;hsa-miR-526b-5p;hsa-miR-302c-3p;hsa-miR-1323;hsa-miR-302b-3p	0.650554	0.0806742	7.69353e-12
IL18RAP	XR_001750763.2	0.1104	0.013	5	hsa-miR-12136;hsa-miR-512-3p;hsa-miR-302c-3p;hsa-miR-1323;hsa-miR-302b-3p	0.708646	0.0491069	0.00125076
LBH	XR_001750763.2	0.1104	0.013	5	hsa-miR-12136;hsa-miR-512-3p;hsa-miR-302c-3p;hsa-miR-1323;hsa-miR-302b-3p	0.727571	0.0407823	4.87885e-07
ALCAM	XR_001750763.2	0.1104	0.013	5	hsa-miR-12136;hsa-miR-512-3p;hsa-miR-302c-3p;hsa-miR-1323;hsa-miR-302b-3p	0.120396	0.776429	0.000136664
CCR5	XR_001750763.2	0.1104	0.013	5	hsa-miR-12136;hsa-miR-512-3p;hsa-miR-302c-3p;hsa-miR-1323;hsa-miR-302b-3p	0.185575	0.659954	1.5845e-06
LAMP3	XR_001750763.2	0.1104	0.013	5	hsa-miR-12136;hsa-miR-512-3p;hsa-miR-302c-3p;hsa-miR-1323;hsa-miR-302b-3p	0.185501	0.660082	1.14107e-06
BCL11B	XR_001750763.2	0.1104	0.013	5	hsa-miR-12136;hsa-miR-512-3p;hsa-miR-302c-3p;hsa-miR-1323;hsa-miR-302b-3p	0.223021	0.595495	3.63695e-05
ABHD18	XR_001750763.2	0.1104	0.013	5	hsa-miR-12136;hsa-miR-512-3p;hsa-miR-302c-3p;hsa-miR-1323;hsa-miR-302b-3p	0.733288	0.0384498	1.32552e-05
ADAM28	XR_001750763.2	0.101	0.013	5	hsa-miR-12136;hsa-miR-526b-5p;hsa-miR-512-3p;hsa-miR-302c-3p;hsa-miR-1323	0.276673	0.507104	4.13511e-05
MS4A7	XR_001750763.2	0.0997	0.0039	5	hsa-miR-526b-5p;hsa-miR-512-3p;hsa-miR-302c-3p;hsa-miR-1323;hsa-miR-302b-3p	0.40919	0.314109	1.15971e-05
PRKCQ	XR_001750763.2	0.0997	0.0039	5	hsa-miR-526b-5p;hsa-miR-512-3p;hsa-miR-302c-3p;hsa-miR-1323;hsa-miR-302b-3p	0.404343	0.320438	0.00127486
ITGAL	XR_001750763.2	0.0997	0.0039	5	hsa-miR-526b-5p;hsa-miR-512-3p;hsa-miR-302c-3p;hsa-miR-1323;hsa-miR-302b-3p	0.195465	0.642731	1.68708e-07
PTPRC	XR_001750763.2	0.0995	0.0039	5	hsa-miR-12136;hsa-miR-526b-5p;hsa-miR-302c-3p;hsa-miR-1323;hsa-miR-302b-3p	0.280903	0.500357	3.046e-10
GAS2L3	XR_001750763.2	0.0995	0.0039	5	hsa-miR-12136;hsa-miR-526b-5p;hsa-miR-302c-3p;hsa-miR-1323;hsa-miR-302b-3p	0.103936	0.80652	0.000926143
CR1	XR_001750763.2	0.0995	0.0039	5	hsa-miR-12136;hsa-miR-526b-5p;hsa-miR-302c-3p;hsa-miR-1323;hsa-miR-302b-3p	0.481219	0.227333	0.000369009
RBM47	XR_001750763.2	0.0947	0.0039	5	hsa-miR-12136;hsa-miR-512-3p;hsa-miR-302c-3p;hsa-miR-1323;hsa-miR-302b-3p	0.189375	0.653319	1.30326e-09
ECT2L	XR_001750763.2	0.0947	0.0039	5	hsa-miR-12136;hsa-miR-512-3p;hsa-miR-302c-3p;hsa-miR-1323;hsa-miR-302b-3p	0.429664	0.28804	8.80856e-19
TLR10	XR_001750763.2	0.0831	0.0007	5	hsa-miR-526b-5p;hsa-miR-512-3p;hsa-miR-302c-3p;hsa-miR-1323;hsa-miR-302b-3p	0.322086	0.436555	0.00061355
MKRN2OS	XR_001750763.2	0.0831	0.0007	5	hsa-miR-526b-5p;hsa-miR-512-3p;hsa-miR-302c-3p;hsa-miR-1323;hsa-miR-302b-3p	0.286726	0.491127	0.000426564
SAMSN1	XR_001750763.2	0.0831	0.0007	5	hsa-miR-526b-5p;hsa-miR-512-3p;hsa-miR-302c-3p;hsa-miR-1323;hsa-miR-302b-3p	0.123959	0.769946	2.7708e-09
RUNX3	XR_001750763.2	0.0789	0.0007	5	hsa-miR-12136;hsa-miR-512-3p;hsa-miR-302c-3p;hsa-miR-1323;hsa-miR-302b-3p	0.115107	0.786073	0.00107807
TNFSF8	XR_001750763.2	0.0683	0.022	4	hsa-miR-1323;hsa-miR-526b-5p;hsa-miR-302b-3p;hsa-miR-302c-3p	0.197482	0.639236	0.000222805
F13A1	XR_001750763.2	0.067	0.022	4	hsa-miR-1323;hsa-miR-512-3p;hsa-miR-526b-5p;hsa-miR-302b-3p	0.399192	0.32723	2.91094e-08
APBB1IP	XR_001750763.2	0.065	0.022	4	hsa-miR-1323;hsa-miR-512-3p;hsa-miR-302b-3p;hsa-miR-302c-3p	0.270938	0.516305	6.25752e-08
FHL2	XR_001750763.2	0.065	0.022	4	hsa-miR-1323;hsa-miR-512-3p;hsa-miR-302b-3p;hsa-miR-302c-3p	0.638228	0.0885774	9.55582e-17
RGS18	XR_001750763.2	0.0649	0.022	4	hsa-miR-12136;hsa-miR-302b-3p;hsa-miR-302c-3p;hsa-miR-1323	0.146644	0.728959	2.65928e-05
VCAM1	XR_001750763.2	0.0649	0.022	4	hsa-miR-12136;hsa-miR-302b-3p;hsa-miR-302c-3p;hsa-miR-1323	0.443801	0.270681	1.75072e-10
CDS1	XR_001750763.2	0.0548	0.022	4	hsa-miR-12136;hsa-miR-512-3p;hsa-miR-302c-3p;hsa-miR-1323	0.433665	0.283073	1.77316e-08
ABRA	XR_001750763.2	0.0547	0.0049	4	hsa-miR-1323;hsa-miR-526b-5p;hsa-miR-302b-3p;hsa-miR-302c-3p	0.180426	0.668972	7.2756e-06
BLNK	XR_001750763.2	0.0547	0.0049	4	hsa-miR-1323;hsa-miR-526b-5p;hsa-miR-302b-3p;hsa-miR-302c-3p	0.140868	0.739347	2.45558e-05
P2RY10	XR_001750763.2	0.0113	0.032	5	hsa-miR-12136;hsa-miR-526b-5p;hsa-miR-512-3p;hsa-miR-302c-3p;hsa-miR-302b-3p	0.145863	0.730362	0.000595392
DIAPH3	XR_001750763.2	0.0113	0.032	5	hsa-miR-12136;hsa-miR-526b-5p;hsa-miR-512-3p;hsa-miR-302c-3p;hsa-miR-302b-3p	0.235439	0.574594	0.00246334
KCNJ2	XR_001750763.2	0.0113	0.032	5	hsa-miR-12136;hsa-miR-526b-5p;hsa-miR-512-3p;hsa-miR-302c-3p;hsa-miR-302b-3p	0.381979	0.350408	4.69198e-07
LUZP2	XR_001750763.2	0.0099	0.013	5	hsa-miR-12136;hsa-miR-526b-5p;hsa-miR-512-3p;hsa-miR-302c-3p;hsa-miR-302b-3p	0.637699	0.0889262	0.00191161
MARCH1	XR_001750763.2	0.0099	0.013	5	hsa-miR-12136;hsa-miR-526b-5p;hsa-miR-512-3p;hsa-miR-302c-3p;hsa-miR-302b-3p	0.342091	0.406865	3.58114e-11
SCIMP	XR_001750763.2	0.0099	0.013	5	hsa-miR-12136;hsa-miR-526b-5p;hsa-miR-512-3p;hsa-miR-302c-3p;hsa-miR-302b-3p	0.257547	0.538028	0.000205831
CD28	XR_001750763.2	0.0085	0.0039	5	hsa-miR-12136;hsa-miR-526b-5p;hsa-miR-512-3p;hsa-miR-302c-3p;hsa-miR-302b-3p	0.146098	0.729939	0.000197502
TNFRSF11A	XR_001750763.2	0.0085	0.0039	5	hsa-miR-12136;hsa-miR-526b-5p;hsa-miR-512-3p;hsa-miR-302c-3p;hsa-miR-302b-3p	0.163608	0.698666	4.24778e-05
CD96	XR_001750763.2	0.0085	0.0039	5	hsa-miR-12136;hsa-miR-526b-5p;hsa-miR-512-3p;hsa-miR-302c-3p;hsa-miR-302b-3p	0.400396	0.325636	1.22186e-05
RCAN1	XR_001750763.2	0.0085	0.0039	5	hsa-miR-12136;hsa-miR-526b-5p;hsa-miR-512-3p;hsa-miR-302c-3p;hsa-miR-302b-3p	0.160516	0.704162	2.14787e-11
LY9	XR_001750763.2	0.0085	0.0039	5	hsa-miR-12136;hsa-miR-526b-5p;hsa-miR-512-3p;hsa-miR-302c-3p;hsa-miR-302b-3p	0.263578	0.528203	3.03742e-06
FCRL2	XR_001750763.2	0.0085	0.0039	5	hsa-miR-12136;hsa-miR-526b-5p;hsa-miR-512-3p;hsa-miR-302c-3p;hsa-miR-302b-3p	0.906157	0.00192337	0.00122206
TXK	XR_001750763.2	0.0085	0.0039	5	hsa-miR-12136;hsa-miR-526b-5p;hsa-miR-512-3p;hsa-miR-302c-3p;hsa-miR-302b-3p	0.513433	0.193118	0.00257518
NUGGC	XR_001750763.2	0.0085	0.0039	5	hsa-miR-12136;hsa-miR-526b-5p;hsa-miR-512-3p;hsa-miR-302c-3p;hsa-miR-302b-3p	0.441064	0.274	0.000514192
SLAMF7	XR_001750763.2	0.0021	0.022	4	hsa-miR-12136;hsa-miR-512-3p;hsa-miR-302b-3p;hsa-miR-302c-3p	0.166439	0.693642	1.56908e-08
SMYD2	XR_001750763.2	0.0017	0.0049	4	hsa-miR-12136;hsa-miR-512-3p;hsa-miR-302b-3p;hsa-miR-302c-3p	0.854828	0.00684011	0.00269262
TFEC	XR_001750763.2	0.0054	0.022	4	hsa-miR-12136;hsa-miR-526b-5p;hsa-miR-302b-3p;hsa-miR-302c-3p	0.125113	0.76785	6.15873e-07
IL7R	XR_001750763.2	0.0056	0.022	4	hsa-miR-512-3p;hsa-miR-526b-5p;hsa-miR-302b-3p;hsa-miR-302c-3p	0.456591	0.255435	6.07793e-06
LAX1	XR_001750763.2	0.0056	0.022	4	hsa-miR-512-3p;hsa-miR-526b-5p;hsa-miR-302b-3p;hsa-miR-302c-3p	0.160073	0.704952	0.00330147
FCHO1	XR_001750763.2	0.0056	0.022	4	hsa-miR-512-3p;hsa-miR-526b-5p;hsa-miR-302b-3p;hsa-miR-302c-3p	0.136024	0.748084	0.000754069
DENND1C	XR_001750763.2	0.0056	0.022	4	hsa-miR-512-3p;hsa-miR-526b-5p;hsa-miR-302b-3p;hsa-miR-302c-3p	0.197272	0.639599	0.000434957
AMDHD1	XR_001750763.2	0.0043	0.0049	4	hsa-miR-12136;hsa-miR-526b-5p;hsa-miR-302b-3p;hsa-miR-302c-3p	0.337549	0.413528	0.00347915
SLAMF6	XR_001750763.2	0.0043	0.0049	4	hsa-miR-12136;hsa-miR-526b-5p;hsa-miR-302b-3p;hsa-miR-302c-3p	0.420622	0.299418	0.0028449
UTS2	XR_001750763.2	0.0045	0.0049	4	hsa-miR-512-3p;hsa-miR-526b-5p;hsa-miR-302b-3p;hsa-miR-302c-3p	0.235576	0.574365	6.74046e-05
CCL5	XR_001750763.2	0.0045	0.0049	4	hsa-miR-512-3p;hsa-miR-526b-5p;hsa-miR-302b-3p;hsa-miR-302c-3p	0.315985	0.445784	0.000175172
GPSM3	XR_001750763.2	0.0045	0.0049	4	hsa-miR-512-3p;hsa-miR-526b-5p;hsa-miR-302b-3p;hsa-miR-302c-3p	0.188174	0.655414	4.08033e-05
SLCO1B7	XR_001750763.2	0.0008	0.025	3	hsa-miR-12136;hsa-miR-302b-3p;hsa-miR-302c-3p	0.777321	0.0231995	0.00302678
PLAC8	XR_001750763.2	0.0008	0.025	3	hsa-miR-12136;hsa-miR-302b-3p;hsa-miR-302c-3p	0.478778	0.230044	3.73225e-05
LAIR1	XR_001750763.2	0.0009	0.025	3	hsa-miR-512-3p;hsa-miR-302b-3p;hsa-miR-302c-3p	0.189921	0.652369	6.04797e-06
CD6	XR_001750763.2	0.0009	0.025	3	hsa-miR-512-3p;hsa-miR-302b-3p;hsa-miR-302c-3p	0.150571	0.721918	0.000907472
ADORA3	XR_001750763.2	0.0009	0.025	3	hsa-miR-512-3p;hsa-miR-302b-3p;hsa-miR-302c-3p	0.586183	0.126727	0.000147524
BATF	XR_001750763.2	0.0009	0.025	3	hsa-miR-512-3p;hsa-miR-302b-3p;hsa-miR-302c-3p	0.375346	0.359534	0.00215189
PTPN6	XR_001750763.2	0.0025	0.025	3	hsa-miR-526b-5p;hsa-miR-302b-3p;hsa-miR-302c-3p	0.172592	0.682759	1.73375e-06
CD72	XR_001750763.2	0.0025	0.025	3	hsa-miR-526b-5p;hsa-miR-302b-3p;hsa-miR-302c-3p	0.109611	0.796119	1.72234e-06
IKZF1	XR_932105.2	0.0475	0.025	6	hsa-miR-12136;hsa-miR-4662a-5p;hsa-miR-512-3p;hsa-miR-302c-3p;hsa-miR-133b;hsa-miR-302b-3p	0.492278	0.215259	2.7014e-05
IKZF3	XR_932105.2	0.0432	0.011	6	hsa-miR-12136;hsa-miR-4662a-5p;hsa-miR-512-3p;hsa-miR-302c-3p;hsa-miR-133b;hsa-miR-302b-3p	0.352804	0.391335	0.000210081
ZNF831	XR_932105.2	0.0432	0.011	6	hsa-miR-12136;hsa-miR-4662a-5p;hsa-miR-512-3p;hsa-miR-302c-3p;hsa-miR-133b;hsa-miR-302b-3p	0.64876	0.0817981	9.03206e-05
ANKRD33B	XR_932105.2	0.0432	0.011	6	hsa-miR-12136;hsa-miR-4662a-5p;hsa-miR-512-3p;hsa-miR-302c-3p;hsa-miR-133b;hsa-miR-302b-3p	0.728498	0.0403984	0.000751722
ATRNL1	XR_932105.2	0.0432	0.011	6	hsa-miR-12136;hsa-miR-4662a-5p;hsa-miR-512-3p;hsa-miR-302c-3p;hsa-miR-133b;hsa-miR-302b-3p	0.846665	0.00800813	0.000274708
KYNU	XR_932105.2	0.0432	0.011	6	hsa-miR-12136;hsa-miR-4662a-5p;hsa-miR-512-3p;hsa-miR-302c-3p;hsa-miR-133b;hsa-miR-302b-3p	0.74709	0.0331594	3.38283e-05
HOXB3	XR_932105.2	0.0388	0.0045	6	hsa-miR-12136;hsa-miR-4662a-5p;hsa-miR-512-3p;hsa-miR-302c-3p;hsa-miR-133b;hsa-miR-302b-3p	0.511218	0.195377	0.001832
DOCK2	XR_932105.2	0.0388	0.0045	6	hsa-miR-12136;hsa-miR-4662a-5p;hsa-miR-512-3p;hsa-miR-302c-3p;hsa-miR-133b;hsa-miR-302b-3p	0.727095	0.0409802	6.05653e-08
PIK3CG	XR_932105.2	0.0388	0.0045	6	hsa-miR-12136;hsa-miR-4662a-5p;hsa-miR-512-3p;hsa-miR-302c-3p;hsa-miR-133b;hsa-miR-302b-3p	0.802235	0.0165823	1.40304e-05
TMEM200C	XR_932105.2	0.0388	0.0045	6	hsa-miR-12136;hsa-miR-4662a-5p;hsa-miR-512-3p;hsa-miR-302c-3p;hsa-miR-133b;hsa-miR-302b-3p	0.900159	0.00230548	0.00182776
SLAMF1	XR_932105.2	0.0388	0.0045	6	hsa-miR-12136;hsa-miR-4662a-5p;hsa-miR-512-3p;hsa-miR-302c-3p;hsa-miR-133b;hsa-miR-302b-3p	0.682799	0.0620116	0.000101969
SCML4	XR_932105.2	0.0285	0.032	5	hsa-miR-12136;hsa-miR-4662a-5p;hsa-miR-512-3p;hsa-miR-302c-3p;hsa-miR-302b-3p	0.382404	0.349826	0.000796373
FCRL1	XR_932105.2	0.0285	0.032	5	hsa-miR-12136;hsa-miR-4662a-5p;hsa-miR-512-3p;hsa-miR-302c-3p;hsa-miR-302b-3p	0.479169	0.229609	0.00057173
DOCK8	XR_932105.2	0.0276	0.032	5	hsa-miR-12136;hsa-miR-512-3p;hsa-miR-302c-3p;hsa-miR-302b-3p;hsa-miR-133b	0.421584	0.298198	0.000326114
ENOX1	XR_932105.2	0.0285	0.032	5	hsa-miR-12136;hsa-miR-4662a-5p;hsa-miR-512-3p;hsa-miR-302c-3p;hsa-miR-302b-3p	0.593734	0.120708	5.04211e-05
DENND2D	XR_932105.2	0.0345	0.0015	6	hsa-miR-12136;hsa-miR-4662a-5p;hsa-miR-512-3p;hsa-miR-302c-3p;hsa-miR-133b;hsa-miR-302b-3p	0.518311	0.188192	0.00065944
BRIP1	XR_932105.2	0.0285	0.032	5	hsa-miR-12136;hsa-miR-4662a-5p;hsa-miR-512-3p;hsa-miR-302c-3p;hsa-miR-302b-3p	0.783996	0.0212901	0.00273087
CAMK4	XR_932105.2	0.0276	0.032	5	hsa-miR-12136;hsa-miR-512-3p;hsa-miR-302c-3p;hsa-miR-302b-3p;hsa-miR-133b	0.672928	0.0674183	7.85221e-06
CEACAM21	XR_932105.2	0.0345	0.0015	6	hsa-miR-12136;hsa-miR-4662a-5p;hsa-miR-512-3p;hsa-miR-302c-3p;hsa-miR-133b;hsa-miR-302b-3p	0.73103	0.039361	0.00148604
DOCK10	XR_932105.2	0.0276	0.032	5	hsa-miR-12136;hsa-miR-512-3p;hsa-miR-302c-3p;hsa-miR-302b-3p;hsa-miR-133b	0.636192	0.0899243	1.30116e-05
GPR141	XR_932105.2	0.0285	0.032	5	hsa-miR-12136;hsa-miR-4662a-5p;hsa-miR-512-3p;hsa-miR-302c-3p;hsa-miR-302b-3p	0.718684	0.044575	0.000411158
C4orf50	XR_932105.2	0.0345	0.0015	6	hsa-miR-12136;hsa-miR-4662a-5p;hsa-miR-512-3p;hsa-miR-302c-3p;hsa-miR-133b;hsa-miR-302b-3p	0.567378	0.142429	0.000801823
TLR2	XR_932105.2	0.0276	0.032	5	hsa-miR-12136;hsa-miR-512-3p;hsa-miR-302c-3p;hsa-miR-302b-3p;hsa-miR-133b	0.521866	0.184645	4.21848e-05
PYHIN1	XR_932105.2	0.0249	0.013	5	hsa-miR-12136;hsa-miR-4662a-5p;hsa-miR-512-3p;hsa-miR-302c-3p;hsa-miR-302b-3p	0.752198	0.0313215	3.30991e-07
CCR6	XR_932105.2	0.0249	0.013	5	hsa-miR-12136;hsa-miR-4662a-5p;hsa-miR-512-3p;hsa-miR-302c-3p;hsa-miR-302b-3p	0.385741	0.345278	0.00150198
ANO3	XR_932105.2	0.0249	0.013	5	hsa-miR-12136;hsa-miR-4662a-5p;hsa-miR-512-3p;hsa-miR-302c-3p;hsa-miR-302b-3p	0.398421	0.328252	0.00123904
GPR65	XR_932105.2	0.0345	0.0015	6	hsa-miR-12136;hsa-miR-4662a-5p;hsa-miR-512-3p;hsa-miR-302c-3p;hsa-miR-133b;hsa-miR-302b-3p	0.84508	0.00824869	1.1757e-06
LBH	XR_932105.2	0.0249	0.013	5	hsa-miR-12136;hsa-miR-4662a-5p;hsa-miR-512-3p;hsa-miR-302c-3p;hsa-miR-302b-3p	0.781256	0.0220616	4.87885e-07
ALCAM	XR_932105.2	0.0242	0.013	5	hsa-miR-12136;hsa-miR-512-3p;hsa-miR-302c-3p;hsa-miR-302b-3p;hsa-miR-133b	0.574674	0.136215	0.000136664
CCR5	XR_932105.2	0.0302	0.00038	6	hsa-miR-12136;hsa-miR-4662a-5p;hsa-miR-512-3p;hsa-miR-302c-3p;hsa-miR-133b;hsa-miR-302b-3p	0.683154	0.0618218	1.5845e-06
BCL11B	XR_932105.2	0.0242	0.013	5	hsa-miR-12136;hsa-miR-512-3p;hsa-miR-302c-3p;hsa-miR-302b-3p;hsa-miR-133b	0.507725	0.198968	3.63695e-05
ABHD18	XR_932105.2	0.0242	0.013	5	hsa-miR-12136;hsa-miR-512-3p;hsa-miR-302c-3p;hsa-miR-302b-3p;hsa-miR-133b	0.697234	0.054583	1.32552e-05
RUNX3	XR_932105.2	0.0137	0.022	4	hsa-miR-12136;hsa-miR-512-3p;hsa-miR-302b-3p;hsa-miR-302c-3p	0.527508	0.179089	0.00107807
RGS18	XR_932105.2	0.014	0.022	4	hsa-miR-12136;hsa-miR-302b-3p;hsa-miR-4662a-5p;hsa-miR-302c-3p	0.841585	0.00879532	2.65928e-05
VCAM1	XR_932105.2	0.0136	0.022	4	hsa-miR-12136;hsa-miR-133b;hsa-miR-302b-3p;hsa-miR-302c-3p	0.90922	0.00174526	1.75072e-10
BCAT1	XR_932105.2	0.0432	0.011	6	hsa-miR-12136;hsa-miR-4662a-5p;hsa-miR-512-3p;hsa-miR-302c-3p;hsa-miR-133b;hsa-miR-302b-3p	0.607027	0.110515	2.69681e-05
LRRC63	XR_932105.2	0.0388	0.0045	6	hsa-miR-12136;hsa-miR-4662a-5p;hsa-miR-512-3p;hsa-miR-302c-3p;hsa-miR-133b;hsa-miR-302b-3p	0.965245	0.000102237	0.000303597
PTPRO	XR_932105.2	0.0388	0.0045	6	hsa-miR-12136;hsa-miR-4662a-5p;hsa-miR-512-3p;hsa-miR-302c-3p;hsa-miR-133b;hsa-miR-302b-3p	0.607752	0.109973	0.00090016
P2RY10	XR_932105.2	0.0345	0.0015	6	hsa-miR-12136;hsa-miR-4662a-5p;hsa-miR-512-3p;hsa-miR-302c-3p;hsa-miR-133b;hsa-miR-302b-3p	0.751273	0.0316497	0.000595392
PLCB2	XR_932105.2	0.0345	0.0015	6	hsa-miR-12136;hsa-miR-4662a-5p;hsa-miR-512-3p;hsa-miR-302c-3p;hsa-miR-133b;hsa-miR-302b-3p	0.749457	0.0322998	9.18736e-05
AOAH	XR_932105.2	0.0285	0.032	5	hsa-miR-12136;hsa-miR-4662a-5p;hsa-miR-512-3p;hsa-miR-302c-3p;hsa-miR-302b-3p	0.82642	0.0114318	3.05907e-07
DIAPH3	XR_932105.2	0.0285	0.032	5	hsa-miR-12136;hsa-miR-4662a-5p;hsa-miR-512-3p;hsa-miR-302c-3p;hsa-miR-302b-3p	0.835553	0.00979165	0.00246334
KCNJ2	XR_932105.2	0.0285	0.032	5	hsa-miR-12136;hsa-miR-4662a-5p;hsa-miR-512-3p;hsa-miR-302c-3p;hsa-miR-302b-3p	0.889219	0.00312274	4.69198e-07
CTSC	XR_932105.2	0.028	0.032	5	hsa-miR-12136;hsa-miR-4662a-5p;hsa-miR-512-3p;hsa-miR-302c-3p;hsa-miR-133b	0.892269	0.00287871	1.67265e-12
LUZP2	XR_932105.2	0.0249	0.013	5	hsa-miR-12136;hsa-miR-4662a-5p;hsa-miR-512-3p;hsa-miR-302c-3p;hsa-miR-302b-3p	0.353405	0.390472	0.00191161
PIK3AP1	XR_932105.2	0.0249	0.013	5	hsa-miR-12136;hsa-miR-4662a-5p;hsa-miR-512-3p;hsa-miR-302c-3p;hsa-miR-302b-3p	0.671261	0.0683583	0.000336826
MARCH1	XR_932105.2	0.0242	0.013	5	hsa-miR-12136;hsa-miR-512-3p;hsa-miR-302c-3p;hsa-miR-302b-3p;hsa-miR-133b	0.750145	0.0320525	3.58114e-11
CD84	XR_932105.2	0.0242	0.013	5	hsa-miR-12136;hsa-miR-512-3p;hsa-miR-302c-3p;hsa-miR-302b-3p;hsa-miR-133b	0.64964	0.0812459	1.5972e-05
RPS6KA1	XR_932105.2	0.0242	0.013	5	hsa-miR-12136;hsa-miR-512-3p;hsa-miR-302c-3p;hsa-miR-302b-3p;hsa-miR-133b	0.747528	0.0329992	5.38364e-05
CD28	XR_932105.2	0.0214	0.0039	5	hsa-miR-12136;hsa-miR-4662a-5p;hsa-miR-512-3p;hsa-miR-302c-3p;hsa-miR-302b-3p	0.568529	0.141438	0.000197502
PTPN22	XR_932105.2	0.0212	0.0039	5	hsa-miR-12136;hsa-miR-4662a-5p;hsa-miR-302c-3p;hsa-miR-133b;hsa-miR-302b-3p	0.775992	0.0235919	0.0003926
KCND2	XR_932105.2	0.0212	0.0039	5	hsa-miR-12136;hsa-miR-4662a-5p;hsa-miR-302c-3p;hsa-miR-302b-3p;hsa-miR-133b	0.675686	0.0658807	0.00187176
LILRB4	XR_932105.2	0.021	0.0039	5	hsa-miR-12136;hsa-miR-4662a-5p;hsa-miR-512-3p;hsa-miR-302b-3p;hsa-miR-133b	0.602728	0.113756	2.04604e-06
TNFRSF11A	XR_932105.2	0.0207	0.0039	5	hsa-miR-12136;hsa-miR-512-3p;hsa-miR-302c-3p;hsa-miR-302b-3p;hsa-miR-133b	0.72789	0.0406501	4.24778e-05
CD96	XR_932105.2	0.0207	0.0039	5	hsa-miR-12136;hsa-miR-512-3p;hsa-miR-302c-3p;hsa-miR-302b-3p;hsa-miR-133b	0.53262	0.174134	1.22186e-05
RCAN1	XR_932105.2	0.0207	0.0039	5	hsa-miR-12136;hsa-miR-512-3p;hsa-miR-302c-3p;hsa-miR-302b-3p;hsa-miR-133b	0.898399	0.00242624	2.14787e-11
SLC7A7	XR_932105.2	0.0207	0.0039	5	hsa-miR-12136;hsa-miR-512-3p;hsa-miR-302c-3p;hsa-miR-302b-3p;hsa-miR-133b	0.744412	0.0341487	0.000348099
SLAMF7	XR_932105.2	0.0178	0.0007	5	hsa-miR-12136;hsa-miR-4662a-5p;hsa-miR-512-3p;hsa-miR-302c-3p;hsa-miR-302b-3p	0.830521	0.0106754	1.56908e-08
PLEK	XR_932105.2	0.014	0.022	4	hsa-miR-12136;hsa-miR-302b-3p;hsa-miR-4662a-5p;hsa-miR-302c-3p	0.803832	0.0162047	5.02199e-08
TRAF3IP3	XR_932105.2	0.0137	0.022	4	hsa-miR-12136;hsa-miR-512-3p;hsa-miR-133b;hsa-miR-4662a-5p	0.837894	0.00939697	2.72644e-05
SDC1	XR_932105.2	0.0136	0.022	4	hsa-miR-12136;hsa-miR-133b;hsa-miR-302b-3p;hsa-miR-302c-3p	0.926953	0.000921805	7.81459e-05
SIDT1	XR_932105.2	0.0136	0.022	4	hsa-miR-12136;hsa-miR-133b;hsa-miR-302b-3p;hsa-miR-302c-3p	0.86686	0.00532671	6.94441e-05
SMYD2	XR_932105.2	0.0109	0.0049	4	hsa-miR-12136;hsa-miR-512-3p;hsa-miR-302b-3p;hsa-miR-302c-3p	0.56883	0.14118	0.00269262
MSR1	XR_932105.2	0.0034	0.032	5	hsa-miR-4662a-5p;hsa-miR-512-3p;hsa-miR-302c-3p;hsa-miR-302b-3p;hsa-miR-133b	0.721007	0.0435639	8.15559e-05
SIGLEC11	XR_932105.2	0.0109	0.0049	4	hsa-miR-12136;hsa-miR-133b;hsa-miR-302b-3p;hsa-miR-302c-3p	0.627218	0.0960007	5.3784e-05
NLRC4	XR_932105.2	0.0109	0.0049	4	hsa-miR-12136;hsa-miR-512-3p;hsa-miR-133b;hsa-miR-4662a-5p	0.889176	0.0031263	7.23797e-06
RNASE6	XR_932105.2	0.0011	0.022	4	hsa-miR-512-3p;hsa-miR-302b-3p;hsa-miR-302c-3p;hsa-miR-133b	0.795427	0.0182539	1.48529e-05
ITGAX	XR_932105.2	0.0015	0.022	4	hsa-miR-512-3p;hsa-miR-302b-3p;hsa-miR-4662a-5p;hsa-miR-302c-3p	0.723579	0.0424608	0.000122751
ARHGAP30	XR_932105.2	0.0011	0.022	4	hsa-miR-512-3p;hsa-miR-302b-3p;hsa-miR-133b;hsa-miR-302c-3p	0.776422	0.0234644	9.58556e-07
SERPINA1	XR_932105.2	0.0011	0.022	4	hsa-miR-512-3p;hsa-miR-302b-3p;hsa-miR-302c-3p;hsa-miR-133b	0.801276	0.0168116	3.28392e-05
TMC8	XR_932105.2	0.0015	0.022	4	hsa-miR-512-3p;hsa-miR-302b-3p;hsa-miR-4662a-5p;hsa-miR-302c-3p	0.709551	0.0486874	6.67915e-05
PTAFR	XR_932105.2	0.0015	0.022	4	hsa-miR-512-3p;hsa-miR-302b-3p;hsa-miR-4662a-5p;hsa-miR-302c-3p	0.839603	0.00911518	9.44221e-05
GALNT6	XR_932105.2	0.0011	0.022	4	hsa-miR-512-3p;hsa-miR-302b-3p;hsa-miR-302c-3p;hsa-miR-133b	0.594306	0.12026	0.000416634
DCANP1	XR_932105.2	0.0015	0.022	4	hsa-miR-512-3p;hsa-miR-302b-3p;hsa-miR-4662a-5p;hsa-miR-302c-3p	0.763544	0.0274672	0.00346804
ANPEP	XR_932105.2	0.0011	0.022	4	hsa-miR-512-3p;hsa-miR-302b-3p;hsa-miR-302c-3p;hsa-miR-133b	0.491992	0.215567	7.17593e-06
LAX1	XR_932105.2	0.0015	0.022	4	hsa-miR-512-3p;hsa-miR-302b-3p;hsa-miR-4662a-5p;hsa-miR-302c-3p	0.840779	0.00892451	0.00330147
NFAM1	XR_932105.2	0.0015	0.022	4	hsa-miR-512-3p;hsa-miR-302b-3p;hsa-miR-4662a-5p;hsa-miR-302c-3p	0.809983	0.0148007	0.000123025
SIGLEC9	XR_932105.2	0.0011	0.022	4	hsa-miR-512-3p;hsa-miR-302b-3p;hsa-miR-302c-3p;hsa-miR-133b	0.728164	0.0405364	0.000980152
DENND1C	XR_932105.2	0.0011	0.022	4	hsa-miR-512-3p;hsa-miR-302b-3p;hsa-miR-302c-3p;hsa-miR-133b	0.756451	0.0298403	0.000434957
DNAH3	XR_932105.2	0.003	0.013	5	hsa-miR-4662a-5p;hsa-miR-512-3p;hsa-miR-302c-3p;hsa-miR-302b-3p;hsa-miR-133b	0.640507	0.0870835	0.00140381
GPR132	XR_932105.2	0.003	0.013	5	hsa-miR-4662a-5p;hsa-miR-512-3p;hsa-miR-302c-3p;hsa-miR-302b-3p;hsa-miR-133b	0.654311	0.0783506	0.00102378
IRF5	XR_932105.2	0.0009	0.0049	4	hsa-miR-512-3p;hsa-miR-302b-3p;hsa-miR-133b;hsa-miR-302c-3p	0.823943	0.0119048	5.71208e-05
PSD4	XR_932105.2	0.0009	0.0049	4	hsa-miR-512-3p;hsa-miR-302b-3p;hsa-miR-302c-3p;hsa-miR-133b	0.618514	0.102114	0.000394772
CD300A	XR_932105.2	0.0009	0.0049	4	hsa-miR-512-3p;hsa-miR-302b-3p;hsa-miR-302c-3p;hsa-miR-133b	0.722028	0.0431238	2.85627e-06
CD68	XR_932105.2	0.0009	0.0049	4	hsa-miR-512-3p;hsa-miR-302b-3p;hsa-miR-302c-3p;hsa-miR-133b	0.723133	0.0426507	7.08142e-07
TMEM132E	XR_932105.2	0.0009	0.0049	4	hsa-miR-512-3p;hsa-miR-302b-3p;hsa-miR-302c-3p;hsa-miR-133b	0.609651	0.108562	7.24637e-06
DAPP1	XR_932105.2	0.0009	0.0049	4	hsa-miR-512-3p;hsa-miR-302b-3p;hsa-miR-133b;hsa-miR-302c-3p	0.716813	0.0453999	7.6118e-06
DOK2	XR_932105.2	0.0012	0.0049	4	hsa-miR-512-3p;hsa-miR-302b-3p;hsa-miR-4662a-5p;hsa-miR-302c-3p	0.784086	0.0212651	6.56322e-07
NLRP12	XR_932105.2	0.0012	0.0049	4	hsa-miR-512-3p;hsa-miR-302b-3p;hsa-miR-4662a-5p;hsa-miR-302c-3p	0.980847	1.73126e-05	0.000297828
NCF1	XR_932105.2	0.0009	0.0049	4	hsa-miR-512-3p;hsa-miR-302b-3p;hsa-miR-302c-3p;hsa-miR-133b	0.731527	0.0391595	0.00026519
SLCO1B7	XR_932105.2	0.006	0.025	3	hsa-miR-12136;hsa-miR-302b-3p;hsa-miR-302c-3p	0.762646	0.0277609	0.00302678
HSPA6	XR_932105.2	0.006	0.025	3	hsa-miR-12136;hsa-miR-302b-3p;hsa-miR-302c-3p	0.934346	0.000673121	5.73155e-05
PLAC8	XR_932105.2	0.006	0.025	3	hsa-miR-12136;hsa-miR-302b-3p;hsa-miR-302c-3p	0.658877	0.0755802	3.73225e-05
LAIR1	XR_932105.2	0.0004	0.025	3	hsa-miR-512-3p;hsa-miR-302b-3p;hsa-miR-302c-3p	0.709038	0.0489251	6.04797e-06
CD6	XR_932105.2	0.0004	0.025	3	hsa-miR-512-3p;hsa-miR-302b-3p;hsa-miR-302c-3p	0.560132	0.148751	0.000907472
ADORA3	XR_932105.2	0.0004	0.025	3	hsa-miR-512-3p;hsa-miR-302b-3p;hsa-miR-302c-3p	0.467118	0.24322	0.000147524
BATF	XR_932105.2	0.0004	0.025	3	hsa-miR-512-3p;hsa-miR-302b-3p;hsa-miR-302c-3p	0.476947	0.232089	0.00215189
IL10	XR_932105.2	0.0004	0.025	3	hsa-miR-512-3p;hsa-miR-302b-3p;hsa-miR-302c-3p	0.740263	0.0357165	0.00333044
CXorf21	XR_932105.2	0.0015	0.022	4	hsa-miR-302b-3p;hsa-miR-133b;hsa-miR-4662a-5p;hsa-miR-302c-3p	0.737385	0.0368295	0.000181438
PLA2G7	XR_932105.2	0.0059	0.025	3	hsa-miR-12136;hsa-miR-512-3p;hsa-miR-133b	0.838314	0.00932719	0.00046262
FPR3	XR_932105.2	0.0004	0.025	3	hsa-miR-512-3p;hsa-miR-133b;hsa-miR-4662a-5p	0.769511	0.0255641	0.00023388
OSCAR	XR_932105.2	0.0003	0.025	3	hsa-miR-512-3p;hsa-miR-133b;hsa-miR-302c-3p	0.800185	0.017075	0.00248236
VDR	XR_932105.2	0.003	0.013	5	hsa-miR-4662a-5p;hsa-miR-512-3p;hsa-miR-302c-3p;hsa-miR-302b-3p;hsa-miR-133b	0.915728	0.00140325	0.000139122
CD48	XR_932105.2	0.0006	0.025	3	hsa-miR-302b-3p;hsa-miR-4662a-5p;hsa-miR-302c-3p	0.697374	0.0545137	1.22241e-07
GFI1	XR_932105.2	0.0025	0.0039	5	hsa-miR-4662a-5p;hsa-miR-512-3p;hsa-miR-302c-3p;hsa-miR-302b-3p;hsa-miR-133b	0.481754	0.226741	0.000785358
CYTH4	XR_932105.2	0.0015	0.022	4	hsa-miR-302b-3p;hsa-miR-133b;hsa-miR-4662a-5p;hsa-miR-302c-3p	0.704961	0.0508373	2.59803e-05
THEMIS	XR_932105.2	0.0015	0.022	4	hsa-miR-133b;hsa-miR-302b-3p;hsa-miR-4662a-5p;hsa-miR-302c-3p	0.385482	0.345631	0.00122582
SLC11A1	XR_932105.2	0.0015	0.022	4	hsa-miR-302b-3p;hsa-miR-133b;hsa-miR-4662a-5p;hsa-miR-302c-3p	0.674932	0.0662991	0.000770269
SH3BP1	XR_932105.2	0.0013	0.022	4	hsa-miR-512-3p;hsa-miR-302b-3p;hsa-miR-4662a-5p;hsa-miR-133b	0.884729	0.00350571	2.23993e-05
COLQ	XR_932105.2	0.0012	0.0049	4	hsa-miR-133b;hsa-miR-302b-3p;hsa-miR-4662a-5p;hsa-miR-302c-3p	0.771874	0.0248338	4.04194e-07
CARD11	XR_932105.2	0.0004	0.025	3	hsa-miR-133b;hsa-miR-302b-3p;hsa-miR-302c-3p	0.578166	0.133296	0.000560447
IKZF1	NR_038446.1	0.0298	0.01	7	hsa-miR-12136;hsa-miR-499a-3p;hsa-miR-512-3p;hsa-miR-208a-3p;hsa-miR-302c-3p;hsa-miR-1323;hsa-miR-302b-3p	0.983804	1.04933e-05	2.7014e-05
IKZF3	NR_038446.1	0.0271	0.0038	7	hsa-miR-12136;hsa-miR-499a-3p;hsa-miR-512-3p;hsa-miR-208a-3p;hsa-miR-302c-3p;hsa-miR-1323;hsa-miR-302b-3p	0.979505	2.11933e-05	0.000210081
ATRNL1	NR_038446.1	0.0271	0.0038	7	hsa-miR-12136;hsa-miR-499a-3p;hsa-miR-512-3p;hsa-miR-208a-3p;hsa-miR-302c-3p;hsa-miR-1323;hsa-miR-302b-3p	0.341014	0.40844	0.000274708
KYNU	NR_038446.1	0.0271	0.0038	7	hsa-miR-12136;hsa-miR-499a-3p;hsa-miR-512-3p;hsa-miR-208a-3p;hsa-miR-302c-3p;hsa-miR-1323;hsa-miR-302b-3p	0.875302	0.00440542	3.38283e-05
BTLA	NR_038446.1	0.0244	0.0011	7	hsa-miR-12136;hsa-miR-499a-3p;hsa-miR-512-3p;hsa-miR-208a-3p;hsa-miR-302c-3p;hsa-miR-1323;hsa-miR-302b-3p	0.965478	0.000100208	0.00029678
ATP8B4	NR_038446.1	0.0206	0.025	6	hsa-miR-12136;hsa-miR-499a-3p;hsa-miR-512-3p;hsa-miR-302c-3p;hsa-miR-1323;hsa-miR-302b-3p	0.913665	0.00150642	8.49638e-09
FYB1	NR_038446.1	0.0244	0.0011	7	hsa-miR-12136;hsa-miR-499a-3p;hsa-miR-512-3p;hsa-miR-208a-3p;hsa-miR-302c-3p;hsa-miR-1323;hsa-miR-302b-3p	0.918343	0.0012792	1.423e-09
HOXB3	NR_038446.1	0.0199	0.025	6	hsa-miR-12136;hsa-miR-512-3p;hsa-miR-208a-3p;hsa-miR-302c-3p;hsa-miR-1323;hsa-miR-302b-3p	0.878621	0.00407354	0.001832
DOCK2	NR_038446.1	0.0206	0.025	6	hsa-miR-12136;hsa-miR-499a-3p;hsa-miR-512-3p;hsa-miR-302c-3p;hsa-miR-1323;hsa-miR-302b-3p	0.916191	0.00138071	6.05653e-08
TMEM200C	NR_038446.1	0.0206	0.025	6	hsa-miR-12136;hsa-miR-499a-3p;hsa-miR-512-3p;hsa-miR-302c-3p;hsa-miR-1323;hsa-miR-302b-3p	0.298223	0.473102	0.00182776
RUNX1	NR_038446.1	0.0244	0.0011	7	hsa-miR-12136;hsa-miR-499a-3p;hsa-miR-512-3p;hsa-miR-208a-3p;hsa-miR-302c-3p;hsa-miR-1323;hsa-miR-302b-3p	0.731734	0.0390754	0.000339732
HPSE	NR_038446.1	0.0244	0.0011	7	hsa-miR-12136;hsa-miR-499a-3p;hsa-miR-512-3p;hsa-miR-208a-3p;hsa-miR-302c-3p;hsa-miR-1323;hsa-miR-302b-3p	0.846401	0.00804793	5.69968e-05
SLAMF1	NR_038446.1	0.0206	0.025	6	hsa-miR-12136;hsa-miR-499a-3p;hsa-miR-512-3p;hsa-miR-302c-3p;hsa-miR-1323;hsa-miR-302b-3p	0.84595	0.00811616	0.000101969
ITK	NR_038446.1	0.0206	0.025	6	hsa-miR-12136;hsa-miR-499a-3p;hsa-miR-512-3p;hsa-miR-302c-3p;hsa-miR-1323;hsa-miR-302b-3p	0.960607	0.000148351	0.000389695
SCML4	NR_038446.1	0.0183	0.009	6	hsa-miR-12136;hsa-miR-499a-3p;hsa-miR-512-3p;hsa-miR-302c-3p;hsa-miR-1323;hsa-miR-302b-3p	0.938034	0.000567525	0.000796373
FCRL1	NR_038446.1	0.0177	0.009	6	hsa-miR-12136;hsa-miR-512-3p;hsa-miR-208a-3p;hsa-miR-302c-3p;hsa-miR-1323;hsa-miR-302b-3p	0.876028	0.00433147	0.00057173
GPR34	NR_038446.1	0.0183	0.009	6	hsa-miR-12136;hsa-miR-499a-3p;hsa-miR-512-3p;hsa-miR-302c-3p;hsa-miR-1323;hsa-miR-302b-3p	0.992486	1.05454e-06	0.000156514
DOCK8	NR_038446.1	0.0183	0.009	6	hsa-miR-12136;hsa-miR-499a-3p;hsa-miR-512-3p;hsa-miR-302c-3p;hsa-miR-1323;hsa-miR-302b-3p	0.96986	6.69137e-05	0.000326114
ENOX1	NR_038446.1	0.0183	0.009	6	hsa-miR-12136;hsa-miR-499a-3p;hsa-miR-512-3p;hsa-miR-302c-3p;hsa-miR-1323;hsa-miR-302b-3p	0.515884	0.190635	5.04211e-05
BRIP1	NR_038446.1	0.0183	0.009	6	hsa-miR-12136;hsa-miR-499a-3p;hsa-miR-512-3p;hsa-miR-302c-3p;hsa-miR-1323;hsa-miR-302b-3p	0.89041	0.00302587	0.00273087
CAMK4	NR_038446.1	0.0183	0.009	6	hsa-miR-12136;hsa-miR-499a-3p;hsa-miR-512-3p;hsa-miR-302c-3p;hsa-miR-1323;hsa-miR-302b-3p	0.898314	0.00243224	7.85221e-06
GPR141	NR_038446.1	0.0183	0.009	6	hsa-miR-12136;hsa-miR-499a-3p;hsa-miR-512-3p;hsa-miR-302c-3p;hsa-miR-1323;hsa-miR-302b-3p	0.736434	0.0372019	0.000411158
TLR2	NR_038446.1	0.0183	0.009	6	hsa-miR-12136;hsa-miR-499a-3p;hsa-miR-512-3p;hsa-miR-302c-3p;hsa-miR-1323;hsa-miR-302b-3p	0.972549	5.06557e-05	4.21848e-05
RHOH	NR_038446.1	0.0127	0.039	5	hsa-miR-12136;hsa-miR-512-3p;hsa-miR-302c-3p;hsa-miR-1323;hsa-miR-302b-3p	0.875738	0.00436093	0.00136056
HELB	NR_038446.1	0.0155	0.0025	6	hsa-miR-12136;hsa-miR-512-3p;hsa-miR-208a-3p;hsa-miR-302c-3p;hsa-miR-1323;hsa-miR-302b-3p	0.58051	0.131356	0.000142298
PYHIN1	NR_038446.1	0.0127	0.039	5	hsa-miR-12136;hsa-miR-512-3p;hsa-miR-302c-3p;hsa-miR-1323;hsa-miR-302b-3p	0.921253	0.00114983	3.30991e-07
CCR6	NR_038446.1	0.0127	0.039	5	hsa-miR-12136;hsa-miR-512-3p;hsa-miR-302c-3p;hsa-miR-1323;hsa-miR-302b-3p	0.964193	0.000111711	0.00150198
ANO3	NR_038446.1	0.0127	0.039	5	hsa-miR-12136;hsa-miR-512-3p;hsa-miR-302c-3p;hsa-miR-1323;hsa-miR-302b-3p	0.667341	0.0705979	0.00123904
JAK3	NR_038446.1	0.0033	0.009	6	hsa-miR-499a-3p;hsa-miR-512-3p;hsa-miR-208a-3p;hsa-miR-302c-3p;hsa-miR-1323;hsa-miR-302b-3p	0.711803	0.0476532	2.72415e-05
KLHL6	NR_038446.1	0.0178	0.009	6	hsa-miR-12136;hsa-miR-499a-3p;hsa-miR-208a-3p;hsa-miR-302c-3p;hsa-miR-1323;hsa-miR-302b-3p	0.632262	0.0925572	0.000235565
GPR65	NR_038446.1	0.0183	0.009	6	hsa-miR-12136;hsa-miR-499a-3p;hsa-miR-512-3p;hsa-miR-302c-3p;hsa-miR-1323;hsa-miR-302b-3p	0.714713	0.0463362	1.1757e-06
TLR8	NR_038446.1	0.0109	0.013	5	hsa-miR-12136;hsa-miR-512-3p;hsa-miR-302c-3p;hsa-miR-1323;hsa-miR-302b-3p	0.899643	0.00234047	1.73516e-08
MYO1F	NR_038446.1	0.0018	0.039	5	hsa-miR-512-3p;hsa-miR-208a-3p;hsa-miR-302c-3p;hsa-miR-1323;hsa-miR-302b-3p	0.853805	0.00698008	5.5629e-07
TNFAIP8	NR_038446.1	0.0128	0.039	5	hsa-miR-12136;hsa-miR-499a-3p;hsa-miR-302c-3p;hsa-miR-1323;hsa-miR-302b-3p	0.927939	0.000885661	6.65442e-06
GRIA1	NR_038446.1	0.0124	0.039	5	hsa-miR-12136;hsa-miR-208a-3p;hsa-miR-302c-3p;hsa-miR-1323;hsa-miR-302b-3p	0.7389	0.0362408	7.69353e-12
IL18RAP	NR_038446.1	0.019	3.1e-05	7	hsa-miR-12136;hsa-miR-499a-3p;hsa-miR-512-3p;hsa-miR-208a-3p;hsa-miR-302c-3p;hsa-miR-1323;hsa-miR-302b-3p	0.825317	0.0116409	0.00125076
LBH	NR_038446.1	0.016	0.0025	6	hsa-miR-12136;hsa-miR-499a-3p;hsa-miR-512-3p;hsa-miR-302c-3p;hsa-miR-1323;hsa-miR-302b-3p	0.599228	0.116434	4.87885e-07
ALCAM	NR_038446.1	0.0127	0.039	5	hsa-miR-12136;hsa-miR-512-3p;hsa-miR-302c-3p;hsa-miR-1323;hsa-miR-302b-3p	0.952701	0.000255252	0.000136664
CCR5	NR_038446.1	0.0127	0.039	5	hsa-miR-12136;hsa-miR-512-3p;hsa-miR-302c-3p;hsa-miR-1323;hsa-miR-302b-3p	0.923403	0.00105993	1.5845e-06
LAMP3	NR_038446.1	0.016	0.0025	6	hsa-miR-12136;hsa-miR-499a-3p;hsa-miR-512-3p;hsa-miR-302c-3p;hsa-miR-1323;hsa-miR-302b-3p	0.754604	0.0304781	1.14107e-06
BCL11B	NR_038446.1	0.0127	0.039	5	hsa-miR-12136;hsa-miR-512-3p;hsa-miR-302c-3p;hsa-miR-1323;hsa-miR-302b-3p	0.988357	3.91111e-06	3.63695e-05
ABHD18	NR_038446.1	0.016	0.0025	6	hsa-miR-12136;hsa-miR-499a-3p;hsa-miR-512-3p;hsa-miR-302c-3p;hsa-miR-1323;hsa-miR-302b-3p	0.454058	0.25842	1.32552e-05
ADAM28	NR_038446.1	0.0129	0.039	5	hsa-miR-12136;hsa-miR-499a-3p;hsa-miR-512-3p;hsa-miR-302c-3p;hsa-miR-1323	0.94573	0.000383501	4.13511e-05
CR1	NR_038446.1	0.011	0.013	5	hsa-miR-12136;hsa-miR-499a-3p;hsa-miR-302c-3p;hsa-miR-1323;hsa-miR-302b-3p	0.347125	0.399534	0.000369009
RBM47	NR_038446.1	0.0137	0.00038	6	hsa-miR-12136;hsa-miR-499a-3p;hsa-miR-512-3p;hsa-miR-302c-3p;hsa-miR-1323;hsa-miR-302b-3p	0.838528	0.00929168	1.30326e-09
ECT2L	NR_038446.1	0.0137	0.00038	6	hsa-miR-12136;hsa-miR-499a-3p;hsa-miR-512-3p;hsa-miR-302c-3p;hsa-miR-1323;hsa-miR-302b-3p	0.716028	0.0457487	8.80856e-19
TLR10	NR_038446.1	0.0009	0.047	4	hsa-miR-1323;hsa-miR-512-3p;hsa-miR-302b-3p;hsa-miR-302c-3p	0.974304	4.16014e-05	0.00061355
MKRN2OS	NR_038446.1	0.0009	0.047	4	hsa-miR-1323;hsa-miR-512-3p;hsa-miR-302b-3p;hsa-miR-302c-3p	0.469804	0.240151	0.000426564
SAMSN1	NR_038446.1	0.0009	0.047	4	hsa-miR-1323;hsa-miR-512-3p;hsa-miR-302b-3p;hsa-miR-302c-3p	0.809966	0.0148045	2.7708e-09
RUNX3	NR_038446.1	0.0091	0.0025	5	hsa-miR-12136;hsa-miR-512-3p;hsa-miR-302c-3p;hsa-miR-1323;hsa-miR-302b-3p	0.955728	0.000209792	0.00107807
TNFSF8	NR_038446.1	0.001	0.047	4	hsa-miR-1323;hsa-miR-302c-3p;hsa-miR-302b-3p;hsa-miR-499a-3p	0.980571	1.80686e-05	0.000222805
APBB1IP	NR_038446.1	0.0016	0.0025	5	hsa-miR-499a-3p;hsa-miR-512-3p;hsa-miR-302c-3p;hsa-miR-1323;hsa-miR-302b-3p	0.932215	0.000739596	6.25752e-08
FHL2	NR_038446.1	0.0016	0.0025	5	hsa-miR-499a-3p;hsa-miR-512-3p;hsa-miR-302c-3p;hsa-miR-1323;hsa-miR-302b-3p	0.429806	0.287862	9.55582e-17
RGS18	NR_038446.1	0.007	0.047	4	hsa-miR-12136;hsa-miR-302b-3p;hsa-miR-302c-3p;hsa-miR-1323	0.791742	0.0192011	2.65928e-05
VCAM1	NR_038446.1	0.007	0.047	4	hsa-miR-12136;hsa-miR-302b-3p;hsa-miR-302c-3p;hsa-miR-1323	0.703544	0.0515123	1.75072e-10
CDS1	NR_038446.1	0.0092	0.0025	5	hsa-miR-12136;hsa-miR-499a-3p;hsa-miR-512-3p;hsa-miR-302c-3p;hsa-miR-1323	0.75509	0.0303094	1.77316e-08
LRRC63	NR_038446.1	0.0244	0.0011	7	hsa-miR-12136;hsa-miR-499a-3p;hsa-miR-512-3p;hsa-miR-208a-3p;hsa-miR-302c-3p;hsa-miR-1323;hsa-miR-302b-3p	0.56799	0.141901	0.000303597
PTPRO	NR_038446.1	0.0206	0.025	6	hsa-miR-12136;hsa-miR-499a-3p;hsa-miR-512-3p;hsa-miR-302c-3p;hsa-miR-1323;hsa-miR-302b-3p	0.91959	0.00122268	0.00090016
AOAH	NR_038446.1	0.0183	0.009	6	hsa-miR-12136;hsa-miR-499a-3p;hsa-miR-512-3p;hsa-miR-302c-3p;hsa-miR-1323;hsa-miR-302b-3p	0.812651	0.0142162	3.05907e-07
DIAPH3	NR_038446.1	0.0183	0.009	6	hsa-miR-12136;hsa-miR-499a-3p;hsa-miR-512-3p;hsa-miR-208a-3p;hsa-miR-302c-3p;hsa-miR-302b-3p	0.609674	0.108545	0.00246334
PIK3AP1	NR_038446.1	0.0131	0.039	5	hsa-miR-12136;hsa-miR-499a-3p;hsa-miR-512-3p;hsa-miR-302c-3p;hsa-miR-302b-3p	0.857271	0.00651308	0.000336826
MARCH1	NR_038446.1	0.0131	0.039	5	hsa-miR-12136;hsa-miR-499a-3p;hsa-miR-512-3p;hsa-miR-302c-3p;hsa-miR-302b-3p	0.931467	0.000763924	3.58114e-11
CD84	NR_038446.1	0.0127	0.039	5	hsa-miR-12136;hsa-miR-512-3p;hsa-miR-302c-3p;hsa-miR-1323;hsa-miR-302b-3p	0.90712	0.00186618	1.5972e-05
RPS6KA1	NR_038446.1	0.0131	0.039	5	hsa-miR-12136;hsa-miR-499a-3p;hsa-miR-512-3p;hsa-miR-302c-3p;hsa-miR-302b-3p	0.838566	0.00928549	5.38364e-05
LRRC6	NR_038446.1	0.011	0.013	5	hsa-miR-12136;hsa-miR-499a-3p;hsa-miR-302c-3p;hsa-miR-1323;hsa-miR-302b-3p	0.67539	0.0660449	7.25951e-05
SCIMP	NR_038446.1	0.016	0.0025	6	hsa-miR-12136;hsa-miR-499a-3p;hsa-miR-512-3p;hsa-miR-208a-3p;hsa-miR-302c-3p;hsa-miR-302b-3p	0.829384	0.0108818	0.000205831
FCRL2	NR_038446.1	0.0113	0.013	5	hsa-miR-12136;hsa-miR-499a-3p;hsa-miR-512-3p;hsa-miR-302c-3p;hsa-miR-302b-3p	0.6338	0.0915214	0.00122206
FCN1	NR_038446.1	0.0109	0.013	5	hsa-miR-12136;hsa-miR-512-3p;hsa-miR-302c-3p;hsa-miR-1323;hsa-miR-302b-3p	0.244799	0.559009	4.7467e-08
TLR7	NR_038446.1	0.0019	0.013	5	hsa-miR-499a-3p;hsa-miR-512-3p;hsa-miR-302c-3p;hsa-miR-1323;hsa-miR-302b-3p	0.738246	0.0364942	6.86587e-05
SLAMF7	NR_038446.1	0.0071	0.047	4	hsa-miR-12136;hsa-miR-512-3p;hsa-miR-302b-3p;hsa-miR-302c-3p	0.813205	0.0140968	1.56908e-08
PLEK	NR_038446.1	0.0072	0.047	4	hsa-miR-12136;hsa-miR-302c-3p;hsa-miR-302b-3p;hsa-miR-499a-3p	0.835141	0.00986218	5.02199e-08
SDC1	NR_038446.1	0.0069	0.047	4	hsa-miR-12136;hsa-miR-208a-3p;hsa-miR-302b-3p;hsa-miR-302c-3p	0.478798	0.230021	7.81459e-05
SIDT1	NR_038446.1	0.0072	0.047	4	hsa-miR-12136;hsa-miR-302c-3p;hsa-miR-302b-3p;hsa-miR-499a-3p	0.771989	0.0247983	6.94441e-05
SMYD2	NR_038446.1	0.0057	0.011	4	hsa-miR-12136;hsa-miR-512-3p;hsa-miR-302b-3p;hsa-miR-302c-3p	0.463743	0.247103	0.00269262
IL1RN	NR_038446.1	0.011	0.013	5	hsa-miR-12136;hsa-miR-499a-3p;hsa-miR-302c-3p;hsa-miR-1323;hsa-miR-302b-3p	0.485309	0.222828	6.88636e-05
TLR1	NR_038446.1	0.011	0.013	5	hsa-miR-12136;hsa-miR-499a-3p;hsa-miR-302c-3p;hsa-miR-1323;hsa-miR-302b-3p	0.734574	0.0379365	1.36064e-05
KMO	NR_038446.1	0.0107	0.013	5	hsa-miR-12136;hsa-miR-512-3p;hsa-miR-208a-3p;hsa-miR-1323;hsa-miR-302b-3p	0.743565	0.0344652	0.00221877
ARHGAP30	NR_038446.1	0.0009	0.047	4	hsa-miR-512-3p;hsa-miR-208a-3p;hsa-miR-302b-3p;hsa-miR-302c-3p	0.824398	0.011817	9.58556e-07
SERPINA1	NR_038446.1	0.0009	0.047	4	hsa-miR-1323;hsa-miR-512-3p;hsa-miR-302b-3p;hsa-miR-302c-3p	0.725373	0.0417013	3.28392e-05
MMP12	NR_038446.1	0.0009	0.047	4	hsa-miR-1323;hsa-miR-512-3p;hsa-miR-302b-3p;hsa-miR-302c-3p	0.361852	0.378426	0.000285894
FCHO1	NR_038446.1	0.0012	0.047	4	hsa-miR-512-3p;hsa-miR-302c-3p;hsa-miR-302b-3p;hsa-miR-499a-3p	0.793873	0.0186496	0.000754069
CTSS	NR_038446.1	0.0019	0.013	5	hsa-miR-499a-3p;hsa-miR-512-3p;hsa-miR-302c-3p;hsa-miR-1323;hsa-miR-302b-3p	0.778191	0.0229448	2.5273e-08
SLC22A16	NR_038446.1	0.0019	0.013	5	hsa-miR-499a-3p;hsa-miR-512-3p;hsa-miR-302c-3p;hsa-miR-1323;hsa-miR-302b-3p	0.894772	0.0026879	0.00343076
LIPA	NR_038446.1	0.009	0.0025	5	hsa-miR-12136;hsa-miR-499a-3p;hsa-miR-208a-3p;hsa-miR-302c-3p;hsa-miR-1323	0.793746	0.0186821	1.79837e-09
LILRB3	NR_038446.1	0.0007	0.011	4	hsa-miR-1323;hsa-miR-512-3p;hsa-miR-302b-3p;hsa-miR-302c-3p	0.681207	0.0628656	4.68577e-06
LILRB1	NR_038446.1	0.0007	0.011	4	hsa-miR-1323;hsa-miR-512-3p;hsa-miR-302b-3p;hsa-miR-302c-3p	0.723484	0.0425012	0.000187097
FCMR	NR_038446.1	0.0009	0.011	4	hsa-miR-512-3p;hsa-miR-302b-3p;hsa-miR-302c-3p;hsa-miR-499a-3p	0.958593	0.000172013	0.000790047
LEP	NR_038446.1	0.0007	0.011	4	hsa-miR-512-3p;hsa-miR-208a-3p;hsa-miR-302b-3p;hsa-miR-302c-3p	0.453434	0.259157	8.87322e-05
GPR88	NR_038446.1	0.0007	0.011	4	hsa-miR-512-3p;hsa-miR-208a-3p;hsa-miR-302b-3p;hsa-miR-302c-3p	0.851952	0.00723827	0.000369295
CISH	NR_038446.1	0.0072	0.047	4	hsa-miR-12136;hsa-miR-512-3p;hsa-miR-499a-3p;hsa-miR-1323	0.280911	0.500344	0.00248819
CSF2RB	NR_038446.1	0.007	0.047	4	hsa-miR-12136;hsa-miR-208a-3p;hsa-miR-499a-3p;hsa-miR-1323	0.701017	0.0527291	7.42575e-10
SLCO1B7	NR_038446.1	0.0031	0.043	3	hsa-miR-12136;hsa-miR-302b-3p;hsa-miR-302c-3p	0.290991	0.484409	0.00302678
HSPA6	NR_038446.1	0.0031	0.043	3	hsa-miR-12136;hsa-miR-302b-3p;hsa-miR-302c-3p	0.444136	0.270275	5.73155e-05
PLAC8	NR_038446.1	0.0031	0.043	3	hsa-miR-12136;hsa-miR-302b-3p;hsa-miR-302c-3p	0.861428	0.00597999	3.73225e-05
LAIR1	NR_038446.1	0.0004	0.043	3	hsa-miR-512-3p;hsa-miR-302b-3p;hsa-miR-302c-3p	0.912198	0.00158273	6.04797e-06
CD6	NR_038446.1	0.0004	0.043	3	hsa-miR-512-3p;hsa-miR-302b-3p;hsa-miR-302c-3p	0.936811	0.000601247	0.000907472
ADORA3	NR_038446.1	0.0004	0.043	3	hsa-miR-512-3p;hsa-miR-302b-3p;hsa-miR-302c-3p	0.923654	0.00104975	0.000147524
BATF	NR_038446.1	0.0004	0.043	3	hsa-miR-512-3p;hsa-miR-302b-3p;hsa-miR-302c-3p	0.950941	0.000284434	0.00215189
IL10	NR_038446.1	0.0004	0.043	3	hsa-miR-512-3p;hsa-miR-302b-3p;hsa-miR-302c-3p	0.610693	0.107793	0.00333044
UCP2	NR_038446.1	0.0004	0.043	3	hsa-miR-1323;hsa-miR-512-3p;hsa-miR-499a-3p	0.935541	0.000637616	7.72457e-06
IL12RB2	NR_038446.1	0.0037	0.025	6	hsa-miR-499a-3p;hsa-miR-512-3p;hsa-miR-208a-3p;hsa-miR-302c-3p;hsa-miR-1323;hsa-miR-302b-3p	0.623977	0.0982516	1.98897e-05
EMILIN2	NR_038446.1	0.001	0.047	4	hsa-miR-1323;hsa-miR-512-3p;hsa-miR-302b-3p;hsa-miR-499a-3p	0.766013	0.0266694	2.64281e-05
CPVL	NR_038446.1	0.003	0.043	3	hsa-miR-12136;hsa-miR-302b-3p;hsa-miR-1323	0.511377	0.195215	4.61335e-05
VDR	NR_038446.1	0.0022	0.039	5	hsa-miR-499a-3p;hsa-miR-512-3p;hsa-miR-208a-3p;hsa-miR-302c-3p;hsa-miR-302b-3p	0.64861	0.0818921	0.000139122
SPP1	NR_038446.1	0.0004	0.043	3	hsa-miR-512-3p;hsa-miR-302c-3p;hsa-miR-499a-3p	0.727864	0.0406606	0.000454512
NABP1	NR_038446.1	0.0025	0.00038	6	hsa-miR-499a-3p;hsa-miR-512-3p;hsa-miR-208a-3p;hsa-miR-302c-3p;hsa-miR-1323;hsa-miR-302b-3p	0.874776	0.00445957	1.61856e-07
IGFLR1	NR_038446.1	0.0004	0.043	3	hsa-miR-302b-3p;hsa-miR-302c-3p;hsa-miR-499a-3p	0.853669	0.0069989	0.000247581
C5AR2	NR_038446.1	0.0004	0.043	3	hsa-miR-302b-3p;hsa-miR-302c-3p;hsa-miR-499a-3p	0.43214	0.284961	0.00276343
CYP26B1	NR_038446.1	0.0004	0.043	3	hsa-miR-302b-3p;hsa-miR-302c-3p;hsa-miR-499a-3p	0.350923	0.394042	0.00226432
FASLG	NR_038446.1	0.0004	0.043	3	hsa-miR-302b-3p;hsa-miR-302c-3p;hsa-miR-499a-3p	0.960028	0.000154917	0.0019539
FCGR2A	NR_038446.1	0.0007	0.047	4	hsa-miR-1323;hsa-miR-208a-3p;hsa-miR-302b-3p;hsa-miR-302c-3p	0.757121	0.0296108	6.12486e-08
ADGRE2	NR_038446.1	0.0015	0.013	5	hsa-miR-512-3p;hsa-miR-208a-3p;hsa-miR-302c-3p;hsa-miR-1323;hsa-miR-302b-3p	0.742236	0.0349653	1.47697e-08
IKZF1	NR_110844.1	0.0214	0.025	6	hsa-miR-12136;hsa-miR-4662a-5p;hsa-miR-512-3p;hsa-miR-302c-3p;hsa-miR-1323;hsa-miR-302b-3p	0.777307	0.0232035	2.7014e-05
IKZF3	NR_110844.1	0.0195	0.011	6	hsa-miR-12136;hsa-miR-4662a-5p;hsa-miR-512-3p;hsa-miR-302c-3p;hsa-miR-1323;hsa-miR-302b-3p	0.69171	0.0573592	0.000210081
ZNF831	NR_110844.1	0.0195	0.011	6	hsa-miR-12136;hsa-miR-4662a-5p;hsa-miR-512-3p;hsa-miR-302c-3p;hsa-miR-1323;hsa-miR-302b-3p	0.868323	0.00515902	9.03206e-05
ANKRD33B	NR_110844.1	0.0195	0.011	6	hsa-miR-12136;hsa-miR-4662a-5p;hsa-miR-512-3p;hsa-miR-302c-3p;hsa-miR-1323;hsa-miR-302b-3p	0.770441	0.025275	0.000751722
ATRNL1	NR_110844.1	0.0195	0.011	6	hsa-miR-12136;hsa-miR-4662a-5p;hsa-miR-512-3p;hsa-miR-302c-3p;hsa-miR-1323;hsa-miR-302b-3p	0.797716	0.0176807	0.000274708
KYNU	NR_110844.1	0.0195	0.011	6	hsa-miR-12136;hsa-miR-4662a-5p;hsa-miR-512-3p;hsa-miR-302c-3p;hsa-miR-1323;hsa-miR-302b-3p	0.941646	0.000475279	3.38283e-05
FYB1	NR_110844.1	0.0175	0.0045	6	hsa-miR-12136;hsa-miR-4662a-5p;hsa-miR-512-3p;hsa-miR-302c-3p;hsa-miR-1323;hsa-miR-302b-3p	0.894919	0.00267696	1.423e-09
HOXB3	NR_110844.1	0.0175	0.0045	6	hsa-miR-12136;hsa-miR-4662a-5p;hsa-miR-512-3p;hsa-miR-302c-3p;hsa-miR-1323;hsa-miR-302b-3p	0.880423	0.00390031	0.001832
DOCK2	NR_110844.1	0.0175	0.0045	6	hsa-miR-12136;hsa-miR-4662a-5p;hsa-miR-512-3p;hsa-miR-302c-3p;hsa-miR-1323;hsa-miR-302b-3p	0.882637	0.00369406	6.05653e-08
PIK3CG	NR_110844.1	0.0175	0.0045	6	hsa-miR-12136;hsa-miR-4662a-5p;hsa-miR-512-3p;hsa-miR-302c-3p;hsa-miR-1323;hsa-miR-302b-3p	0.887878	0.00323414	1.40304e-05
TMEM200C	NR_110844.1	0.0175	0.0045	6	hsa-miR-12136;hsa-miR-4662a-5p;hsa-miR-512-3p;hsa-miR-302c-3p;hsa-miR-1323;hsa-miR-302b-3p	0.744795	0.0340061	0.00182776
RUNX1	NR_110844.1	0.0175	0.0045	6	hsa-miR-12136;hsa-miR-4662a-5p;hsa-miR-512-3p;hsa-miR-302c-3p;hsa-miR-1323;hsa-miR-302b-3p	0.827508	0.0112279	0.000339732
HPSE	NR_110844.1	0.0175	0.0045	6	hsa-miR-12136;hsa-miR-4662a-5p;hsa-miR-512-3p;hsa-miR-302c-3p;hsa-miR-1323;hsa-miR-302b-3p	0.855293	0.00677704	5.69968e-05
SLAMF1	NR_110844.1	0.0175	0.0045	6	hsa-miR-12136;hsa-miR-4662a-5p;hsa-miR-512-3p;hsa-miR-302c-3p;hsa-miR-1323;hsa-miR-302b-3p	0.916618	0.00136019	0.000101969
ITK	NR_110844.1	0.0175	0.0045	6	hsa-miR-12136;hsa-miR-4662a-5p;hsa-miR-512-3p;hsa-miR-302c-3p;hsa-miR-1323;hsa-miR-302b-3p	0.794229	0.0185587	0.000389695
SCML4	NR_110844.1	0.0156	0.0015	6	hsa-miR-12136;hsa-miR-4662a-5p;hsa-miR-512-3p;hsa-miR-302c-3p;hsa-miR-1323;hsa-miR-302b-3p	0.72602	0.0414295	0.000796373
FCRL1	NR_110844.1	0.0156	0.0015	6	hsa-miR-12136;hsa-miR-4662a-5p;hsa-miR-512-3p;hsa-miR-302c-3p;hsa-miR-1323;hsa-miR-302b-3p	0.86414	0.00564784	0.00057173
GPR34	NR_110844.1	0.0104	0.032	5	hsa-miR-12136;hsa-miR-512-3p;hsa-miR-302c-3p;hsa-miR-1323;hsa-miR-302b-3p	0.745762	0.0336478	0.000156514
DOCK8	NR_110844.1	0.0104	0.032	5	hsa-miR-12136;hsa-miR-512-3p;hsa-miR-302c-3p;hsa-miR-1323;hsa-miR-302b-3p	0.701516	0.0524877	0.000326114
ENOX1	NR_110844.1	0.0156	0.0015	6	hsa-miR-12136;hsa-miR-4662a-5p;hsa-miR-512-3p;hsa-miR-302c-3p;hsa-miR-1323;hsa-miR-302b-3p	0.684371	0.0611748	5.04211e-05
DENND2D	NR_110844.1	0.0156	0.0015	6	hsa-miR-12136;hsa-miR-4662a-5p;hsa-miR-512-3p;hsa-miR-302c-3p;hsa-miR-1323;hsa-miR-302b-3p	0.786851	0.0205045	0.00065944
BRIP1	NR_110844.1	0.0156	0.0015	6	hsa-miR-12136;hsa-miR-4662a-5p;hsa-miR-512-3p;hsa-miR-302c-3p;hsa-miR-1323;hsa-miR-302b-3p	0.926792	0.00092782	0.00273087
CAMK4	NR_110844.1	0.0104	0.032	5	hsa-miR-12136;hsa-miR-512-3p;hsa-miR-302c-3p;hsa-miR-1323;hsa-miR-302b-3p	0.934646	0.000664088	7.85221e-06
CEACAM21	NR_110844.1	0.0156	0.0015	6	hsa-miR-12136;hsa-miR-4662a-5p;hsa-miR-512-3p;hsa-miR-302c-3p;hsa-miR-1323;hsa-miR-302b-3p	0.948901	0.000320915	0.00148604
DOCK10	NR_110844.1	0.0104	0.032	5	hsa-miR-12136;hsa-miR-512-3p;hsa-miR-302c-3p;hsa-miR-1323;hsa-miR-302b-3p	0.838685	0.0092658	1.30116e-05
GPR141	NR_110844.1	0.0156	0.0015	6	hsa-miR-12136;hsa-miR-4662a-5p;hsa-miR-512-3p;hsa-miR-302c-3p;hsa-miR-1323;hsa-miR-302b-3p	0.937129	0.000592355	0.000411158
C4orf50	NR_110844.1	0.0156	0.0015	6	hsa-miR-12136;hsa-miR-4662a-5p;hsa-miR-512-3p;hsa-miR-302c-3p;hsa-miR-1323;hsa-miR-302b-3p	0.875379	0.0043976	0.000801823
TLR2	NR_110844.1	0.0104	0.032	5	hsa-miR-12136;hsa-miR-512-3p;hsa-miR-302c-3p;hsa-miR-1323;hsa-miR-302b-3p	0.804115	0.0161383	4.21848e-05
RHOH	NR_110844.1	0.0091	0.013	5	hsa-miR-12136;hsa-miR-512-3p;hsa-miR-302c-3p;hsa-miR-1323;hsa-miR-302b-3p	0.873033	0.00464212	0.00136056
HELB	NR_110844.1	0.0091	0.013	5	hsa-miR-12136;hsa-miR-512-3p;hsa-miR-302c-3p;hsa-miR-1323;hsa-miR-302b-3p	0.887117	0.00329848	0.000142298
PYHIN1	NR_110844.1	0.0136	0.00038	6	hsa-miR-12136;hsa-miR-4662a-5p;hsa-miR-512-3p;hsa-miR-302c-3p;hsa-miR-1323;hsa-miR-302b-3p	0.874802	0.00445694	3.30991e-07
CCR6	NR_110844.1	0.0136	0.00038	6	hsa-miR-12136;hsa-miR-4662a-5p;hsa-miR-512-3p;hsa-miR-302c-3p;hsa-miR-1323;hsa-miR-302b-3p	0.774531	0.0240279	0.00150198
ANO3	NR_110844.1	0.0136	0.00038	6	hsa-miR-12136;hsa-miR-4662a-5p;hsa-miR-512-3p;hsa-miR-302c-3p;hsa-miR-1323;hsa-miR-302b-3p	0.735448	0.0375901	0.00123904
GPR65	NR_110844.1	0.0156	0.0015	6	hsa-miR-12136;hsa-miR-4662a-5p;hsa-miR-512-3p;hsa-miR-302c-3p;hsa-miR-1323;hsa-miR-302b-3p	0.853179	0.00706658	1.1757e-06
TLR8	NR_110844.1	0.0078	0.0039	5	hsa-miR-12136;hsa-miR-512-3p;hsa-miR-302c-3p;hsa-miR-1323;hsa-miR-302b-3p	0.910846	0.00165526	1.73516e-08
SPN	NR_110844.1	0.011	0.013	5	hsa-miR-4662a-5p;hsa-miR-512-3p;hsa-miR-302c-3p;hsa-miR-1323;hsa-miR-302b-3p	0.896951	0.00252864	8.54828e-06
TNFAIP8	NR_110844.1	0.0111	0.013	5	hsa-miR-12136;hsa-miR-4662a-5p;hsa-miR-302c-3p;hsa-miR-1323;hsa-miR-302b-3p	0.946048	0.000376894	6.65442e-06
ATP1B4	NR_110844.1	0.0111	0.013	5	hsa-miR-12136;hsa-miR-4662a-5p;hsa-miR-302c-3p;hsa-miR-1323;hsa-miR-302b-3p	0.414554	0.307174	0.00104276
IL18RAP	NR_110844.1	0.0091	0.013	5	hsa-miR-12136;hsa-miR-512-3p;hsa-miR-302c-3p;hsa-miR-1323;hsa-miR-302b-3p	0.843044	0.00856446	0.00125076
LBH	NR_110844.1	0.0136	0.00038	6	hsa-miR-12136;hsa-miR-4662a-5p;hsa-miR-512-3p;hsa-miR-302c-3p;hsa-miR-1323;hsa-miR-302b-3p	0.936	0.000624312	4.87885e-07
ALCAM	NR_110844.1	0.0091	0.013	5	hsa-miR-12136;hsa-miR-512-3p;hsa-miR-302c-3p;hsa-miR-1323;hsa-miR-302b-3p	0.779602	0.0225355	0.000136664
CCR5	NR_110844.1	0.0136	0.00038	6	hsa-miR-12136;hsa-miR-4662a-5p;hsa-miR-512-3p;hsa-miR-302c-3p;hsa-miR-1323;hsa-miR-302b-3p	0.847116	0.0079406	1.5845e-06
LAMP3	NR_110844.1	0.0091	0.013	5	hsa-miR-12136;hsa-miR-512-3p;hsa-miR-302c-3p;hsa-miR-1323;hsa-miR-302b-3p	0.875259	0.00440992	1.14107e-06
BCL11B	NR_110844.1	0.0091	0.013	5	hsa-miR-12136;hsa-miR-512-3p;hsa-miR-302c-3p;hsa-miR-1323;hsa-miR-302b-3p	0.76491	0.027024	3.63695e-05
ABHD18	NR_110844.1	0.0091	0.013	5	hsa-miR-12136;hsa-miR-512-3p;hsa-miR-302c-3p;hsa-miR-1323;hsa-miR-302b-3p	0.788848	0.0199658	1.32552e-05
MS4A7	NR_110844.1	0.0095	0.0039	5	hsa-miR-4662a-5p;hsa-miR-512-3p;hsa-miR-302c-3p;hsa-miR-1323;hsa-miR-302b-3p	0.921729	0.00112953	1.15971e-05
PTPRC	NR_110844.1	0.0095	0.0039	5	hsa-miR-12136;hsa-miR-4662a-5p;hsa-miR-302c-3p;hsa-miR-1323;hsa-miR-302b-3p	0.90774	0.00182994	3.046e-10
GAS2L3	NR_110844.1	0.0095	0.0039	5	hsa-miR-12136;hsa-miR-4662a-5p;hsa-miR-302c-3p;hsa-miR-1323;hsa-miR-302b-3p	0.720572	0.0437524	0.000926143
RBM47	NR_110844.1	0.0078	0.0039	5	hsa-miR-12136;hsa-miR-512-3p;hsa-miR-302c-3p;hsa-miR-1323;hsa-miR-302b-3p	0.885858	0.00340674	1.30326e-09
ECT2L	NR_110844.1	0.0078	0.0039	5	hsa-miR-12136;hsa-miR-512-3p;hsa-miR-302c-3p;hsa-miR-1323;hsa-miR-302b-3p	0.847704	0.00785299	8.80856e-19
TLR10	NR_110844.1	0.005	0.022	4	hsa-miR-1323;hsa-miR-512-3p;hsa-miR-302b-3p;hsa-miR-302c-3p	0.838271	0.00933428	0.00061355
MKRN2OS	NR_110844.1	0.005	0.022	4	hsa-miR-1323;hsa-miR-512-3p;hsa-miR-302b-3p;hsa-miR-302c-3p	0.534599	0.172235	0.000426564
SAMSN1	NR_110844.1	0.005	0.022	4	hsa-miR-1323;hsa-miR-512-3p;hsa-miR-302b-3p;hsa-miR-302c-3p	0.849562	0.00758016	2.7708e-09
RUNX3	NR_110844.1	0.0065	0.0007	5	hsa-miR-12136;hsa-miR-512-3p;hsa-miR-302c-3p;hsa-miR-1323;hsa-miR-302b-3p	0.745837	0.0336198	0.00107807
F13A1	NR_110844.1	0.0061	0.022	4	hsa-miR-1323;hsa-miR-512-3p;hsa-miR-302b-3p;hsa-miR-4662a-5p	0.761304	0.0282036	2.91094e-08
APBB1IP	NR_110844.1	0.005	0.022	4	hsa-miR-1323;hsa-miR-512-3p;hsa-miR-302b-3p;hsa-miR-302c-3p	0.903627	0.00207909	6.25752e-08
FHL2	NR_110844.1	0.005	0.022	4	hsa-miR-1323;hsa-miR-512-3p;hsa-miR-302b-3p;hsa-miR-302c-3p	0.873161	0.00462854	9.55582e-17
RGS18	NR_110844.1	0.0079	0.0007	5	hsa-miR-12136;hsa-miR-4662a-5p;hsa-miR-302c-3p;hsa-miR-1323;hsa-miR-302b-3p	0.800387	0.0170262	2.65928e-05
VCAM1	NR_110844.1	0.005	0.022	4	hsa-miR-12136;hsa-miR-302b-3p;hsa-miR-302c-3p;hsa-miR-1323	0.954381	0.000229301	1.75072e-10
CDS1	NR_110844.1	0.0008	0.022	4	hsa-miR-12136;hsa-miR-512-3p;hsa-miR-302c-3p;hsa-miR-1323	0.955862	0.000207914	1.77316e-08
BCAT1	NR_110844.1	0.0195	0.011	6	hsa-miR-12136;hsa-miR-4662a-5p;hsa-miR-512-3p;hsa-miR-302c-3p;hsa-miR-1323;hsa-miR-302b-3p	0.785644	0.0208343	2.69681e-05
LRRC63	NR_110844.1	0.0175	0.0045	6	hsa-miR-12136;hsa-miR-4662a-5p;hsa-miR-512-3p;hsa-miR-302c-3p;hsa-miR-1323;hsa-miR-302b-3p	0.892966	0.00282473	0.000303597
PTPRO	NR_110844.1	0.0175	0.0045	6	hsa-miR-12136;hsa-miR-4662a-5p;hsa-miR-512-3p;hsa-miR-302c-3p;hsa-miR-1323;hsa-miR-302b-3p	0.775879	0.0236253	0.00090016
P2RY10	NR_110844.1	0.0124	0.032	5	hsa-miR-12136;hsa-miR-4662a-5p;hsa-miR-512-3p;hsa-miR-302c-3p;hsa-miR-302b-3p	0.820543	0.0125737	0.000595392
PLCB2	NR_110844.1	0.0124	0.032	5	hsa-miR-12136;hsa-miR-4662a-5p;hsa-miR-512-3p;hsa-miR-302c-3p;hsa-miR-302b-3p	0.820702	0.0125417	9.18736e-05
AOAH	NR_110844.1	0.0156	0.0015	6	hsa-miR-12136;hsa-miR-4662a-5p;hsa-miR-512-3p;hsa-miR-302c-3p;hsa-miR-1323;hsa-miR-302b-3p	0.820878	0.0125066	3.05907e-07
DIAPH3	NR_110844.1	0.0124	0.032	5	hsa-miR-12136;hsa-miR-4662a-5p;hsa-miR-512-3p;hsa-miR-302c-3p;hsa-miR-302b-3p	0.836569	0.00961907	0.00246334
KCNJ2	NR_110844.1	0.0124	0.032	5	hsa-miR-12136;hsa-miR-4662a-5p;hsa-miR-512-3p;hsa-miR-302c-3p;hsa-miR-302b-3p	0.947786	0.000342091	4.69198e-07
CTSC	NR_110844.1	0.0042	0.032	5	hsa-miR-12136;hsa-miR-4662a-5p;hsa-miR-512-3p;hsa-miR-302c-3p;hsa-miR-1323	0.811335	0.0145026	1.67265e-12
LUZP2	NR_110844.1	0.0109	0.013	5	hsa-miR-12136;hsa-miR-4662a-5p;hsa-miR-512-3p;hsa-miR-302c-3p;hsa-miR-302b-3p	0.793648	0.0187075	0.00191161
PIK3AP1	NR_110844.1	0.0109	0.013	5	hsa-miR-12136;hsa-miR-4662a-5p;hsa-miR-512-3p;hsa-miR-302c-3p;hsa-miR-302b-3p	0.774564	0.0240181	0.000336826
CD84	NR_110844.1	0.0091	0.013	5	hsa-miR-12136;hsa-miR-512-3p;hsa-miR-302c-3p;hsa-miR-1323;hsa-miR-302b-3p	0.774595	0.0240088	1.5972e-05
CD28	NR_110844.1	0.0093	0.0039	5	hsa-miR-12136;hsa-miR-4662a-5p;hsa-miR-512-3p;hsa-miR-302c-3p;hsa-miR-302b-3p	0.794422	0.0185093	0.000197502
PTPN22	NR_110844.1	0.0095	0.0039	5	hsa-miR-12136;hsa-miR-4662a-5p;hsa-miR-302c-3p;hsa-miR-1323;hsa-miR-302b-3p	0.818039	0.0130811	0.0003926
FCN1	NR_110844.1	0.0078	0.0039	5	hsa-miR-12136;hsa-miR-512-3p;hsa-miR-302c-3p;hsa-miR-1323;hsa-miR-302b-3p	0.400968	0.324881	4.7467e-08
SLAMF7	NR_110844.1	0.0078	0.0007	5	hsa-miR-12136;hsa-miR-4662a-5p;hsa-miR-512-3p;hsa-miR-302c-3p;hsa-miR-302b-3p	0.867457	0.00525784	1.56908e-08
PLEK	NR_110844.1	0.006	0.022	4	hsa-miR-12136;hsa-miR-302b-3p;hsa-miR-4662a-5p;hsa-miR-302c-3p	0.847744	0.00784696	5.02199e-08
SMYD2	NR_110844.1	0.0039	0.0049	4	hsa-miR-12136;hsa-miR-512-3p;hsa-miR-302b-3p;hsa-miR-302c-3p	0.802723	0.0164662	0.00269262
MSR1	NR_110844.1	0.0126	0.032	5	hsa-miR-4662a-5p;hsa-miR-512-3p;hsa-miR-302c-3p;hsa-miR-1323;hsa-miR-302b-3p	0.793322	0.0187913	8.15559e-05
PDK4	NR_110844.1	0.011	0.013	5	hsa-miR-4662a-5p;hsa-miR-512-3p;hsa-miR-302c-3p;hsa-miR-1323;hsa-miR-302b-3p	0.306008	0.461048	0.00283975
TLR1	NR_110844.1	0.0095	0.0039	5	hsa-miR-12136;hsa-miR-4662a-5p;hsa-miR-302c-3p;hsa-miR-1323;hsa-miR-302b-3p	0.805738	0.0157609	1.36064e-05
ITGAX	NR_110844.1	0.006	0.022	4	hsa-miR-512-3p;hsa-miR-302b-3p;hsa-miR-4662a-5p;hsa-miR-302c-3p	0.745108	0.0338897	0.000122751
SERPINA1	NR_110844.1	0.005	0.022	4	hsa-miR-1323;hsa-miR-512-3p;hsa-miR-302b-3p;hsa-miR-302c-3p	0.757269	0.0295603	3.28392e-05
MMP12	NR_110844.1	0.005	0.022	4	hsa-miR-1323;hsa-miR-512-3p;hsa-miR-302b-3p;hsa-miR-302c-3p	0.576586	0.134612	0.000285894
TMC8	NR_110844.1	0.006	0.022	4	hsa-miR-512-3p;hsa-miR-302b-3p;hsa-miR-4662a-5p;hsa-miR-302c-3p	0.854388	0.00690011	6.67915e-05
PTAFR	NR_110844.1	0.006	0.022	4	hsa-miR-512-3p;hsa-miR-302b-3p;hsa-miR-4662a-5p;hsa-miR-302c-3p	0.77236	0.0246851	9.44221e-05
DCANP1	NR_110844.1	0.006	0.022	4	hsa-miR-512-3p;hsa-miR-302b-3p;hsa-miR-4662a-5p;hsa-miR-302c-3p	0.716117	0.0457091	0.00346804
LAX1	NR_110844.1	0.006	0.022	4	hsa-miR-512-3p;hsa-miR-302b-3p;hsa-miR-4662a-5p;hsa-miR-302c-3p	0.853313	0.00704812	0.00330147
NFAM1	NR_110844.1	0.006	0.022	4	hsa-miR-512-3p;hsa-miR-302b-3p;hsa-miR-4662a-5p;hsa-miR-302c-3p	0.790258	0.0195909	0.000123025
CTSS	NR_110844.1	0.0095	0.0039	5	hsa-miR-4662a-5p;hsa-miR-512-3p;hsa-miR-302c-3p;hsa-miR-1323;hsa-miR-302b-3p	0.835495	0.00980149	2.5273e-08
SLC22A16	NR_110844.1	0.0095	0.0039	5	hsa-miR-4662a-5p;hsa-miR-512-3p;hsa-miR-302c-3p;hsa-miR-1323;hsa-miR-302b-3p	0.706031	0.050331	0.00343076
LILRB3	NR_110844.1	0.004	0.0049	4	hsa-miR-1323;hsa-miR-512-3p;hsa-miR-302b-3p;hsa-miR-302c-3p	0.737862	0.0366436	4.68577e-06
LILRB1	NR_110844.1	0.004	0.0049	4	hsa-miR-1323;hsa-miR-512-3p;hsa-miR-302b-3p;hsa-miR-302c-3p	0.767827	0.0260926	0.000187097
DOK2	NR_110844.1	0.0048	0.0049	4	hsa-miR-512-3p;hsa-miR-302b-3p;hsa-miR-4662a-5p;hsa-miR-302c-3p	0.874415	0.00449705	6.56322e-07
NLRP12	NR_110844.1	0.0048	0.0049	4	hsa-miR-512-3p;hsa-miR-302b-3p;hsa-miR-4662a-5p;hsa-miR-302c-3p	0.728075	0.0405735	0.000297828
CISH	NR_110844.1	0.0019	0.022	4	hsa-miR-12136;hsa-miR-512-3p;hsa-miR-4662a-5p;hsa-miR-1323	0.700623	0.0529206	0.00248819
SLCO1B7	NR_110844.1	0.0021	0.025	3	hsa-miR-12136;hsa-miR-302b-3p;hsa-miR-302c-3p	0.772968	0.0244999	0.00302678
HSPA6	NR_110844.1	0.0021	0.025	3	hsa-miR-12136;hsa-miR-302b-3p;hsa-miR-302c-3p	0.724468	0.0420836	5.73155e-05
PLAC8	NR_110844.1	0.0021	0.025	3	hsa-miR-12136;hsa-miR-302b-3p;hsa-miR-302c-3p	0.85561	0.00673434	3.73225e-05
LAIR1	NR_110844.1	0.0021	0.025	3	hsa-miR-512-3p;hsa-miR-302b-3p;hsa-miR-302c-3p	0.849567	0.0075794	6.04797e-06
CD6	NR_110844.1	0.0021	0.025	3	hsa-miR-512-3p;hsa-miR-302b-3p;hsa-miR-302c-3p	0.758828	0.0290314	0.000907472
ADORA3	NR_110844.1	0.0021	0.025	3	hsa-miR-512-3p;hsa-miR-302b-3p;hsa-miR-302c-3p	0.858992	0.00628888	0.000147524
BATF	NR_110844.1	0.0021	0.025	3	hsa-miR-512-3p;hsa-miR-302b-3p;hsa-miR-302c-3p	0.777645	0.0231045	0.00215189
IL10	NR_110844.1	0.0021	0.025	3	hsa-miR-512-3p;hsa-miR-302b-3p;hsa-miR-302c-3p	0.563492	0.1458	0.00333044
CXorf21	NR_110844.1	0.0061	0.022	4	hsa-miR-1323;hsa-miR-302b-3p;hsa-miR-4662a-5p;hsa-miR-302c-3p	0.808026	0.0152386	0.000181438
CPVL	NR_110844.1	0.0022	0.025	3	hsa-miR-12136;hsa-miR-302b-3p;hsa-miR-1323	0.715933	0.0457907	4.61335e-05
CD48	NR_110844.1	0.0026	0.025	3	hsa-miR-302b-3p;hsa-miR-4662a-5p;hsa-miR-302c-3p	0.911857	0.0016008	1.22241e-07
IKZF1	NR_137183.1	0.0201	0.025	6	hsa-miR-526b-5p;hsa-miR-499a-3p;hsa-miR-517a-3p;hsa-miR-512-3p;hsa-miR-302c-3p;hsa-miR-302b-3p	0.548053	0.159627	2.7014e-05
ZNF831	NR_137183.1	0.0183	0.011	6	hsa-miR-526b-5p;hsa-miR-499a-3p;hsa-miR-517a-3p;hsa-miR-512-3p;hsa-miR-302c-3p;hsa-miR-302b-3p	0.779912	0.0224463	9.03206e-05
ANKRD33B	NR_137183.1	0.0183	0.011	6	hsa-miR-526b-5p;hsa-miR-499a-3p;hsa-miR-517a-3p;hsa-miR-512-3p;hsa-miR-302c-3p;hsa-miR-302b-3p	0.869823	0.00499058	0.000751722
BTLA	NR_137183.1	0.0164	0.0045	6	hsa-miR-526b-5p;hsa-miR-499a-3p;hsa-miR-517a-3p;hsa-miR-512-3p;hsa-miR-302c-3p;hsa-miR-302b-3p	0.563046	0.14619	0.00029678
ATP8B4	NR_137183.1	0.0164	0.0045	6	hsa-miR-526b-5p;hsa-miR-499a-3p;hsa-miR-517a-3p;hsa-miR-512-3p;hsa-miR-302c-3p;hsa-miR-302b-3p	0.754567	0.0304909	8.49638e-09
ITK	NR_137183.1	0.0164	0.0045	6	hsa-miR-526b-5p;hsa-miR-499a-3p;hsa-miR-517a-3p;hsa-miR-512-3p;hsa-miR-302c-3p;hsa-miR-302b-3p	0.630294	0.0938918	0.000389695
SCML4	NR_137183.1	0.0101	0.032	5	hsa-miR-526b-5p;hsa-miR-499a-3p;hsa-miR-512-3p;hsa-miR-302c-3p;hsa-miR-302b-3p	0.58376	0.128693	0.000796373
GPR34	NR_137183.1	0.0146	0.0015	6	hsa-miR-526b-5p;hsa-miR-499a-3p;hsa-miR-517a-3p;hsa-miR-512-3p;hsa-miR-302c-3p;hsa-miR-302b-3p	0.500306	0.206708	0.000156514
DOCK8	NR_137183.1	0.0101	0.032	5	hsa-miR-526b-5p;hsa-miR-499a-3p;hsa-miR-512-3p;hsa-miR-302c-3p;hsa-miR-302b-3p	0.416231	0.305021	0.000326114
ENOX1	NR_137183.1	0.0101	0.032	5	hsa-miR-526b-5p;hsa-miR-499a-3p;hsa-miR-512-3p;hsa-miR-302c-3p;hsa-miR-302b-3p	0.781851	0.0218926	5.04211e-05
BRIP1	NR_137183.1	0.0101	0.032	5	hsa-miR-526b-5p;hsa-miR-499a-3p;hsa-miR-512-3p;hsa-miR-302c-3p;hsa-miR-302b-3p	0.734552	0.0379453	0.00273087
CAMK4	NR_137183.1	0.0101	0.032	5	hsa-miR-526b-5p;hsa-miR-499a-3p;hsa-miR-512-3p;hsa-miR-302c-3p;hsa-miR-302b-3p	0.778142	0.0229591	7.85221e-06
DOCK10	NR_137183.1	0.0119	0.032	5	hsa-miR-526b-5p;hsa-miR-517a-3p;hsa-miR-512-3p;hsa-miR-302c-3p;hsa-miR-302b-3p	0.563235	0.146025	1.30116e-05
GPR141	NR_137183.1	0.0101	0.032	5	hsa-miR-526b-5p;hsa-miR-499a-3p;hsa-miR-512-3p;hsa-miR-302c-3p;hsa-miR-302b-3p	0.895326	0.00264678	0.000411158
TLR2	NR_137183.1	0.0101	0.032	5	hsa-miR-526b-5p;hsa-miR-499a-3p;hsa-miR-512-3p;hsa-miR-302c-3p;hsa-miR-302b-3p	0.586262	0.126663	4.21848e-05
RHOH	NR_137183.1	0.0104	0.013	5	hsa-miR-526b-5p;hsa-miR-517a-3p;hsa-miR-512-3p;hsa-miR-302c-3p;hsa-miR-302b-3p	0.796362	0.0180183	0.00136056
SYK	NR_137183.1	0.0146	0.0015	6	hsa-miR-526b-5p;hsa-miR-499a-3p;hsa-miR-517a-3p;hsa-miR-512-3p;hsa-miR-302c-3p;hsa-miR-302b-3p	0.569833	0.14032	0.000102465
JAK3	NR_137183.1	0.0146	0.0015	6	hsa-miR-526b-5p;hsa-miR-499a-3p;hsa-miR-517a-3p;hsa-miR-512-3p;hsa-miR-302c-3p;hsa-miR-302b-3p	0.674435	0.0665759	2.72415e-05
KLHL6	NR_137183.1	0.0122	0.032	5	hsa-miR-526b-5p;hsa-miR-499a-3p;hsa-miR-517a-3p;hsa-miR-302c-3p;hsa-miR-302b-3p	0.756774	0.0297297	0.000235565
SPN	NR_137183.1	0.0104	0.013	5	hsa-miR-526b-5p;hsa-miR-517a-3p;hsa-miR-512-3p;hsa-miR-302c-3p;hsa-miR-302b-3p	0.913063	0.00153743	8.54828e-06
LAMP3	NR_137183.1	0.0106	0.013	5	hsa-miR-499a-3p;hsa-miR-517a-3p;hsa-miR-512-3p;hsa-miR-302c-3p;hsa-miR-302b-3p	0.751048	0.0317298	1.14107e-06
PRKCQ	NR_137183.1	0.0089	0.0039	5	hsa-miR-526b-5p;hsa-miR-517a-3p;hsa-miR-512-3p;hsa-miR-302c-3p;hsa-miR-302b-3p	0.609035	0.109019	0.00127486
TLR10	NR_137183.1	0.005	0.022	4	hsa-miR-512-3p;hsa-miR-526b-5p;hsa-miR-302b-3p;hsa-miR-302c-3p	0.629264	0.0945949	0.00061355
MKRN2OS	NR_137183.1	0.005	0.022	4	hsa-miR-512-3p;hsa-miR-526b-5p;hsa-miR-302b-3p;hsa-miR-302c-3p	0.644637	0.0844142	0.000426564
SAMSN1	NR_137183.1	0.005	0.022	4	hsa-miR-512-3p;hsa-miR-526b-5p;hsa-miR-302b-3p;hsa-miR-302c-3p	0.664052	0.0725102	2.7708e-09
TNFSF8	NR_137183.1	0.0051	0.022	4	hsa-miR-302b-3p;hsa-miR-526b-5p;hsa-miR-302c-3p;hsa-miR-499a-3p	0.538073	0.16893	0.000222805
APBB1IP	NR_137183.1	0.0051	0.022	4	hsa-miR-512-3p;hsa-miR-302c-3p;hsa-miR-302b-3p;hsa-miR-499a-3p	0.676504	0.0654286	6.25752e-08
FHL2	NR_137183.1	0.0051	0.022	4	hsa-miR-512-3p;hsa-miR-302c-3p;hsa-miR-302b-3p;hsa-miR-499a-3p	0.959931	0.000156037	9.55582e-17
BCAT1	NR_137183.1	0.0183	0.011	6	hsa-miR-526b-5p;hsa-miR-499a-3p;hsa-miR-517a-3p;hsa-miR-512-3p;hsa-miR-302c-3p;hsa-miR-302b-3p	0.490735	0.216923	2.69681e-05
P2RY10	NR_137183.1	0.0101	0.032	5	hsa-miR-526b-5p;hsa-miR-499a-3p;hsa-miR-512-3p;hsa-miR-302c-3p;hsa-miR-302b-3p	0.583855	0.128615	0.000595392
PLCB2	NR_137183.1	0.0101	0.032	5	hsa-miR-526b-5p;hsa-miR-499a-3p;hsa-miR-512-3p;hsa-miR-302c-3p;hsa-miR-302b-3p	0.576895	0.134355	9.18736e-05
AOAH	NR_137183.1	0.0101	0.032	5	hsa-miR-526b-5p;hsa-miR-499a-3p;hsa-miR-512-3p;hsa-miR-302c-3p;hsa-miR-302b-3p	0.625963	0.0968688	3.05907e-07
DIAPH3	NR_137183.1	0.0101	0.032	5	hsa-miR-526b-5p;hsa-miR-499a-3p;hsa-miR-512-3p;hsa-miR-302c-3p;hsa-miR-302b-3p	0.757486	0.0294866	0.00246334
KCNJ2	NR_137183.1	0.0146	0.0015	6	hsa-miR-526b-5p;hsa-miR-499a-3p;hsa-miR-517a-3p;hsa-miR-512-3p;hsa-miR-302c-3p;hsa-miR-302b-3p	0.834682	0.00994113	4.69198e-07
LUZP2	NR_137183.1	0.0104	0.013	5	hsa-miR-526b-5p;hsa-miR-517a-3p;hsa-miR-512-3p;hsa-miR-302c-3p;hsa-miR-302b-3p	0.682489	0.062177	0.00191161
PIK3AP1	NR_137183.1	0.0089	0.013	5	hsa-miR-526b-5p;hsa-miR-499a-3p;hsa-miR-512-3p;hsa-miR-302c-3p;hsa-miR-302b-3p	0.470309	0.239577	0.000336826
MARCH1	NR_137183.1	0.0089	0.013	5	hsa-miR-526b-5p;hsa-miR-499a-3p;hsa-miR-512-3p;hsa-miR-302c-3p;hsa-miR-302b-3p	0.748417	0.0326758	3.58114e-11
RPS6KA1	NR_137183.1	0.0089	0.013	5	hsa-miR-526b-5p;hsa-miR-499a-3p;hsa-miR-512-3p;hsa-miR-302c-3p;hsa-miR-302b-3p	0.532723	0.174034	5.38364e-05
SCIMP	NR_137183.1	0.0089	0.013	5	hsa-miR-526b-5p;hsa-miR-499a-3p;hsa-miR-512-3p;hsa-miR-302c-3p;hsa-miR-302b-3p	0.682032	0.0624218	0.000205831
LY9	NR_137183.1	0.0089	0.0039	5	hsa-miR-526b-5p;hsa-miR-517a-3p;hsa-miR-512-3p;hsa-miR-302c-3p;hsa-miR-302b-3p	0.644843	0.0842827	3.03742e-06
FCRL2	NR_137183.1	0.0076	0.0039	5	hsa-miR-526b-5p;hsa-miR-499a-3p;hsa-miR-512-3p;hsa-miR-302c-3p;hsa-miR-302b-3p	0.896183	0.00258404	0.00122206
TXK	NR_137183.1	0.0089	0.0039	5	hsa-miR-526b-5p;hsa-miR-517a-3p;hsa-miR-512-3p;hsa-miR-302c-3p;hsa-miR-302b-3p	0.741658	0.0351845	0.00257518
NUGGC	NR_137183.1	0.0089	0.0039	5	hsa-miR-526b-5p;hsa-miR-517a-3p;hsa-miR-512-3p;hsa-miR-302c-3p;hsa-miR-302b-3p	0.817925	0.0131044	0.000514192
TLR7	NR_137183.1	0.0076	0.0039	5	hsa-miR-526b-5p;hsa-miR-499a-3p;hsa-miR-512-3p;hsa-miR-302c-3p;hsa-miR-302b-3p	0.533644	0.17315	6.86587e-05
CEMIP	NR_137183.1	0.0164	0.0045	6	hsa-miR-526b-5p;hsa-miR-499a-3p;hsa-miR-517a-3p;hsa-miR-512-3p;hsa-miR-302c-3p;hsa-miR-302b-3p	0.891768	0.00291789	0.000315089
WDFY4	NR_137183.1	0.0164	0.0045	6	hsa-miR-526b-5p;hsa-miR-499a-3p;hsa-miR-517a-3p;hsa-miR-512-3p;hsa-miR-302c-3p;hsa-miR-302b-3p	0.62213	0.0995482	7.78418e-06
VSIG4	NR_137183.1	0.0003	0.025	3	hsa-miR-512-3p;hsa-miR-526b-5p;hsa-miR-499a-3p	0.668363	0.07001	6.67492e-06
RUBCNL	NR_137183.1	0.0003	0.025	3	hsa-miR-512-3p;hsa-miR-526b-5p;hsa-miR-499a-3p	0.517148	0.189361	9.44338e-05
MSR1	NR_137183.1	0.0101	0.032	5	hsa-miR-526b-5p;hsa-miR-499a-3p;hsa-miR-512-3p;hsa-miR-302c-3p;hsa-miR-302b-3p	0.516258	0.190257	8.15559e-05
PDK4	NR_137183.1	0.0089	0.013	5	hsa-miR-526b-5p;hsa-miR-499a-3p;hsa-miR-512-3p;hsa-miR-302c-3p;hsa-miR-302b-3p	0.492388	0.215141	0.00283975
TFEC	NR_137183.1	0.0061	0.022	4	hsa-miR-526b-5p;hsa-miR-302b-3p;hsa-miR-302c-3p;hsa-miR-517a-3p	0.616561	0.103515	6.15873e-07
RNASE6	NR_137183.1	0.005	0.022	4	hsa-miR-512-3p;hsa-miR-526b-5p;hsa-miR-302b-3p;hsa-miR-302c-3p	0.568341	0.141599	1.48529e-05
ITGAX	NR_137183.1	0.005	0.022	4	hsa-miR-512-3p;hsa-miR-526b-5p;hsa-miR-302b-3p;hsa-miR-302c-3p	0.457219	0.254698	0.000122751
MMP12	NR_137183.1	0.006	0.022	4	hsa-miR-512-3p;hsa-miR-302b-3p;hsa-miR-302c-3p;hsa-miR-517a-3p	0.403707	0.321274	0.000285894
TMC8	NR_137183.1	0.006	0.022	4	hsa-miR-512-3p;hsa-miR-302b-3p;hsa-miR-302c-3p;hsa-miR-517a-3p	0.639304	0.0878704	6.67915e-05
PTAFR	NR_137183.1	0.006	0.022	4	hsa-miR-512-3p;hsa-miR-302b-3p;hsa-miR-302c-3p;hsa-miR-517a-3p	0.55647	0.152003	9.44221e-05
GALNT6	NR_137183.1	0.005	0.022	4	hsa-miR-512-3p;hsa-miR-526b-5p;hsa-miR-302b-3p;hsa-miR-302c-3p	0.444465	0.269879	0.000416634
DCANP1	NR_137183.1	0.005	0.022	4	hsa-miR-512-3p;hsa-miR-526b-5p;hsa-miR-302b-3p;hsa-miR-302c-3p	0.483511	0.224803	0.00346804
ANPEP	NR_137183.1	0.005	0.022	4	hsa-miR-512-3p;hsa-miR-526b-5p;hsa-miR-302b-3p;hsa-miR-302c-3p	0.419942	0.300282	7.17593e-06
IL7R	NR_137183.1	0.0075	0.0007	5	hsa-miR-526b-5p;hsa-miR-517a-3p;hsa-miR-512-3p;hsa-miR-302c-3p;hsa-miR-302b-3p	0.593941	0.120547	6.07793e-06
LAX1	NR_137183.1	0.005	0.022	4	hsa-miR-512-3p;hsa-miR-526b-5p;hsa-miR-302b-3p;hsa-miR-302c-3p	0.653134	0.0790745	0.00330147
FCHO1	NR_137183.1	0.0063	0.0007	5	hsa-miR-526b-5p;hsa-miR-499a-3p;hsa-miR-512-3p;hsa-miR-302c-3p;hsa-miR-302b-3p	0.599333	0.116353	0.000754069
NFAM1	NR_137183.1	0.005	0.022	4	hsa-miR-512-3p;hsa-miR-526b-5p;hsa-miR-302b-3p;hsa-miR-302c-3p	0.529157	0.177483	0.000123025
SIGLEC9	NR_137183.1	0.005	0.022	4	hsa-miR-512-3p;hsa-miR-526b-5p;hsa-miR-302b-3p;hsa-miR-302c-3p	0.494531	0.212841	0.000980152
DENND1C	NR_137183.1	0.005	0.022	4	hsa-miR-512-3p;hsa-miR-526b-5p;hsa-miR-302b-3p;hsa-miR-302c-3p	0.641549	0.0864054	0.000434957
DNAH3	NR_137183.1	0.0089	0.013	5	hsa-miR-526b-5p;hsa-miR-499a-3p;hsa-miR-512-3p;hsa-miR-302c-3p;hsa-miR-302b-3p	0.828631	0.01102	0.00140381
GPR132	NR_137183.1	0.0089	0.013	5	hsa-miR-526b-5p;hsa-miR-499a-3p;hsa-miR-512-3p;hsa-miR-302c-3p;hsa-miR-302b-3p	0.730278	0.0396673	0.00102378
UTS2	NR_137183.1	0.004	0.0049	4	hsa-miR-512-3p;hsa-miR-526b-5p;hsa-miR-302b-3p;hsa-miR-302c-3p	0.600083	0.115776	6.74046e-05
LILRA5	NR_137183.1	0.004	0.0049	4	hsa-miR-512-3p;hsa-miR-526b-5p;hsa-miR-302b-3p;hsa-miR-302c-3p	0.551332	0.156633	0.000369971
FGR	NR_137183.1	0.004	0.0049	4	hsa-miR-512-3p;hsa-miR-526b-5p;hsa-miR-302b-3p;hsa-miR-302c-3p	0.421769	0.297963	0.000280819
CCL5	NR_137183.1	0.004	0.0049	4	hsa-miR-512-3p;hsa-miR-526b-5p;hsa-miR-302b-3p;hsa-miR-302c-3p	0.563149	0.1461	0.000175172
FCMR	NR_137183.1	0.0041	0.0049	4	hsa-miR-512-3p;hsa-miR-302b-3p;hsa-miR-302c-3p;hsa-miR-499a-3p	0.594191	0.12035	0.000790047
GPSM3	NR_137183.1	0.004	0.0049	4	hsa-miR-512-3p;hsa-miR-526b-5p;hsa-miR-302b-3p;hsa-miR-302c-3p	0.619475	0.101429	4.08033e-05
TNFSF14	NR_137183.1	0.0076	0.0039	5	hsa-miR-526b-5p;hsa-miR-499a-3p;hsa-miR-512-3p;hsa-miR-302c-3p;hsa-miR-302b-3p	0.678465	0.0643525	0.00143778
ITGB2	NR_137183.1	0.0076	0.0007	5	hsa-miR-526b-5p;hsa-miR-499a-3p;hsa-miR-517a-3p;hsa-miR-302c-3p;hsa-miR-302b-3p	0.543607	0.163736	1.52795e-07
ITGA4	NR_137183.1	0.0076	0.0039	5	hsa-miR-526b-5p;hsa-miR-499a-3p;hsa-miR-512-3p;hsa-miR-302c-3p;hsa-miR-302b-3p	0.637128	0.0893035	3.69793e-08
KCNN4	NR_137183.1	0.0062	0.022	4	hsa-miR-302c-3p;hsa-miR-302b-3p;hsa-miR-499a-3p;hsa-miR-517a-3p	0.576997	0.134269	0.00351623
LAIR1	NR_137183.1	0.0023	0.025	3	hsa-miR-512-3p;hsa-miR-302b-3p;hsa-miR-302c-3p	0.620675	0.100576	6.04797e-06
CD6	NR_137183.1	0.0023	0.025	3	hsa-miR-512-3p;hsa-miR-302b-3p;hsa-miR-302c-3p	0.499274	0.207797	0.000907472
ADORA3	NR_137183.1	0.0023	0.025	3	hsa-miR-512-3p;hsa-miR-302b-3p;hsa-miR-302c-3p	0.741671	0.0351794	0.000147524
BATF	NR_137183.1	0.0023	0.025	3	hsa-miR-512-3p;hsa-miR-302b-3p;hsa-miR-302c-3p	0.637509	0.0890518	0.00215189
IL10	NR_137183.1	0.0023	0.025	3	hsa-miR-512-3p;hsa-miR-302b-3p;hsa-miR-302c-3p	0.420207	0.299945	0.00333044
VAV1	NR_137183.1	0.0061	0.022	4	hsa-miR-526b-5p;hsa-miR-302b-3p;hsa-miR-302c-3p;hsa-miR-517a-3p	0.540183	0.166939	0.000285333
EMILIN2	NR_137183.1	0.0034	0.022	4	hsa-miR-512-3p;hsa-miR-302b-3p;hsa-miR-499a-3p;hsa-miR-517a-3p	0.496868	0.210348	2.64281e-05
SPP1	NR_137183.1	0.0013	0.025	3	hsa-miR-512-3p;hsa-miR-302c-3p;hsa-miR-499a-3p	0.385944	0.345004	0.000454512
PTPN6	NR_137183.1	0.0023	0.025	3	hsa-miR-526b-5p;hsa-miR-302b-3p;hsa-miR-302c-3p	0.635933	0.0900961	1.73375e-06
ABCC3	NR_137183.1	0.0025	0.022	4	hsa-miR-512-3p;hsa-miR-526b-5p;hsa-miR-302b-3p;hsa-miR-499a-3p	0.44969	0.263607	0.000134204
CD72	NR_137183.1	0.0023	0.025	3	hsa-miR-526b-5p;hsa-miR-302b-3p;hsa-miR-302c-3p	0.598065	0.117331	1.72234e-06
IGFLR1	NR_137183.1	0.0024	0.025	3	hsa-miR-302b-3p;hsa-miR-302c-3p;hsa-miR-499a-3p	0.772683	0.0245865	0.000247581
C5AR2	NR_137183.1	0.0024	0.025	3	hsa-miR-302b-3p;hsa-miR-302c-3p;hsa-miR-499a-3p	0.61995	0.10109	0.00276343
CYP26B1	NR_137183.1	0.0024	0.025	3	hsa-miR-302b-3p;hsa-miR-302c-3p;hsa-miR-499a-3p	0.65491	0.077984	0.00226432
FASLG	NR_137183.1	0.0024	0.025	3	hsa-miR-302b-3p;hsa-miR-302c-3p;hsa-miR-499a-3p	0.47652	0.232566	0.0019539
IGSF6	NR_137183.1	0.0023	0.025	3	hsa-miR-526b-5p;hsa-miR-302b-3p;hsa-miR-302c-3p	0.515749	0.190771	6.83727e-05
CD247	NR_137183.1	0.0023	0.025	3	hsa-miR-526b-5p;hsa-miR-302b-3p;hsa-miR-302c-3p	0.578129	0.133326	0.00364193
HCLS1	NR_137183.1	0.0017	0.025	3	hsa-miR-526b-5p;hsa-miR-302c-3p;hsa-miR-517a-3p	0.699433	0.0535005	2.18767e-06
BIN2	NR_137183.1	0.0015	0.025	3	hsa-miR-526b-5p;hsa-miR-302b-3p;hsa-miR-517a-3p	0.568925	0.141098	8.83097e-05
COLEC10	NR_137183.1	0.0006	0.025	3	hsa-miR-512-3p;hsa-miR-526b-5p;hsa-miR-517a-3p	0.834322	0.0100034	0.00335522
IKZF3	XR_428553.3	0.0401	0.029	5	hsa-miR-12136;hsa-miR-526b-5p;hsa-miR-499a-3p;hsa-miR-302c-3p;hsa-miR-1323	0.922415	0.00110067	0.000210081
ZNF831	XR_428553.3	0.0401	0.029	5	hsa-miR-12136;hsa-miR-526b-5p;hsa-miR-499a-3p;hsa-miR-302c-3p;hsa-miR-1323	0.94268	0.00045082	9.03206e-05
ANKRD33B	XR_428553.3	0.0401	0.029	5	hsa-miR-12136;hsa-miR-526b-5p;hsa-miR-499a-3p;hsa-miR-302c-3p;hsa-miR-1323	0.58048	0.13138	0.000751722
ATRNL1	XR_428553.3	0.0401	0.029	5	hsa-miR-12136;hsa-miR-526b-5p;hsa-miR-499a-3p;hsa-miR-302c-3p;hsa-miR-1323	0.510089	0.196534	0.000274708
KYNU	XR_428553.3	0.0401	0.029	5	hsa-miR-12136;hsa-miR-526b-5p;hsa-miR-499a-3p;hsa-miR-302c-3p;hsa-miR-1323	0.933563	0.000697061	3.38283e-05
BTLA	XR_428553.3	0.0361	0.015	5	hsa-miR-12136;hsa-miR-526b-5p;hsa-miR-499a-3p;hsa-miR-302c-3p;hsa-miR-1323	0.959124	0.000165555	0.00029678
ATP8B4	XR_428553.3	0.0361	0.015	5	hsa-miR-12136;hsa-miR-526b-5p;hsa-miR-499a-3p;hsa-miR-302c-3p;hsa-miR-1323	0.949241	0.00031463	8.49638e-09
FYB1	XR_428553.3	0.0361	0.015	5	hsa-miR-12136;hsa-miR-526b-5p;hsa-miR-499a-3p;hsa-miR-302c-3p;hsa-miR-1323	0.9278	0.000890712	1.423e-09
DOCK2	XR_428553.3	0.0361	0.015	5	hsa-miR-12136;hsa-miR-526b-5p;hsa-miR-499a-3p;hsa-miR-302c-3p;hsa-miR-1323	0.925311	0.000984157	6.05653e-08
TMEM200C	XR_428553.3	0.0361	0.015	5	hsa-miR-12136;hsa-miR-526b-5p;hsa-miR-499a-3p;hsa-miR-302c-3p;hsa-miR-1323	0.42397	0.29518	0.00182776
RUNX1	XR_428553.3	0.0361	0.015	5	hsa-miR-12136;hsa-miR-526b-5p;hsa-miR-499a-3p;hsa-miR-302c-3p;hsa-miR-1323	0.767659	0.0261456	0.000339732
HPSE	XR_428553.3	0.0361	0.015	5	hsa-miR-12136;hsa-miR-526b-5p;hsa-miR-499a-3p;hsa-miR-302c-3p;hsa-miR-1323	0.864902	0.00555661	5.69968e-05
SLAMF1	XR_428553.3	0.0361	0.015	5	hsa-miR-12136;hsa-miR-526b-5p;hsa-miR-499a-3p;hsa-miR-302c-3p;hsa-miR-1323	0.920678	0.00117469	0.000101969
ITK	XR_428553.3	0.0361	0.015	5	hsa-miR-12136;hsa-miR-526b-5p;hsa-miR-499a-3p;hsa-miR-302c-3p;hsa-miR-1323	0.962754	0.000125593	0.000389695
SCML4	XR_428553.3	0.0321	0.0065	5	hsa-miR-12136;hsa-miR-526b-5p;hsa-miR-499a-3p;hsa-miR-302c-3p;hsa-miR-1323	0.922146	0.00111192	0.000796373
GPR34	XR_428553.3	0.0321	0.0065	5	hsa-miR-12136;hsa-miR-526b-5p;hsa-miR-499a-3p;hsa-miR-302c-3p;hsa-miR-1323	0.934736	0.000661382	0.000156514
DOCK8	XR_428553.3	0.0321	0.0065	5	hsa-miR-12136;hsa-miR-526b-5p;hsa-miR-499a-3p;hsa-miR-302c-3p;hsa-miR-1323	0.913508	0.00151445	0.000326114
ENOX1	XR_428553.3	0.0321	0.0065	5	hsa-miR-12136;hsa-miR-526b-5p;hsa-miR-499a-3p;hsa-miR-302c-3p;hsa-miR-1323	0.578572	0.132959	5.04211e-05
BRIP1	XR_428553.3	0.0321	0.0065	5	hsa-miR-12136;hsa-miR-526b-5p;hsa-miR-499a-3p;hsa-miR-302c-3p;hsa-miR-1323	0.931121	0.000775336	0.00273087
CAMK4	XR_428553.3	0.0321	0.0065	5	hsa-miR-12136;hsa-miR-526b-5p;hsa-miR-499a-3p;hsa-miR-302c-3p;hsa-miR-1323	0.96968	6.8105e-05	7.85221e-06
GPR141	XR_428553.3	0.0321	0.0065	5	hsa-miR-12136;hsa-miR-526b-5p;hsa-miR-499a-3p;hsa-miR-302c-3p;hsa-miR-1323	0.866635	0.00535277	0.000411158
TLR2	XR_428553.3	0.0321	0.0065	5	hsa-miR-12136;hsa-miR-526b-5p;hsa-miR-499a-3p;hsa-miR-302c-3p;hsa-miR-1323	0.951296	0.00027837	4.21848e-05
RHOH	XR_428553.3	0.0222	0.047	4	hsa-miR-12136;hsa-miR-526b-5p;hsa-miR-302c-3p;hsa-miR-1323	0.934279	0.000675146	0.00136056
HELB	XR_428553.3	0.0222	0.047	4	hsa-miR-12136;hsa-miR-526b-5p;hsa-miR-302c-3p;hsa-miR-1323	0.707718	0.0495392	0.000142298
PYHIN1	XR_428553.3	0.0222	0.047	4	hsa-miR-12136;hsa-miR-526b-5p;hsa-miR-302c-3p;hsa-miR-1323	0.922068	0.00111521	3.30991e-07
CCR6	XR_428553.3	0.0222	0.047	4	hsa-miR-12136;hsa-miR-526b-5p;hsa-miR-302c-3p;hsa-miR-1323	0.970938	6.00346e-05	0.00150198
ANO3	XR_428553.3	0.0222	0.047	4	hsa-miR-12136;hsa-miR-526b-5p;hsa-miR-302c-3p;hsa-miR-1323	0.761546	0.0281235	0.00123904
KLHL6	XR_428553.3	0.0321	0.0065	5	hsa-miR-12136;hsa-miR-526b-5p;hsa-miR-499a-3p;hsa-miR-302c-3p;hsa-miR-1323	0.740561	0.0356022	0.000235565
TLR8	XR_428553.3	0.019	0.022	4	hsa-miR-12136;hsa-miR-526b-5p;hsa-miR-302c-3p;hsa-miR-1323	0.899376	0.00235874	1.73516e-08
TNFAIP8	XR_428553.3	0.0281	0.0025	5	hsa-miR-12136;hsa-miR-526b-5p;hsa-miR-499a-3p;hsa-miR-302c-3p;hsa-miR-1323	0.97555	3.58732e-05	6.65442e-06
ATP1B4	XR_428553.3	0.0281	0.0025	5	hsa-miR-12136;hsa-miR-526b-5p;hsa-miR-499a-3p;hsa-miR-302c-3p;hsa-miR-1323	0.137646	0.745155	0.00104276
GRIA1	XR_428553.3	0.0222	0.047	4	hsa-miR-12136;hsa-miR-526b-5p;hsa-miR-302c-3p;hsa-miR-1323	0.876474	0.0042863	7.69353e-12
IL18RAP	XR_428553.3	0.004	0.047	4	hsa-miR-12136;hsa-miR-302c-3p;hsa-miR-499a-3p;hsa-miR-1323	0.908861	0.00176558	0.00125076
LBH	XR_428553.3	0.004	0.047	4	hsa-miR-12136;hsa-miR-302c-3p;hsa-miR-499a-3p;hsa-miR-1323	0.761157	0.0282523	4.87885e-07
LAMP3	XR_428553.3	0.004	0.047	4	hsa-miR-12136;hsa-miR-302c-3p;hsa-miR-499a-3p;hsa-miR-1323	0.75845	0.0291592	1.14107e-06
ABHD18	XR_428553.3	0.004	0.047	4	hsa-miR-12136;hsa-miR-302c-3p;hsa-miR-499a-3p;hsa-miR-1323	0.601464	0.114719	1.32552e-05
ADAM28	XR_428553.3	0.0281	0.0025	5	hsa-miR-12136;hsa-miR-526b-5p;hsa-miR-499a-3p;hsa-miR-302c-3p;hsa-miR-1323	0.953406	0.000244135	4.13511e-05
PTPRC	XR_428553.3	0.019	0.022	4	hsa-miR-12136;hsa-miR-526b-5p;hsa-miR-302c-3p;hsa-miR-1323	0.933926	0.000685882	3.046e-10
GAS2L3	XR_428553.3	0.019	0.022	4	hsa-miR-12136;hsa-miR-526b-5p;hsa-miR-302c-3p;hsa-miR-1323	0.898015	0.00245313	0.000926143
CR1	XR_428553.3	0.0241	0.0007	5	hsa-miR-12136;hsa-miR-526b-5p;hsa-miR-499a-3p;hsa-miR-302c-3p;hsa-miR-1323	0.43381	0.282894	0.000369009
RBM47	XR_428553.3	0.0034	0.022	4	hsa-miR-12136;hsa-miR-302c-3p;hsa-miR-499a-3p;hsa-miR-1323	0.841982	0.00873204	1.30326e-09
ECT2L	XR_428553.3	0.0034	0.022	4	hsa-miR-12136;hsa-miR-302c-3p;hsa-miR-499a-3p;hsa-miR-1323	0.741104	0.0353953	8.80856e-19
TNFSF8	XR_428553.3	0.0158	0.0077	4	hsa-miR-1323;hsa-miR-526b-5p;hsa-miR-302c-3p;hsa-miR-499a-3p	0.921	0.00116074	0.000222805
CDS1	XR_428553.3	0.0028	0.0077	4	hsa-miR-12136;hsa-miR-302c-3p;hsa-miR-499a-3p;hsa-miR-1323	0.845719	0.00815114	1.77316e-08
ABRA	XR_428553.3	0.0094	0.044	3	hsa-miR-1323;hsa-miR-526b-5p;hsa-miR-302c-3p	0.292216	0.482487	7.2756e-06
BLNK	XR_428553.3	0.0094	0.044	3	hsa-miR-1323;hsa-miR-526b-5p;hsa-miR-302c-3p	0.892003	0.00289947	2.45558e-05
BCAT1	XR_428553.3	0.0401	0.029	5	hsa-miR-12136;hsa-miR-526b-5p;hsa-miR-499a-3p;hsa-miR-302c-3p;hsa-miR-1323	0.887302	0.00328273	2.69681e-05
PTPRO	XR_428553.3	0.0361	0.015	5	hsa-miR-12136;hsa-miR-526b-5p;hsa-miR-499a-3p;hsa-miR-302c-3p;hsa-miR-1323	0.887152	0.00329553	0.00090016
AOAH	XR_428553.3	0.0321	0.0065	5	hsa-miR-12136;hsa-miR-526b-5p;hsa-miR-499a-3p;hsa-miR-302c-3p;hsa-miR-1323	0.795948	0.0181224	3.05907e-07
PIK3AP1	XR_428553.3	0.0223	0.047	4	hsa-miR-12136;hsa-miR-526b-5p;hsa-miR-302c-3p;hsa-miR-499a-3p	0.819901	0.0127025	0.000336826
MARCH1	XR_428553.3	0.0223	0.047	4	hsa-miR-12136;hsa-miR-526b-5p;hsa-miR-302c-3p;hsa-miR-499a-3p	0.943318	0.000436145	3.58114e-11
CD84	XR_428553.3	0.0222	0.047	4	hsa-miR-12136;hsa-miR-526b-5p;hsa-miR-302c-3p;hsa-miR-1323	0.86763	0.00523805	1.5972e-05
RPS6KA1	XR_428553.3	0.0223	0.047	4	hsa-miR-12136;hsa-miR-526b-5p;hsa-miR-302c-3p;hsa-miR-499a-3p	0.80355	0.016271	5.38364e-05
LRRC6	XR_428553.3	0.0241	0.0007	5	hsa-miR-12136;hsa-miR-526b-5p;hsa-miR-499a-3p;hsa-miR-302c-3p;hsa-miR-1323	0.696664	0.0548656	7.25951e-05
SCIMP	XR_428553.3	0.0223	0.047	4	hsa-miR-12136;hsa-miR-526b-5p;hsa-miR-302c-3p;hsa-miR-499a-3p	0.87398	0.00454238	0.000205831
MATK	XR_428553.3	0.0221	0.047	4	hsa-miR-1323;hsa-miR-526b-5p;hsa-miR-302c-3p;hsa-miR-499a-3p	0.835377	0.00982173	8.40531e-07
STOX1	XR_428553.3	0.0194	0.047	4	hsa-miR-12136;hsa-miR-526b-5p;hsa-miR-499a-3p;hsa-miR-1323	0.651996	0.0797777	0.0015176
FCRL2	XR_428553.3	0.0191	0.022	4	hsa-miR-12136;hsa-miR-526b-5p;hsa-miR-302c-3p;hsa-miR-499a-3p	0.776004	0.0235883	0.00122206
FCN1	XR_428553.3	0.019	0.022	4	hsa-miR-12136;hsa-miR-526b-5p;hsa-miR-302c-3p;hsa-miR-1323	0.197076	0.639939	4.7467e-08
APOBR	XR_428553.3	0.0094	0.044	3	hsa-miR-526b-5p;hsa-miR-302c-3p;hsa-miR-499a-3p	0.839977	0.00905431	0.000149025
ADAP2	XR_428553.3	0.0081	0.044	3	hsa-miR-1323;hsa-miR-526b-5p;hsa-miR-499a-3p	0.854515	0.00688277	1.32406e-05
MKX	XR_428553.3	0.0191	0.022	4	hsa-miR-12136;hsa-miR-526b-5p;hsa-miR-302c-3p;hsa-miR-499a-3p	0.852685	0.00713541	0.000801639
TLR7	XR_428553.3	0.019	0.022	4	hsa-miR-1323;hsa-miR-526b-5p;hsa-miR-302c-3p;hsa-miR-499a-3p	0.711957	0.0475829	6.86587e-05
DHRS9	XR_428553.3	0.0062	0.012	3	hsa-miR-12136;hsa-miR-526b-5p;hsa-miR-499a-3p	0.523597	0.18293	3.46836e-16
IL1RN	XR_428553.3	0.0034	0.022	4	hsa-miR-12136;hsa-miR-302c-3p;hsa-miR-499a-3p;hsa-miR-1323	0.444087	0.270335	6.88636e-05
TLR1	XR_428553.3	0.0034	0.022	4	hsa-miR-12136;hsa-miR-302c-3p;hsa-miR-499a-3p;hsa-miR-1323	0.767218	0.0262853	1.36064e-05
SLAMF8	XR_428553.3	0.0094	0.044	3	hsa-miR-12136;hsa-miR-526b-5p;hsa-miR-302c-3p	0.885036	0.00347861	3.3615e-07
CYP1A1	XR_428553.3	0.0094	0.044	3	hsa-miR-1323;hsa-miR-526b-5p;hsa-miR-302c-3p	0.830862	0.0106141	1.05298e-05
AMDHD1	XR_428553.3	0.0094	0.044	3	hsa-miR-12136;hsa-miR-526b-5p;hsa-miR-302c-3p	0.688304	0.0591117	0.00347915
SLAMF6	XR_428553.3	0.0094	0.044	3	hsa-miR-12136;hsa-miR-526b-5p;hsa-miR-302c-3p	0.937533	0.000581202	0.0028449
LIPA	XR_428553.3	0.0028	0.0077	4	hsa-miR-12136;hsa-miR-302c-3p;hsa-miR-499a-3p;hsa-miR-1323	0.792206	0.0190801	1.79837e-09
HAVCR2	XR_428553.3	0.0082	0.044	3	hsa-miR-12136;hsa-miR-526b-5p;hsa-miR-1323	0.748163	0.0327678	0.000318264
CDCP1	XR_428553.3	0.0061	0.012	3	hsa-miR-12136;hsa-miR-526b-5p;hsa-miR-1323	0.756026	0.0299862	0.000364171
IKZF3	XR_001749193.1	0.0039	0.029	5	hsa-miR-12136;hsa-miR-526b-5p;hsa-miR-512-3p;hsa-miR-302c-3p;hsa-miR-302b-3p	0.396473	0.330842	0.000210081
ZNF831	XR_001749193.1	0.0039	0.029	5	hsa-miR-12136;hsa-miR-526b-5p;hsa-miR-512-3p;hsa-miR-302c-3p;hsa-miR-302b-3p	0.579346	0.132317	9.03206e-05
ANKRD33B	XR_001749193.1	0.0039	0.029	5	hsa-miR-12136;hsa-miR-526b-5p;hsa-miR-512-3p;hsa-miR-302c-3p;hsa-miR-302b-3p	0.692729	0.056841	0.000751722
ATRNL1	XR_001749193.1	0.0039	0.029	5	hsa-miR-12136;hsa-miR-526b-5p;hsa-miR-512-3p;hsa-miR-302c-3p;hsa-miR-302b-3p	0.801011	0.0168755	0.000274708
KYNU	XR_001749193.1	0.0039	0.029	5	hsa-miR-12136;hsa-miR-526b-5p;hsa-miR-512-3p;hsa-miR-302c-3p;hsa-miR-302b-3p	0.496974	0.210236	3.38283e-05
BTLA	XR_001749193.1	0.0035	0.015	5	hsa-miR-12136;hsa-miR-526b-5p;hsa-miR-512-3p;hsa-miR-302c-3p;hsa-miR-302b-3p	0.352727	0.391446	0.00029678
ATP8B4	XR_001749193.1	0.0035	0.015	5	hsa-miR-12136;hsa-miR-526b-5p;hsa-miR-512-3p;hsa-miR-302c-3p;hsa-miR-302b-3p	0.549273	0.15851	8.49638e-09
FYB1	XR_001749193.1	0.0035	0.015	5	hsa-miR-12136;hsa-miR-526b-5p;hsa-miR-512-3p;hsa-miR-302c-3p;hsa-miR-302b-3p	0.51832	0.188183	1.423e-09
HOXB3	XR_001749193.1	0.0035	0.015	5	hsa-miR-12136;hsa-miR-526b-5p;hsa-miR-512-3p;hsa-miR-302c-3p;hsa-miR-302b-3p	0.519098	0.187403	0.001832
DOCK2	XR_001749193.1	0.0035	0.015	5	hsa-miR-12136;hsa-miR-526b-5p;hsa-miR-512-3p;hsa-miR-302c-3p;hsa-miR-302b-3p	0.491192	0.21643	6.05653e-08
PIK3CG	XR_001749193.1	0.0035	0.015	5	hsa-miR-12136;hsa-miR-526b-5p;hsa-miR-512-3p;hsa-miR-302c-3p;hsa-miR-302b-3p	0.432055	0.285066	1.40304e-05
TMEM200C	XR_001749193.1	0.0035	0.015	5	hsa-miR-12136;hsa-miR-526b-5p;hsa-miR-512-3p;hsa-miR-302c-3p;hsa-miR-302b-3p	0.46252	0.248518	0.00182776
RUNX1	XR_001749193.1	0.0035	0.015	5	hsa-miR-12136;hsa-miR-526b-5p;hsa-miR-512-3p;hsa-miR-302c-3p;hsa-miR-302b-3p	0.433417	0.28338	0.000339732
HPSE	XR_001749193.1	0.0035	0.015	5	hsa-miR-12136;hsa-miR-526b-5p;hsa-miR-512-3p;hsa-miR-302c-3p;hsa-miR-302b-3p	0.395663	0.331922	5.69968e-05
SLAMF1	XR_001749193.1	0.0035	0.015	5	hsa-miR-12136;hsa-miR-526b-5p;hsa-miR-512-3p;hsa-miR-302c-3p;hsa-miR-302b-3p	0.666909	0.0708472	0.000101969
ITK	XR_001749193.1	0.0035	0.015	5	hsa-miR-12136;hsa-miR-526b-5p;hsa-miR-512-3p;hsa-miR-302c-3p;hsa-miR-302b-3p	0.450632	0.262484	0.000389695
SCML4	XR_001749193.1	0.0032	0.0065	5	hsa-miR-12136;hsa-miR-526b-5p;hsa-miR-512-3p;hsa-miR-302c-3p;hsa-miR-302b-3p	0.518323	0.18818	0.000796373
FCRL1	XR_001749193.1	0.0032	0.0065	5	hsa-miR-12136;hsa-miR-526b-5p;hsa-miR-512-3p;hsa-miR-302c-3p;hsa-miR-302b-3p	0.372608	0.363331	0.00057173
GPR34	XR_001749193.1	0.0032	0.0065	5	hsa-miR-12136;hsa-miR-526b-5p;hsa-miR-512-3p;hsa-miR-302c-3p;hsa-miR-302b-3p	0.41243	0.30991	0.000156514
DOCK8	XR_001749193.1	0.0032	0.0065	5	hsa-miR-12136;hsa-miR-526b-5p;hsa-miR-512-3p;hsa-miR-302c-3p;hsa-miR-302b-3p	0.343456	0.404871	0.000326114
ENOX1	XR_001749193.1	0.0032	0.0065	5	hsa-miR-12136;hsa-miR-526b-5p;hsa-miR-512-3p;hsa-miR-302c-3p;hsa-miR-302b-3p	0.897396	0.00249689	5.04211e-05
DENND2D	XR_001749193.1	0.0032	0.0065	5	hsa-miR-12136;hsa-miR-526b-5p;hsa-miR-512-3p;hsa-miR-302c-3p;hsa-miR-302b-3p	0.367003	0.371163	0.00065944
BRIP1	XR_001749193.1	0.0032	0.0065	5	hsa-miR-12136;hsa-miR-526b-5p;hsa-miR-512-3p;hsa-miR-302c-3p;hsa-miR-302b-3p	0.538494	0.168532	0.00273087
CAMK4	XR_001749193.1	0.0032	0.0065	5	hsa-miR-12136;hsa-miR-526b-5p;hsa-miR-512-3p;hsa-miR-302c-3p;hsa-miR-302b-3p	0.457173	0.254752	7.85221e-06
CEACAM21	XR_001749193.1	0.0032	0.0065	5	hsa-miR-12136;hsa-miR-526b-5p;hsa-miR-512-3p;hsa-miR-302c-3p;hsa-miR-302b-3p	0.468821	0.241272	0.00148604
DOCK10	XR_001749193.1	0.0032	0.0065	5	hsa-miR-12136;hsa-miR-526b-5p;hsa-miR-512-3p;hsa-miR-302c-3p;hsa-miR-302b-3p	0.409587	0.313592	1.30116e-05
GPR141	XR_001749193.1	0.0032	0.0065	5	hsa-miR-12136;hsa-miR-526b-5p;hsa-miR-512-3p;hsa-miR-302c-3p;hsa-miR-302b-3p	0.560852	0.148116	0.000411158
C4orf50	XR_001749193.1	0.0032	0.0065	5	hsa-miR-12136;hsa-miR-526b-5p;hsa-miR-512-3p;hsa-miR-302c-3p;hsa-miR-302b-3p	0.48217	0.226281	0.000801823
TLR2	XR_001749193.1	0.0032	0.0065	5	hsa-miR-12136;hsa-miR-526b-5p;hsa-miR-512-3p;hsa-miR-302c-3p;hsa-miR-302b-3p	0.49944	0.207622	4.21848e-05
RHOH	XR_001749193.1	0.0028	0.0025	5	hsa-miR-12136;hsa-miR-526b-5p;hsa-miR-512-3p;hsa-miR-302c-3p;hsa-miR-302b-3p	0.507553	0.199146	0.00136056
HELB	XR_001749193.1	0.0028	0.0025	5	hsa-miR-12136;hsa-miR-526b-5p;hsa-miR-512-3p;hsa-miR-302c-3p;hsa-miR-302b-3p	0.622109	0.0995626	0.000142298
PYHIN1	XR_001749193.1	0.0028	0.0025	5	hsa-miR-12136;hsa-miR-526b-5p;hsa-miR-512-3p;hsa-miR-302c-3p;hsa-miR-302b-3p	0.590129	0.123561	3.30991e-07
CCR6	XR_001749193.1	0.0028	0.0025	5	hsa-miR-12136;hsa-miR-526b-5p;hsa-miR-512-3p;hsa-miR-302c-3p;hsa-miR-302b-3p	0.412288	0.310095	0.00150198
ANO3	XR_001749193.1	0.0028	0.0025	5	hsa-miR-12136;hsa-miR-526b-5p;hsa-miR-512-3p;hsa-miR-302c-3p;hsa-miR-302b-3p	0.636348	0.0898205	0.00123904
TLR8	XR_001749193.1	0.0024	0.0007	5	hsa-miR-12136;hsa-miR-526b-5p;hsa-miR-512-3p;hsa-miR-302c-3p;hsa-miR-302b-3p	0.594466	0.120134	1.73516e-08
SPN	XR_001749193.1	0.0019	0.047	4	hsa-miR-512-3p;hsa-miR-526b-5p;hsa-miR-302b-3p;hsa-miR-302c-3p	0.811345	0.0145005	8.54828e-06
MYO1F	XR_001749193.1	0.0019	0.047	4	hsa-miR-512-3p;hsa-miR-526b-5p;hsa-miR-302b-3p;hsa-miR-302c-3p	0.487502	0.220432	5.5629e-07
TNFAIP8	XR_001749193.1	0.0017	0.047	4	hsa-miR-12136;hsa-miR-526b-5p;hsa-miR-302b-3p;hsa-miR-302c-3p	0.514803	0.191728	6.65442e-06
ATP1B4	XR_001749193.1	0.0017	0.047	4	hsa-miR-12136;hsa-miR-526b-5p;hsa-miR-302b-3p;hsa-miR-302c-3p	0.924195	0.00102803	0.00104276
GRIA1	XR_001749193.1	0.0017	0.047	4	hsa-miR-12136;hsa-miR-526b-5p;hsa-miR-302b-3p;hsa-miR-302c-3p	0.51826	0.188243	7.69353e-12
IL18RAP	XR_001749193.1	0.0019	0.047	4	hsa-miR-12136;hsa-miR-512-3p;hsa-miR-302b-3p;hsa-miR-302c-3p	0.599935	0.11589	0.00125076
LBH	XR_001749193.1	0.0019	0.047	4	hsa-miR-12136;hsa-miR-512-3p;hsa-miR-302b-3p;hsa-miR-302c-3p	0.676517	0.0654217	4.87885e-07
ALCAM	XR_001749193.1	0.0019	0.047	4	hsa-miR-12136;hsa-miR-512-3p;hsa-miR-302b-3p;hsa-miR-302c-3p	0.369214	0.368064	0.000136664
CCR5	XR_001749193.1	0.0019	0.047	4	hsa-miR-12136;hsa-miR-512-3p;hsa-miR-302b-3p;hsa-miR-302c-3p	0.424132	0.294976	1.5845e-06
LAMP3	XR_001749193.1	0.0019	0.047	4	hsa-miR-12136;hsa-miR-512-3p;hsa-miR-302b-3p;hsa-miR-302c-3p	0.773251	0.0244139	1.14107e-06
BCL11B	XR_001749193.1	0.0019	0.047	4	hsa-miR-12136;hsa-miR-512-3p;hsa-miR-302b-3p;hsa-miR-302c-3p	0.454776	0.257571	3.63695e-05
ABHD18	XR_001749193.1	0.0019	0.047	4	hsa-miR-12136;hsa-miR-512-3p;hsa-miR-302b-3p;hsa-miR-302c-3p	0.817053	0.0132844	1.32552e-05
ADAM28	XR_001749193.1	0.0017	0.047	4	hsa-miR-12136;hsa-miR-512-3p;hsa-miR-526b-5p;hsa-miR-302c-3p	0.399806	0.326417	4.13511e-05
MS4A7	XR_001749193.1	0.0017	0.022	4	hsa-miR-512-3p;hsa-miR-526b-5p;hsa-miR-302b-3p;hsa-miR-302c-3p	0.456496	0.255547	1.15971e-05
PRKCQ	XR_001749193.1	0.0017	0.022	4	hsa-miR-512-3p;hsa-miR-526b-5p;hsa-miR-302b-3p;hsa-miR-302c-3p	0.51333	0.193223	0.00127486
ITGAL	XR_001749193.1	0.0017	0.022	4	hsa-miR-512-3p;hsa-miR-526b-5p;hsa-miR-302b-3p;hsa-miR-302c-3p	0.518057	0.188447	1.68708e-07
PTPRC	XR_001749193.1	0.0014	0.022	4	hsa-miR-12136;hsa-miR-526b-5p;hsa-miR-302b-3p;hsa-miR-302c-3p	0.540643	0.166507	3.046e-10
GAS2L3	XR_001749193.1	0.0014	0.022	4	hsa-miR-12136;hsa-miR-526b-5p;hsa-miR-302b-3p;hsa-miR-302c-3p	0.334	0.418766	0.000926143
CR1	XR_001749193.1	0.0014	0.022	4	hsa-miR-12136;hsa-miR-526b-5p;hsa-miR-302b-3p;hsa-miR-302c-3p	0.921276	0.00114885	0.000369009
RBM47	XR_001749193.1	0.0016	0.022	4	hsa-miR-12136;hsa-miR-512-3p;hsa-miR-302b-3p;hsa-miR-302c-3p	0.624225	0.0980782	1.30326e-09
ECT2L	XR_001749193.1	0.0016	0.022	4	hsa-miR-12136;hsa-miR-512-3p;hsa-miR-302b-3p;hsa-miR-302c-3p	0.926213	0.000949561	8.80856e-19
TLR10	XR_001749193.1	0.0014	0.0077	4	hsa-miR-512-3p;hsa-miR-526b-5p;hsa-miR-302b-3p;hsa-miR-302c-3p	0.468871	0.241215	0.00061355
MKRN2OS	XR_001749193.1	0.0014	0.0077	4	hsa-miR-512-3p;hsa-miR-526b-5p;hsa-miR-302b-3p;hsa-miR-302c-3p	0.961857	0.000134799	0.000426564
SAMSN1	XR_001749193.1	0.0014	0.0077	4	hsa-miR-512-3p;hsa-miR-526b-5p;hsa-miR-302b-3p;hsa-miR-302c-3p	0.603676	0.113036	2.7708e-09
RUNX3	XR_001749193.1	0.0013	0.0077	4	hsa-miR-12136;hsa-miR-512-3p;hsa-miR-302b-3p;hsa-miR-302c-3p	0.41615	0.305125	0.00107807
ABRA	XR_001749193.1	0.0006	0.044	3	hsa-miR-526b-5p;hsa-miR-302b-3p;hsa-miR-302c-3p	0.972981	4.83163e-05	7.2756e-06
BLNK	XR_001749193.1	0.0006	0.044	3	hsa-miR-526b-5p;hsa-miR-302b-3p;hsa-miR-302c-3p	0.428985	0.288887	2.45558e-05
BCAT1	XR_001749193.1	0.0039	0.029	5	hsa-miR-12136;hsa-miR-526b-5p;hsa-miR-512-3p;hsa-miR-302c-3p;hsa-miR-302b-3p	0.373504	0.362086	2.69681e-05
PTPRO	XR_001749193.1	0.0035	0.015	5	hsa-miR-12136;hsa-miR-526b-5p;hsa-miR-512-3p;hsa-miR-302c-3p;hsa-miR-302b-3p	0.36882	0.368616	0.00090016
P2RY10	XR_001749193.1	0.0032	0.0065	5	hsa-miR-12136;hsa-miR-526b-5p;hsa-miR-512-3p;hsa-miR-302c-3p;hsa-miR-302b-3p	0.380364	0.352619	0.000595392
PLCB2	XR_001749193.1	0.0032	0.0065	5	hsa-miR-12136;hsa-miR-526b-5p;hsa-miR-512-3p;hsa-miR-302c-3p;hsa-miR-302b-3p	0.486525	0.221498	9.18736e-05
AOAH	XR_001749193.1	0.0032	0.0065	5	hsa-miR-12136;hsa-miR-526b-5p;hsa-miR-512-3p;hsa-miR-302c-3p;hsa-miR-302b-3p	0.622213	0.0994894	3.05907e-07
DIAPH3	XR_001749193.1	0.0032	0.0065	5	hsa-miR-12136;hsa-miR-526b-5p;hsa-miR-512-3p;hsa-miR-302c-3p;hsa-miR-302b-3p	0.806773	0.0155234	0.00246334
KCNJ2	XR_001749193.1	0.0032	0.0065	5	hsa-miR-12136;hsa-miR-526b-5p;hsa-miR-512-3p;hsa-miR-302c-3p;hsa-miR-302b-3p	0.706502	0.0501093	4.69198e-07
LUZP2	XR_001749193.1	0.0028	0.0025	5	hsa-miR-12136;hsa-miR-526b-5p;hsa-miR-512-3p;hsa-miR-302c-3p;hsa-miR-302b-3p	0.43202	0.285109	0.00191161
PIK3AP1	XR_001749193.1	0.0028	0.0025	5	hsa-miR-12136;hsa-miR-526b-5p;hsa-miR-512-3p;hsa-miR-302c-3p;hsa-miR-302b-3p	0.377332	0.356789	0.000336826
MARCH1	XR_001749193.1	0.0028	0.0025	5	hsa-miR-12136;hsa-miR-526b-5p;hsa-miR-512-3p;hsa-miR-302c-3p;hsa-miR-302b-3p	0.617943	0.102523	3.58114e-11
CD84	XR_001749193.1	0.0028	0.0025	5	hsa-miR-12136;hsa-miR-526b-5p;hsa-miR-512-3p;hsa-miR-302c-3p;hsa-miR-302b-3p	0.409594	0.313583	1.5972e-05
RPS6KA1	XR_001749193.1	0.0028	0.0025	5	hsa-miR-12136;hsa-miR-526b-5p;hsa-miR-512-3p;hsa-miR-302c-3p;hsa-miR-302b-3p	0.503159	0.203714	5.38364e-05
LRRC6	XR_001749193.1	0.0014	0.022	4	hsa-miR-12136;hsa-miR-526b-5p;hsa-miR-302b-3p;hsa-miR-302c-3p	0.553526	0.154647	7.25951e-05
SCIMP	XR_001749193.1	0.0028	0.0025	5	hsa-miR-12136;hsa-miR-526b-5p;hsa-miR-512-3p;hsa-miR-302c-3p;hsa-miR-302b-3p	0.459602	0.25191	0.000205831
CD28	XR_001749193.1	0.0024	0.0007	5	hsa-miR-12136;hsa-miR-526b-5p;hsa-miR-512-3p;hsa-miR-302c-3p;hsa-miR-302b-3p	0.303532	0.464867	0.000197502
KCND2	XR_001749193.1	0.0014	0.022	4	hsa-miR-12136;hsa-miR-526b-5p;hsa-miR-302b-3p;hsa-miR-302c-3p	0.667005	0.0707921	0.00187176
LILRB4	XR_001749193.1	0.0014	0.022	4	hsa-miR-12136;hsa-miR-512-3p;hsa-miR-526b-5p;hsa-miR-302b-3p	0.528646	0.177979	2.04604e-06
TNFRSF11A	XR_001749193.1	0.0024	0.0007	5	hsa-miR-12136;hsa-miR-526b-5p;hsa-miR-512-3p;hsa-miR-302c-3p;hsa-miR-302b-3p	0.467146	0.243188	4.24778e-05
CD96	XR_001749193.1	0.0024	0.0007	5	hsa-miR-12136;hsa-miR-526b-5p;hsa-miR-512-3p;hsa-miR-302c-3p;hsa-miR-302b-3p	0.494502	0.212872	1.22186e-05
RCAN1	XR_001749193.1	0.0024	0.0007	5	hsa-miR-12136;hsa-miR-526b-5p;hsa-miR-512-3p;hsa-miR-302c-3p;hsa-miR-302b-3p	0.926644	0.00093334	2.14787e-11
SLC7A7	XR_001749193.1	0.0024	0.0007	5	hsa-miR-12136;hsa-miR-526b-5p;hsa-miR-512-3p;hsa-miR-302c-3p;hsa-miR-302b-3p	0.548277	0.159422	0.000348099
LY9	XR_001749193.1	0.0024	0.0007	5	hsa-miR-12136;hsa-miR-526b-5p;hsa-miR-512-3p;hsa-miR-302c-3p;hsa-miR-302b-3p	0.502991	0.20389	3.03742e-06
FCRL2	XR_001749193.1	0.0024	0.0007	5	hsa-miR-12136;hsa-miR-526b-5p;hsa-miR-512-3p;hsa-miR-302c-3p;hsa-miR-302b-3p	0.55701	0.151522	0.00122206
FCN1	XR_001749193.1	0.0024	0.0007	5	hsa-miR-12136;hsa-miR-526b-5p;hsa-miR-512-3p;hsa-miR-302c-3p;hsa-miR-302b-3p	0.93253	0.000729528	4.7467e-08
TXK	XR_001749193.1	0.0024	0.0007	5	hsa-miR-12136;hsa-miR-526b-5p;hsa-miR-512-3p;hsa-miR-302c-3p;hsa-miR-302b-3p	0.510917	0.195686	0.00257518
NUGGC	XR_001749193.1	0.0024	0.0007	5	hsa-miR-12136;hsa-miR-526b-5p;hsa-miR-512-3p;hsa-miR-302c-3p;hsa-miR-302b-3p	0.516967	0.189542	0.000514192
MKX	XR_001749193.1	0.0014	0.022	4	hsa-miR-12136;hsa-miR-526b-5p;hsa-miR-302b-3p;hsa-miR-302c-3p	0.657913	0.0761601	0.000801639
TLR7	XR_001749193.1	0.0017	0.022	4	hsa-miR-512-3p;hsa-miR-526b-5p;hsa-miR-302b-3p;hsa-miR-302c-3p	0.478757	0.230068	6.86587e-05
SLAMF7	XR_001749193.1	0.0013	0.0077	4	hsa-miR-12136;hsa-miR-512-3p;hsa-miR-302b-3p;hsa-miR-302c-3p	0.503954	0.202883	1.56908e-08
SMYD2	XR_001749193.1	0.0011	0.0016	4	hsa-miR-12136;hsa-miR-512-3p;hsa-miR-302b-3p;hsa-miR-302c-3p	0.50546	0.201314	0.00269262
PDK4	XR_001749193.1	0.0019	0.047	4	hsa-miR-512-3p;hsa-miR-526b-5p;hsa-miR-302b-3p;hsa-miR-302c-3p	0.905705	0.00195064	0.00283975
SIGLEC11	XR_001749193.1	0.0006	0.044	3	hsa-miR-12136;hsa-miR-302b-3p;hsa-miR-302c-3p	0.450306	0.262872	5.3784e-05
KMO	XR_001749193.1	0.0014	0.022	4	hsa-miR-12136;hsa-miR-512-3p;hsa-miR-526b-5p;hsa-miR-302b-3p	0.462121	0.24898	0.00221877
TFEC	XR_001749193.1	0.0012	0.0077	4	hsa-miR-12136;hsa-miR-526b-5p;hsa-miR-302b-3p;hsa-miR-302c-3p	0.493987	0.213424	6.15873e-07
RNASE6	XR_001749193.1	0.0014	0.0077	4	hsa-miR-512-3p;hsa-miR-526b-5p;hsa-miR-302b-3p;hsa-miR-302c-3p	0.583825	0.12864	1.48529e-05
ITGAX	XR_001749193.1	0.0014	0.0077	4	hsa-miR-512-3p;hsa-miR-526b-5p;hsa-miR-302b-3p;hsa-miR-302c-3p	0.364184	0.37513	0.000122751
GALNT6	XR_001749193.1	0.0014	0.0077	4	hsa-miR-512-3p;hsa-miR-526b-5p;hsa-miR-302b-3p;hsa-miR-302c-3p	0.358513	0.383167	0.000416634
DCANP1	XR_001749193.1	0.0014	0.0077	4	hsa-miR-512-3p;hsa-miR-526b-5p;hsa-miR-302b-3p;hsa-miR-302c-3p	0.43602	0.28017	0.00346804
ANPEP	XR_001749193.1	0.0014	0.0077	4	hsa-miR-512-3p;hsa-miR-526b-5p;hsa-miR-302b-3p;hsa-miR-302c-3p	0.543364	0.163963	7.17593e-06
IL7R	XR_001749193.1	0.0014	0.0077	4	hsa-miR-512-3p;hsa-miR-526b-5p;hsa-miR-302b-3p;hsa-miR-302c-3p	0.488142	0.219734	6.07793e-06
LAX1	XR_001749193.1	0.0014	0.0077	4	hsa-miR-512-3p;hsa-miR-526b-5p;hsa-miR-302b-3p;hsa-miR-302c-3p	0.458897	0.252733	0.00330147
FCHO1	XR_001749193.1	0.0014	0.0077	4	hsa-miR-512-3p;hsa-miR-526b-5p;hsa-miR-302b-3p;hsa-miR-302c-3p	0.434163	0.282458	0.000754069
NFAM1	XR_001749193.1	0.0014	0.0077	4	hsa-miR-512-3p;hsa-miR-526b-5p;hsa-miR-302b-3p;hsa-miR-302c-3p	0.486096	0.221967	0.000123025
SIGLEC9	XR_001749193.1	0.0014	0.0077	4	hsa-miR-512-3p;hsa-miR-526b-5p;hsa-miR-302b-3p;hsa-miR-302c-3p	0.429064	0.288788	0.000980152
DENND1C	XR_001749193.1	0.0014	0.0077	4	hsa-miR-512-3p;hsa-miR-526b-5p;hsa-miR-302b-3p;hsa-miR-302c-3p	0.518211	0.188293	0.000434957
SLAMF8	XR_001749193.1	0.001	0.0016	4	hsa-miR-12136;hsa-miR-512-3p;hsa-miR-526b-5p;hsa-miR-302c-3p	0.463428	0.247467	3.3615e-07
CYP1A1	XR_001749193.1	0.0006	0.044	3	hsa-miR-526b-5p;hsa-miR-302b-3p;hsa-miR-302c-3p	0.218396	0.603343	1.05298e-05
AMDHD1	XR_001749193.1	0.001	0.0016	4	hsa-miR-12136;hsa-miR-526b-5p;hsa-miR-302b-3p;hsa-miR-302c-3p	0.378909	0.354617	0.00347915
SLAMF6	XR_001749193.1	0.001	0.0016	4	hsa-miR-12136;hsa-miR-526b-5p;hsa-miR-302b-3p;hsa-miR-302c-3p	0.40738	0.316465	0.0028449
DNAH3	XR_001749193.1	0.0019	0.047	4	hsa-miR-512-3p;hsa-miR-526b-5p;hsa-miR-302b-3p;hsa-miR-302c-3p	0.612428	0.106518	0.00140381
GPR132	XR_001749193.1	0.0019	0.047	4	hsa-miR-512-3p;hsa-miR-526b-5p;hsa-miR-302b-3p;hsa-miR-302c-3p	0.462588	0.248439	0.00102378
LYZ	XR_001749193.1	0.0006	0.044	3	hsa-miR-12136;hsa-miR-302b-3p;hsa-miR-302c-3p	0.747641	0.0329578	1.19013e-08
IRF5	XR_001749193.1	0.0007	0.044	3	hsa-miR-512-3p;hsa-miR-302b-3p;hsa-miR-302c-3p	0.460055	0.251382	5.71208e-05
PSD4	XR_001749193.1	0.0007	0.044	3	hsa-miR-512-3p;hsa-miR-302b-3p;hsa-miR-302c-3p	0.34266	0.406033	0.000394772
CD300A	XR_001749193.1	0.0007	0.044	3	hsa-miR-512-3p;hsa-miR-302b-3p;hsa-miR-302c-3p	0.497188	0.210009	2.85627e-06
CD68	XR_001749193.1	0.0007	0.044	3	hsa-miR-512-3p;hsa-miR-302b-3p;hsa-miR-302c-3p	0.43567	0.2806	7.08142e-07
UTS2	XR_001749193.1	0.0011	0.0016	4	hsa-miR-512-3p;hsa-miR-526b-5p;hsa-miR-302b-3p;hsa-miR-302c-3p	0.386821	0.343813	6.74046e-05
LILRA5	XR_001749193.1	0.0011	0.0016	4	hsa-miR-512-3p;hsa-miR-526b-5p;hsa-miR-302b-3p;hsa-miR-302c-3p	0.592946	0.121329	0.000369971
FGR	XR_001749193.1	0.0011	0.0016	4	hsa-miR-512-3p;hsa-miR-526b-5p;hsa-miR-302b-3p;hsa-miR-302c-3p	0.710485	0.0482568	0.000280819
CCL5	XR_001749193.1	0.0011	0.0016	4	hsa-miR-512-3p;hsa-miR-526b-5p;hsa-miR-302b-3p;hsa-miR-302c-3p	0.359205	0.382182	0.000175172
TMEM132E	XR_001749193.1	0.0007	0.044	3	hsa-miR-512-3p;hsa-miR-302b-3p;hsa-miR-302c-3p	0.518728	0.187774	7.24637e-06
DAPP1	XR_001749193.1	0.0007	0.044	3	hsa-miR-512-3p;hsa-miR-302b-3p;hsa-miR-302c-3p	0.585122	0.127585	7.6118e-06
LILRB3	XR_001749193.1	0.0007	0.044	3	hsa-miR-512-3p;hsa-miR-302b-3p;hsa-miR-302c-3p	0.786436	0.0206175	4.68577e-06
LILRB1	XR_001749193.1	0.0007	0.044	3	hsa-miR-512-3p;hsa-miR-302b-3p;hsa-miR-302c-3p	0.647006	0.0829052	0.000187097
FCMR	XR_001749193.1	0.0007	0.044	3	hsa-miR-512-3p;hsa-miR-302b-3p;hsa-miR-302c-3p	0.472514	0.237076	0.000790047
DOK2	XR_001749193.1	0.0007	0.044	3	hsa-miR-512-3p;hsa-miR-302b-3p;hsa-miR-302c-3p	0.558267	0.150403	6.56322e-07
NLRP12	XR_001749193.1	0.0007	0.044	3	hsa-miR-512-3p;hsa-miR-302b-3p;hsa-miR-302c-3p	0.738841	0.0362637	0.000297828
LEP	XR_001749193.1	0.0007	0.044	3	hsa-miR-512-3p;hsa-miR-302b-3p;hsa-miR-302c-3p	0.784943	0.0210277	8.87322e-05
GPR88	XR_001749193.1	0.0007	0.044	3	hsa-miR-512-3p;hsa-miR-302b-3p;hsa-miR-302c-3p	0.616831	0.103321	0.000369295
NCF1	XR_001749193.1	0.0007	0.044	3	hsa-miR-512-3p;hsa-miR-302b-3p;hsa-miR-302c-3p	0.876452	0.00428854	0.00026519
GPSM3	XR_001749193.1	0.0011	0.0016	4	hsa-miR-512-3p;hsa-miR-526b-5p;hsa-miR-302b-3p;hsa-miR-302c-3p	0.426615	0.291853	4.08033e-05
TNFSF14	XR_001749193.1	0.0017	0.022	4	hsa-miR-512-3p;hsa-miR-526b-5p;hsa-miR-302b-3p;hsa-miR-302c-3p	0.642037	0.086089	0.00143778
ITGA4	XR_001749193.1	0.0017	0.022	4	hsa-miR-512-3p;hsa-miR-526b-5p;hsa-miR-302b-3p;hsa-miR-302c-3p	0.474005	0.235392	3.69793e-08
SLCO1B7	XR_001749193.1	0.0004	0.012	3	hsa-miR-12136;hsa-miR-302b-3p;hsa-miR-302c-3p	0.694185	0.0561051	0.00302678
HSPA6	XR_001749193.1	0.0004	0.012	3	hsa-miR-12136;hsa-miR-302b-3p;hsa-miR-302c-3p	0.573018	0.137612	5.73155e-05
PLAC8	XR_001749193.1	0.0004	0.012	3	hsa-miR-12136;hsa-miR-302b-3p;hsa-miR-302c-3p	0.782322	0.0217595	3.73225e-05
LAIR1	XR_001749193.1	0.0005	0.012	3	hsa-miR-512-3p;hsa-miR-302b-3p;hsa-miR-302c-3p	0.514823	0.191708	6.04797e-06
CD6	XR_001749193.1	0.0005	0.012	3	hsa-miR-512-3p;hsa-miR-302b-3p;hsa-miR-302c-3p	0.329645	0.425233	0.000907472
ADORA3	XR_001749193.1	0.0005	0.012	3	hsa-miR-512-3p;hsa-miR-302b-3p;hsa-miR-302c-3p	0.535222	0.17164	0.000147524
BATF	XR_001749193.1	0.0005	0.012	3	hsa-miR-512-3p;hsa-miR-302b-3p;hsa-miR-302c-3p	0.61303	0.106077	0.00215189
IL10	XR_001749193.1	0.0005	0.012	3	hsa-miR-512-3p;hsa-miR-302b-3p;hsa-miR-302c-3p	0.77408	0.0241636	0.00333044
SNX20	XR_001749193.1	0.0005	0.044	3	hsa-miR-12136;hsa-miR-512-3p;hsa-miR-526b-5p	0.506852	0.199871	4.93125e-07
CX3CR1	XR_001749193.1	0.0004	0.012	3	hsa-miR-12136;hsa-miR-512-3p;hsa-miR-526b-5p	0.497554	0.209619	0.000751741
SLC37A2	XR_001749193.1	0.0004	0.012	3	hsa-miR-12136;hsa-miR-512-3p;hsa-miR-526b-5p	0.376543	0.357878	0.000253271
PTPN6	XR_001749193.1	0.0005	0.012	3	hsa-miR-526b-5p;hsa-miR-302b-3p;hsa-miR-302c-3p	0.498789	0.20831	1.73375e-06
CD72	XR_001749193.1	0.0005	0.012	3	hsa-miR-526b-5p;hsa-miR-302b-3p;hsa-miR-302c-3p	0.474849	0.234442	1.72234e-06
IGSF6	XR_001749193.1	0.0005	0.012	3	hsa-miR-526b-5p;hsa-miR-302b-3p;hsa-miR-302c-3p	0.402893	0.322343	6.83727e-05
CD247	XR_001749193.1	0.0005	0.012	3	hsa-miR-526b-5p;hsa-miR-302b-3p;hsa-miR-302c-3p	0.424323	0.294735	0.00364193
POU2AF1	XR_001749193.1	0.0017	0.022	4	hsa-miR-512-3p;hsa-miR-526b-5p;hsa-miR-302b-3p;hsa-miR-302c-3p	0.440729	0.274407	1.00364e-05
ADGRE2	XR_001749193.1	0.0017	0.022	4	hsa-miR-512-3p;hsa-miR-526b-5p;hsa-miR-302b-3p;hsa-miR-302c-3p	0.551998	0.156029	1.47697e-08
CCDC170	XR_001749193.1	0.0017	0.022	4	hsa-miR-512-3p;hsa-miR-526b-5p;hsa-miR-302b-3p;hsa-miR-302c-3p	0.430957	0.28643	0.000113787
PTCRA	XR_001749193.1	0.0006	0.044	3	hsa-miR-526b-5p;hsa-miR-302b-3p;hsa-miR-302c-3p	0.270376	0.517209	0.00364223
MS4A14	XR_001749193.1	0.0006	0.044	3	hsa-miR-526b-5p;hsa-miR-302b-3p;hsa-miR-302c-3p	0.516275	0.19024	0.00220391
MARCO	XR_001749193.1	0.0006	0.044	3	hsa-miR-526b-5p;hsa-miR-302b-3p;hsa-miR-302c-3p	0.461709	0.249459	0.00247084
ACP5	XR_001749193.1	0.0006	0.044	3	hsa-miR-526b-5p;hsa-miR-302b-3p;hsa-miR-302c-3p	0.422677	0.296814	1.09483e-05
TRIQK	XR_001749193.1	0.0006	0.044	3	hsa-miR-526b-5p;hsa-miR-302b-3p;hsa-miR-302c-3p	0.808216	0.0151957	5.24495e-16
BTLA	ENST00000418467	0.0291	0.041	4	hsa-miR-12136;hsa-miR-512-3p;hsa-miR-302b-3p;hsa-miR-302c-3p	0.690744	0.0578529	0.00029678
ATP8B4	ENST00000418467	0.0291	0.041	4	hsa-miR-12136;hsa-miR-512-3p;hsa-miR-302b-3p;hsa-miR-302c-3p	0.698558	0.0539298	8.49638e-09
FYB1	ENST00000418467	0.0291	0.041	4	hsa-miR-12136;hsa-miR-512-3p;hsa-miR-302b-3p;hsa-miR-302c-3p	0.656641	0.0769295	1.423e-09
HOXB3	ENST00000418467	0.0291	0.041	4	hsa-miR-12136;hsa-miR-512-3p;hsa-miR-302b-3p;hsa-miR-302c-3p	0.73586	0.0374276	0.001832
DOCK2	ENST00000418467	0.0291	0.041	4	hsa-miR-12136;hsa-miR-512-3p;hsa-miR-302b-3p;hsa-miR-302c-3p	0.642761	0.0856211	6.05653e-08
PIK3CG	ENST00000418467	0.0291	0.041	4	hsa-miR-12136;hsa-miR-512-3p;hsa-miR-302b-3p;hsa-miR-302c-3p	0.508249	0.198427	1.40304e-05
TMEM200C	ENST00000418467	0.0291	0.041	4	hsa-miR-12136;hsa-miR-512-3p;hsa-miR-302b-3p;hsa-miR-302c-3p	0.357602	0.384466	0.00182776
RUNX1	ENST00000418467	0.0291	0.041	4	hsa-miR-12136;hsa-miR-512-3p;hsa-miR-302b-3p;hsa-miR-302c-3p	0.503608	0.203244	0.000339732
HPSE	ENST00000418467	0.0291	0.041	4	hsa-miR-12136;hsa-miR-512-3p;hsa-miR-302b-3p;hsa-miR-302c-3p	0.499327	0.207742	5.69968e-05
SLAMF1	ENST00000418467	0.0291	0.041	4	hsa-miR-12136;hsa-miR-512-3p;hsa-miR-302b-3p;hsa-miR-302c-3p	0.91947	0.00122804	0.000101969
ITK	ENST00000418467	0.0291	0.041	4	hsa-miR-12136;hsa-miR-512-3p;hsa-miR-302b-3p;hsa-miR-302c-3p	0.773031	0.0244807	0.000389695
SCML4	ENST00000418467	0.0258	0.023	4	hsa-miR-12136;hsa-miR-512-3p;hsa-miR-302b-3p;hsa-miR-302c-3p	0.808668	0.0150941	0.000796373
FCRL1	ENST00000418467	0.0258	0.023	4	hsa-miR-12136;hsa-miR-512-3p;hsa-miR-302b-3p;hsa-miR-302c-3p	0.738437	0.0364201	0.00057173
GPR34	ENST00000418467	0.0258	0.023	4	hsa-miR-12136;hsa-miR-512-3p;hsa-miR-302b-3p;hsa-miR-302c-3p	0.640145	0.0873197	0.000156514
DOCK8	ENST00000418467	0.0258	0.023	4	hsa-miR-12136;hsa-miR-512-3p;hsa-miR-302b-3p;hsa-miR-302c-3p	0.57502	0.135924	0.000326114
ENOX1	ENST00000418467	0.0258	0.023	4	hsa-miR-12136;hsa-miR-512-3p;hsa-miR-302b-3p;hsa-miR-302c-3p	0.867818	0.00521648	5.04211e-05
DENND2D	ENST00000418467	0.0258	0.023	4	hsa-miR-12136;hsa-miR-512-3p;hsa-miR-302b-3p;hsa-miR-302c-3p	0.631449	0.0931071	0.00065944
BRIP1	ENST00000418467	0.0258	0.023	4	hsa-miR-12136;hsa-miR-512-3p;hsa-miR-302b-3p;hsa-miR-302c-3p	0.677511	0.0648747	0.00273087
CAMK4	ENST00000418467	0.0258	0.023	4	hsa-miR-12136;hsa-miR-512-3p;hsa-miR-302b-3p;hsa-miR-302c-3p	0.727292	0.0408984	7.85221e-06
CEACAM21	ENST00000418467	0.0258	0.023	4	hsa-miR-12136;hsa-miR-512-3p;hsa-miR-302b-3p;hsa-miR-302c-3p	0.724221	0.042188	0.00148604
DOCK10	ENST00000418467	0.0258	0.023	4	hsa-miR-12136;hsa-miR-512-3p;hsa-miR-302b-3p;hsa-miR-302c-3p	0.582176	0.129987	1.30116e-05
GPR141	ENST00000418467	0.0258	0.023	4	hsa-miR-12136;hsa-miR-512-3p;hsa-miR-302b-3p;hsa-miR-302c-3p	0.836581	0.00961706	0.000411158
C4orf50	ENST00000418467	0.0258	0.023	4	hsa-miR-12136;hsa-miR-512-3p;hsa-miR-302b-3p;hsa-miR-302c-3p	0.765972	0.0266825	0.000801823
TLR2	ENST00000418467	0.0258	0.023	4	hsa-miR-12136;hsa-miR-512-3p;hsa-miR-302b-3p;hsa-miR-302c-3p	0.739558	0.0359869	4.21848e-05
RHOH	ENST00000418467	0.0226	0.011	4	hsa-miR-12136;hsa-miR-512-3p;hsa-miR-302b-3p;hsa-miR-302c-3p	0.841326	0.00883664	0.00136056
HELB	ENST00000418467	0.0226	0.011	4	hsa-miR-12136;hsa-miR-512-3p;hsa-miR-302b-3p;hsa-miR-302c-3p	0.693127	0.0566389	0.000142298
PYHIN1	ENST00000418467	0.0226	0.011	4	hsa-miR-12136;hsa-miR-512-3p;hsa-miR-302b-3p;hsa-miR-302c-3p	0.724895	0.0419029	3.30991e-07
CCR6	ENST00000418467	0.0226	0.011	4	hsa-miR-12136;hsa-miR-512-3p;hsa-miR-302b-3p;hsa-miR-302c-3p	0.733811	0.0382406	0.00150198
ANO3	ENST00000418467	0.0226	0.011	4	hsa-miR-12136;hsa-miR-512-3p;hsa-miR-302b-3p;hsa-miR-302c-3p	0.872365	0.00471331	0.00123904
GPR65	ENST00000418467	0.0258	0.023	4	hsa-miR-12136;hsa-miR-512-3p;hsa-miR-302b-3p;hsa-miR-302c-3p	0.477022	0.232004	1.1757e-06
TLR8	ENST00000418467	0.0194	0.0049	4	hsa-miR-12136;hsa-miR-512-3p;hsa-miR-302b-3p;hsa-miR-302c-3p	0.656333	0.0771167	1.73516e-08
IL18RAP	ENST00000418467	0.0226	0.011	4	hsa-miR-12136;hsa-miR-512-3p;hsa-miR-302b-3p;hsa-miR-302c-3p	0.917394	0.00132335	0.00125076
LBH	ENST00000418467	0.0226	0.011	4	hsa-miR-12136;hsa-miR-512-3p;hsa-miR-302b-3p;hsa-miR-302c-3p	0.833443	0.0101563	4.87885e-07
ALCAM	ENST00000418467	0.0226	0.011	4	hsa-miR-12136;hsa-miR-512-3p;hsa-miR-302b-3p;hsa-miR-302c-3p	0.537329	0.169635	0.000136664
CCR5	ENST00000418467	0.0226	0.011	4	hsa-miR-12136;hsa-miR-512-3p;hsa-miR-302b-3p;hsa-miR-302c-3p	0.564774	0.144683	1.5845e-06
LAMP3	ENST00000418467	0.0226	0.011	4	hsa-miR-12136;hsa-miR-512-3p;hsa-miR-302b-3p;hsa-miR-302c-3p	0.715045	0.0461875	1.14107e-06
BCL11B	ENST00000418467	0.0226	0.011	4	hsa-miR-12136;hsa-miR-512-3p;hsa-miR-302b-3p;hsa-miR-302c-3p	0.675325	0.066081	3.63695e-05
ABHD18	ENST00000418467	0.0226	0.011	4	hsa-miR-12136;hsa-miR-512-3p;hsa-miR-302b-3p;hsa-miR-302c-3p	0.905678	0.00195226	1.32552e-05
RBM47	ENST00000418467	0.0194	0.0049	4	hsa-miR-12136;hsa-miR-512-3p;hsa-miR-302b-3p;hsa-miR-302c-3p	0.670158	0.0689843	1.30326e-09
ECT2L	ENST00000418467	0.0194	0.0049	4	hsa-miR-12136;hsa-miR-512-3p;hsa-miR-302b-3p;hsa-miR-302c-3p	0.895628	0.0026246	8.80856e-19
TLR10	ENST00000418467	0.0101	0.044	3	hsa-miR-512-3p;hsa-miR-302b-3p;hsa-miR-302c-3p	0.707904	0.0494523	0.00061355
MKRN2OS	ENST00000418467	0.0101	0.044	3	hsa-miR-512-3p;hsa-miR-302b-3p;hsa-miR-302c-3p	0.822752	0.0121364	0.000426564
SAMSN1	ENST00000418467	0.0101	0.044	3	hsa-miR-512-3p;hsa-miR-302b-3p;hsa-miR-302c-3p	0.623464	0.0986105	2.7708e-09
RUNX3	ENST00000418467	0.0161	0.0016	4	hsa-miR-12136;hsa-miR-512-3p;hsa-miR-302b-3p;hsa-miR-302c-3p	0.60971	0.108519	0.00107807
APBB1IP	ENST00000418467	0.0101	0.044	3	hsa-miR-512-3p;hsa-miR-302b-3p;hsa-miR-302c-3p	0.658117	0.0760372	6.25752e-08
FHL2	ENST00000418467	0.0101	0.044	3	hsa-miR-512-3p;hsa-miR-302b-3p;hsa-miR-302c-3p	0.758116	0.0292725	9.55582e-17
RGS18	ENST00000418467	0.0106	0.044	3	hsa-miR-12136;hsa-miR-302b-3p;hsa-miR-302c-3p	0.717281	0.0451928	2.65928e-05
VCAM1	ENST00000418467	0.0106	0.044	3	hsa-miR-12136;hsa-miR-302b-3p;hsa-miR-302c-3p	0.673814	0.0669224	1.75072e-10
CDS1	ENST00000418467	0.0075	0.044	3	hsa-miR-12136;hsa-miR-512-3p;hsa-miR-302c-3p	0.733422	0.038396	1.77316e-08
LRRC63	ENST00000418467	0.0291	0.041	4	hsa-miR-12136;hsa-miR-512-3p;hsa-miR-302b-3p;hsa-miR-302c-3p	0.663223	0.0729973	0.000303597
PTPRO	ENST00000418467	0.0291	0.041	4	hsa-miR-12136;hsa-miR-512-3p;hsa-miR-302b-3p;hsa-miR-302c-3p	0.494347	0.213038	0.00090016
P2RY10	ENST00000418467	0.0258	0.023	4	hsa-miR-12136;hsa-miR-512-3p;hsa-miR-302b-3p;hsa-miR-302c-3p	0.501588	0.20536	0.000595392
PLCB2	ENST00000418467	0.0258	0.023	4	hsa-miR-12136;hsa-miR-512-3p;hsa-miR-302b-3p;hsa-miR-302c-3p	0.589536	0.124034	9.18736e-05
AOAH	ENST00000418467	0.0258	0.023	4	hsa-miR-12136;hsa-miR-512-3p;hsa-miR-302b-3p;hsa-miR-302c-3p	0.658987	0.0755138	3.05907e-07
DIAPH3	ENST00000418467	0.0258	0.023	4	hsa-miR-12136;hsa-miR-512-3p;hsa-miR-302b-3p;hsa-miR-302c-3p	0.637694	0.0889296	0.00246334
KCNJ2	ENST00000418467	0.0258	0.023	4	hsa-miR-12136;hsa-miR-512-3p;hsa-miR-302b-3p;hsa-miR-302c-3p	0.76939	0.0256018	4.69198e-07
LUZP2	ENST00000418467	0.0226	0.011	4	hsa-miR-12136;hsa-miR-512-3p;hsa-miR-302b-3p;hsa-miR-302c-3p	0.767989	0.0260414	0.00191161
PIK3AP1	ENST00000418467	0.0226	0.011	4	hsa-miR-12136;hsa-miR-512-3p;hsa-miR-302b-3p;hsa-miR-302c-3p	0.439677	0.27569	0.000336826
MARCH1	ENST00000418467	0.0226	0.011	4	hsa-miR-12136;hsa-miR-512-3p;hsa-miR-302b-3p;hsa-miR-302c-3p	0.732676	0.0386955	3.58114e-11
CD84	ENST00000418467	0.0226	0.011	4	hsa-miR-12136;hsa-miR-512-3p;hsa-miR-302b-3p;hsa-miR-302c-3p	0.549685	0.158133	1.5972e-05
RPS6KA1	ENST00000418467	0.0226	0.011	4	hsa-miR-12136;hsa-miR-512-3p;hsa-miR-302b-3p;hsa-miR-302c-3p	0.54806	0.15962	5.38364e-05
SCIMP	ENST00000418467	0.0226	0.011	4	hsa-miR-12136;hsa-miR-512-3p;hsa-miR-302b-3p;hsa-miR-302c-3p	0.5399	0.167205	0.000205831
CD28	ENST00000418467	0.0194	0.0049	4	hsa-miR-12136;hsa-miR-512-3p;hsa-miR-302b-3p;hsa-miR-302c-3p	0.486276	0.22177	0.000197502
TNFRSF11A	ENST00000418467	0.0194	0.0049	4	hsa-miR-12136;hsa-miR-512-3p;hsa-miR-302b-3p;hsa-miR-302c-3p	0.605363	0.111762	4.24778e-05
CD96	ENST00000418467	0.0194	0.0049	4	hsa-miR-12136;hsa-miR-512-3p;hsa-miR-302b-3p;hsa-miR-302c-3p	0.759383	0.0288448	1.22186e-05
RCAN1	ENST00000418467	0.0194	0.0049	4	hsa-miR-12136;hsa-miR-512-3p;hsa-miR-302b-3p;hsa-miR-302c-3p	0.707144	0.0498078	2.14787e-11
SLC7A7	ENST00000418467	0.0194	0.0049	4	hsa-miR-12136;hsa-miR-512-3p;hsa-miR-302b-3p;hsa-miR-302c-3p	0.521056	0.18545	0.000348099
LY9	ENST00000418467	0.0194	0.0049	4	hsa-miR-12136;hsa-miR-512-3p;hsa-miR-302b-3p;hsa-miR-302c-3p	0.671831	0.0680361	3.03742e-06
FCRL2	ENST00000418467	0.0194	0.0049	4	hsa-miR-12136;hsa-miR-512-3p;hsa-miR-302b-3p;hsa-miR-302c-3p	0.854052	0.00694611	0.00122206
FCN1	ENST00000418467	0.0194	0.0049	4	hsa-miR-12136;hsa-miR-512-3p;hsa-miR-302b-3p;hsa-miR-302c-3p	0.594867	0.11982	4.7467e-08
TXK	ENST00000418467	0.0194	0.0049	4	hsa-miR-12136;hsa-miR-512-3p;hsa-miR-302b-3p;hsa-miR-302c-3p	0.790135	0.0196235	0.00257518
NUGGC	ENST00000418467	0.0194	0.0049	4	hsa-miR-12136;hsa-miR-512-3p;hsa-miR-302b-3p;hsa-miR-302c-3p	0.628749	0.0949478	0.000514192
SLAMF7	ENST00000418467	0.0161	0.0016	4	hsa-miR-12136;hsa-miR-512-3p;hsa-miR-302b-3p;hsa-miR-302c-3p	0.569972	0.140201	1.56908e-08
PLEK	ENST00000418467	0.0106	0.044	3	hsa-miR-12136;hsa-miR-302b-3p;hsa-miR-302c-3p	0.559059	0.1497	5.02199e-08
SDC1	ENST00000418467	0.0106	0.044	3	hsa-miR-12136;hsa-miR-302b-3p;hsa-miR-302c-3p	0.435537	0.280763	7.81459e-05
SIDT1	ENST00000418467	0.0106	0.044	3	hsa-miR-12136;hsa-miR-302b-3p;hsa-miR-302c-3p	0.680433	0.0632829	6.94441e-05
SMYD2	ENST00000418467	0.0129	0.00033	4	hsa-miR-12136;hsa-miR-512-3p;hsa-miR-302b-3p;hsa-miR-302c-3p	0.768097	0.0260074	0.00269262
SIGLEC11	ENST00000418467	0.0085	0.019	3	hsa-miR-12136;hsa-miR-302b-3p;hsa-miR-302c-3p	0.571776	0.138665	5.3784e-05
TFEC	ENST00000418467	0.0106	0.044	3	hsa-miR-12136;hsa-miR-302b-3p;hsa-miR-302c-3p	0.563363	0.145913	6.15873e-07
RNASE6	ENST00000418467	0.0101	0.044	3	hsa-miR-512-3p;hsa-miR-302b-3p;hsa-miR-302c-3p	0.538484	0.168541	1.48529e-05
ITGAX	ENST00000418467	0.0101	0.044	3	hsa-miR-512-3p;hsa-miR-302b-3p;hsa-miR-302c-3p	0.400504	0.325494	0.000122751
ARHGAP30	ENST00000418467	0.0101	0.044	3	hsa-miR-512-3p;hsa-miR-302b-3p;hsa-miR-302c-3p	0.525282	0.18127	9.58556e-07
SERPINA1	ENST00000418467	0.0101	0.044	3	hsa-miR-512-3p;hsa-miR-302b-3p;hsa-miR-302c-3p	0.653974	0.0785578	3.28392e-05
MMP12	ENST00000418467	0.0101	0.044	3	hsa-miR-512-3p;hsa-miR-302b-3p;hsa-miR-302c-3p	0.165539	0.695238	0.000285894
TMC8	ENST00000418467	0.0101	0.044	3	hsa-miR-512-3p;hsa-miR-302b-3p;hsa-miR-302c-3p	0.64567	0.0837547	6.67915e-05
PTAFR	ENST00000418467	0.0101	0.044	3	hsa-miR-512-3p;hsa-miR-302b-3p;hsa-miR-302c-3p	0.371085	0.365452	9.44221e-05
GALNT6	ENST00000418467	0.0101	0.044	3	hsa-miR-512-3p;hsa-miR-302b-3p;hsa-miR-302c-3p	0.460498	0.250866	0.000416634
DCANP1	ENST00000418467	0.0101	0.044	3	hsa-miR-512-3p;hsa-miR-302b-3p;hsa-miR-302c-3p	0.45945	0.252088	0.00346804
ANPEP	ENST00000418467	0.0101	0.044	3	hsa-miR-512-3p;hsa-miR-302b-3p;hsa-miR-302c-3p	0.593528	0.120871	7.17593e-06
IL7R	ENST00000418467	0.0101	0.044	3	hsa-miR-512-3p;hsa-miR-302b-3p;hsa-miR-302c-3p	0.775763	0.0236598	6.07793e-06
LAX1	ENST00000418467	0.0101	0.044	3	hsa-miR-512-3p;hsa-miR-302b-3p;hsa-miR-302c-3p	0.529868	0.176792	0.00330147
FCHO1	ENST00000418467	0.0101	0.044	3	hsa-miR-512-3p;hsa-miR-302b-3p;hsa-miR-302c-3p	0.524432	0.182107	0.000754069
NFAM1	ENST00000418467	0.0101	0.044	3	hsa-miR-512-3p;hsa-miR-302b-3p;hsa-miR-302c-3p	0.461481	0.249724	0.000123025
SIGLEC9	ENST00000418467	0.0101	0.044	3	hsa-miR-512-3p;hsa-miR-302b-3p;hsa-miR-302c-3p	0.432947	0.283962	0.000980152
DENND1C	ENST00000418467	0.0101	0.044	3	hsa-miR-512-3p;hsa-miR-302b-3p;hsa-miR-302c-3p	0.661103	0.0742502	0.000434957
SLAMF8	ENST00000418467	0.006	0.019	3	hsa-miR-12136;hsa-miR-512-3p;hsa-miR-302c-3p	0.569934	0.140234	3.3615e-07
AMDHD1	ENST00000418467	0.0085	0.019	3	hsa-miR-12136;hsa-miR-302b-3p;hsa-miR-302c-3p	0.464862	0.245812	0.00347915
SLAMF6	ENST00000418467	0.0085	0.019	3	hsa-miR-12136;hsa-miR-302b-3p;hsa-miR-302c-3p	0.7405	0.0356259	0.0028449
LYZ	ENST00000418467	0.0085	0.019	3	hsa-miR-12136;hsa-miR-302b-3p;hsa-miR-302c-3p	0.578847	0.132731	1.19013e-08
IRF5	ENST00000418467	0.0081	0.019	3	hsa-miR-512-3p;hsa-miR-302b-3p;hsa-miR-302c-3p	0.529568	0.177083	5.71208e-05
PSD4	ENST00000418467	0.0081	0.019	3	hsa-miR-512-3p;hsa-miR-302b-3p;hsa-miR-302c-3p	0.56199	0.147115	0.000394772
CD300A	ENST00000418467	0.0081	0.019	3	hsa-miR-512-3p;hsa-miR-302b-3p;hsa-miR-302c-3p	0.652269	0.0796084	2.85627e-06
CD68	ENST00000418467	0.0081	0.019	3	hsa-miR-512-3p;hsa-miR-302b-3p;hsa-miR-302c-3p	0.482904	0.225472	7.08142e-07
UTS2	ENST00000418467	0.0081	0.019	3	hsa-miR-512-3p;hsa-miR-302b-3p;hsa-miR-302c-3p	0.582542	0.129687	6.74046e-05
LILRA5	ENST00000418467	0.0081	0.019	3	hsa-miR-512-3p;hsa-miR-302b-3p;hsa-miR-302c-3p	0.384991	0.346299	0.000369971
FGR	ENST00000418467	0.0081	0.019	3	hsa-miR-512-3p;hsa-miR-302b-3p;hsa-miR-302c-3p	0.606652	0.110795	0.000280819
CCL5	ENST00000418467	0.0081	0.019	3	hsa-miR-512-3p;hsa-miR-302b-3p;hsa-miR-302c-3p	0.647345	0.0826904	0.000175172
TMEM132E	ENST00000418467	0.0081	0.019	3	hsa-miR-512-3p;hsa-miR-302b-3p;hsa-miR-302c-3p	0.792568	0.0189862	7.24637e-06
DAPP1	ENST00000418467	0.0081	0.019	3	hsa-miR-512-3p;hsa-miR-302b-3p;hsa-miR-302c-3p	0.707518	0.0496326	7.6118e-06
LILRB3	ENST00000418467	0.0081	0.019	3	hsa-miR-512-3p;hsa-miR-302b-3p;hsa-miR-302c-3p	0.644643	0.0844107	4.68577e-06
LILRB1	ENST00000418467	0.0081	0.019	3	hsa-miR-512-3p;hsa-miR-302b-3p;hsa-miR-302c-3p	0.600129	0.115741	0.000187097
FCMR	ENST00000418467	0.0081	0.019	3	hsa-miR-512-3p;hsa-miR-302b-3p;hsa-miR-302c-3p	0.724772	0.041955	0.000790047
DOK2	ENST00000418467	0.0081	0.019	3	hsa-miR-512-3p;hsa-miR-302b-3p;hsa-miR-302c-3p	0.627708	0.0956627	6.56322e-07
NLRP12	ENST00000418467	0.0081	0.019	3	hsa-miR-512-3p;hsa-miR-302b-3p;hsa-miR-302c-3p	0.551925	0.156095	0.000297828
LEP	ENST00000418467	0.0081	0.019	3	hsa-miR-512-3p;hsa-miR-302b-3p;hsa-miR-302c-3p	0.867294	0.00527656	8.87322e-05
GPR88	ENST00000418467	0.0081	0.019	3	hsa-miR-512-3p;hsa-miR-302b-3p;hsa-miR-302c-3p	0.874541	0.00448398	0.000369295
NCF1	ENST00000418467	0.0081	0.019	3	hsa-miR-512-3p;hsa-miR-302b-3p;hsa-miR-302c-3p	0.799453	0.0172534	0.00026519
GPSM3	ENST00000418467	0.0081	0.019	3	hsa-miR-512-3p;hsa-miR-302b-3p;hsa-miR-302c-3p	0.553645	0.15454	4.08033e-05
SLCO1B7	ENST00000418467	0.0064	0.0049	3	hsa-miR-12136;hsa-miR-302b-3p;hsa-miR-302c-3p	0.752648	0.0311627	0.00302678
HSPA6	ENST00000418467	0.0064	0.0049	3	hsa-miR-12136;hsa-miR-302b-3p;hsa-miR-302c-3p	0.389	0.340865	5.73155e-05
PLAC8	ENST00000418467	0.0064	0.0049	3	hsa-miR-12136;hsa-miR-302b-3p;hsa-miR-302c-3p	0.889084	0.00313387	3.73225e-05
LAIR1	ENST00000418467	0.0061	0.0049	3	hsa-miR-512-3p;hsa-miR-302b-3p;hsa-miR-302c-3p	0.6683	0.0700464	6.04797e-06
CD6	ENST00000418467	0.0061	0.0049	3	hsa-miR-512-3p;hsa-miR-302b-3p;hsa-miR-302c-3p	0.545343	0.162125	0.000907472
ADORA3	ENST00000418467	0.0061	0.0049	3	hsa-miR-512-3p;hsa-miR-302b-3p;hsa-miR-302c-3p	0.799695	0.0171942	0.000147524
BATF	ENST00000418467	0.0061	0.0049	3	hsa-miR-512-3p;hsa-miR-302b-3p;hsa-miR-302c-3p	0.81105	0.0145651	0.00215189
IL10	ENST00000418467	0.0061	0.0049	3	hsa-miR-512-3p;hsa-miR-302b-3p;hsa-miR-302c-3p	0.544547	0.162862	0.00333044
CXCL16	ENST00000418467	0.0023	0.039	2	hsa-miR-302b-3p;hsa-miR-302c-3p	0.370626	0.366092	0.000277839
CD14	ENST00000418467	0.0023	0.039	2	hsa-miR-302b-3p;hsa-miR-302c-3p	0.495574	0.211727	3.04796e-07
CCL18	ENST00000418467	0.0023	0.039	2	hsa-miR-302b-3p;hsa-miR-302c-3p	0.615048	0.104609	0.000688415
IL2RG	ENST00000418467	0.0023	0.039	2	hsa-miR-302b-3p;hsa-miR-302c-3p	0.63638	0.089799	2.28439e-05
STXBP2	ENST00000418467	0.0023	0.039	2	hsa-miR-302b-3p;hsa-miR-302c-3p	0.540307	0.166823	0.000658432
HLA-DRA	ENST00000418467	0.0023	0.039	2	hsa-miR-302b-3p;hsa-miR-302c-3p	0.489727	0.218014	1.65232e-07
C1QB	ENST00000418467	0.0023	0.039	2	hsa-miR-302b-3p;hsa-miR-302c-3p	0.73753	0.0367727	1.27456e-09
VAMP8	ENST00000418467	0.0023	0.039	2	hsa-miR-302b-3p;hsa-miR-302c-3p	0.370215	0.366666	0.00118145
FBP1	ENST00000418467	0.0023	0.039	2	hsa-miR-302b-3p;hsa-miR-302c-3p	0.286085	0.49214	0.00327796
CD52	ENST00000418467	0.0023	0.039	2	hsa-miR-302b-3p;hsa-miR-302c-3p	0.832644	0.0102966	2.0941e-09
GZMH	ENST00000418467	0.0023	0.039	2	hsa-miR-302b-3p;hsa-miR-302c-3p	0.739729	0.0359213	0.00223693
DEF6	ENST00000418467	0.0023	0.039	2	hsa-miR-302b-3p;hsa-miR-302c-3p	0.464745	0.245946	0.00292059
EVI2A	ENST00000418467	0.0023	0.039	2	hsa-miR-302b-3p;hsa-miR-302c-3p	0.457521	0.254344	1.43558e-05
CLEC10A	ENST00000418467	0.0023	0.039	2	hsa-miR-302b-3p;hsa-miR-302c-3p	0.496324	0.210927	8.78419e-05
NCF4	ENST00000418467	0.0009	0.039	2	hsa-miR-12136;hsa-miR-512-3p	0.526998	0.179588	0.00187597
LST1	ENST00000418467	0.0009	0.039	2	hsa-miR-12136;hsa-miR-512-3p	0.407672	0.316085	0.00292281
CD209	ENST00000418467	0.0009	0.039	2	hsa-miR-12136;hsa-miR-512-3p	0.684553	0.0610785	3.32124e-10
BTLA	NR_136197.1	0.0069	0.041	4	hsa-miR-12136;hsa-miR-526b-5p;hsa-miR-302b-3p;hsa-miR-302c-3p	0.661488	0.0740221	0.00029678
ATP8B4	NR_136197.1	0.0069	0.041	4	hsa-miR-12136;hsa-miR-526b-5p;hsa-miR-302b-3p;hsa-miR-302c-3p	0.653184	0.0790433	8.49638e-09
FYB1	NR_136197.1	0.0069	0.041	4	hsa-miR-12136;hsa-miR-526b-5p;hsa-miR-302b-3p;hsa-miR-302c-3p	0.579831	0.131916	1.423e-09
HOXB3	NR_136197.1	0.0069	0.041	4	hsa-miR-12136;hsa-miR-526b-5p;hsa-miR-302b-3p;hsa-miR-302c-3p	0.769052	0.0257076	0.001832
DOCK2	NR_136197.1	0.0069	0.041	4	hsa-miR-12136;hsa-miR-526b-5p;hsa-miR-302b-3p;hsa-miR-302c-3p	0.554757	0.153539	6.05653e-08
PIK3CG	NR_136197.1	0.0069	0.041	4	hsa-miR-12136;hsa-miR-526b-5p;hsa-miR-302b-3p;hsa-miR-302c-3p	0.442076	0.27277	1.40304e-05
TMEM200C	NR_136197.1	0.0069	0.041	4	hsa-miR-12136;hsa-miR-526b-5p;hsa-miR-302b-3p;hsa-miR-302c-3p	0.280219	0.501445	0.00182776
RUNX1	NR_136197.1	0.0069	0.041	4	hsa-miR-12136;hsa-miR-526b-5p;hsa-miR-302b-3p;hsa-miR-302c-3p	0.371122	0.365399	0.000339732
HPSE	NR_136197.1	0.0069	0.041	4	hsa-miR-12136;hsa-miR-526b-5p;hsa-miR-302b-3p;hsa-miR-302c-3p	0.432041	0.285083	5.69968e-05
SLAMF1	NR_136197.1	0.0069	0.041	4	hsa-miR-12136;hsa-miR-526b-5p;hsa-miR-302b-3p;hsa-miR-302c-3p	0.849446	0.00759707	0.000101969
ITK	NR_136197.1	0.0069	0.041	4	hsa-miR-12136;hsa-miR-526b-5p;hsa-miR-302b-3p;hsa-miR-302c-3p	0.689766	0.0583557	0.000389695
SCML4	NR_136197.1	0.0061	0.023	4	hsa-miR-12136;hsa-miR-526b-5p;hsa-miR-302b-3p;hsa-miR-302c-3p	0.762926	0.0276693	0.000796373
FCRL1	NR_136197.1	0.0061	0.023	4	hsa-miR-12136;hsa-miR-526b-5p;hsa-miR-302b-3p;hsa-miR-302c-3p	0.705806	0.0504373	0.00057173
GPR34	NR_136197.1	0.0061	0.023	4	hsa-miR-12136;hsa-miR-526b-5p;hsa-miR-302b-3p;hsa-miR-302c-3p	0.58215	0.130008	0.000156514
DOCK8	NR_136197.1	0.0061	0.023	4	hsa-miR-12136;hsa-miR-526b-5p;hsa-miR-302b-3p;hsa-miR-302c-3p	0.496212	0.211047	0.000326114
ENOX1	NR_136197.1	0.0061	0.023	4	hsa-miR-12136;hsa-miR-526b-5p;hsa-miR-302b-3p;hsa-miR-302c-3p	0.959589	0.000160025	5.04211e-05
DENND2D	NR_136197.1	0.0061	0.023	4	hsa-miR-12136;hsa-miR-526b-5p;hsa-miR-302b-3p;hsa-miR-302c-3p	0.538431	0.168591	0.00065944
BRIP1	NR_136197.1	0.0061	0.023	4	hsa-miR-12136;hsa-miR-526b-5p;hsa-miR-302b-3p;hsa-miR-302c-3p	0.616039	0.103892	0.00273087
CAMK4	NR_136197.1	0.0061	0.023	4	hsa-miR-12136;hsa-miR-526b-5p;hsa-miR-302b-3p;hsa-miR-302c-3p	0.652783	0.0792912	7.85221e-06
CEACAM21	NR_136197.1	0.0061	0.023	4	hsa-miR-12136;hsa-miR-526b-5p;hsa-miR-302b-3p;hsa-miR-302c-3p	0.624674	0.0977653	0.00148604
DOCK10	NR_136197.1	0.0061	0.023	4	hsa-miR-12136;hsa-miR-526b-5p;hsa-miR-302b-3p;hsa-miR-302c-3p	0.492618	0.214893	1.30116e-05
GPR141	NR_136197.1	0.0061	0.023	4	hsa-miR-12136;hsa-miR-526b-5p;hsa-miR-302b-3p;hsa-miR-302c-3p	0.732407	0.038804	0.000411158
C4orf50	NR_136197.1	0.0061	0.023	4	hsa-miR-12136;hsa-miR-526b-5p;hsa-miR-302b-3p;hsa-miR-302c-3p	0.720302	0.0438695	0.000801823
TLR2	NR_136197.1	0.0061	0.023	4	hsa-miR-12136;hsa-miR-526b-5p;hsa-miR-302b-3p;hsa-miR-302c-3p	0.65784	0.0762042	4.21848e-05
RHOH	NR_136197.1	0.0054	0.011	4	hsa-miR-12136;hsa-miR-526b-5p;hsa-miR-302b-3p;hsa-miR-302c-3p	0.765378	0.0268733	0.00136056
HELB	NR_136197.1	0.0054	0.011	4	hsa-miR-12136;hsa-miR-526b-5p;hsa-miR-302b-3p;hsa-miR-302c-3p	0.573634	0.137091	0.000142298
PYHIN1	NR_136197.1	0.0054	0.011	4	hsa-miR-12136;hsa-miR-526b-5p;hsa-miR-302b-3p;hsa-miR-302c-3p	0.63914	0.0879776	3.30991e-07
CCR6	NR_136197.1	0.0054	0.011	4	hsa-miR-12136;hsa-miR-526b-5p;hsa-miR-302b-3p;hsa-miR-302c-3p	0.720255	0.0438896	0.00150198
ANO3	NR_136197.1	0.0054	0.011	4	hsa-miR-12136;hsa-miR-526b-5p;hsa-miR-302b-3p;hsa-miR-302c-3p	0.946708	0.000363423	0.00123904
KLHL6	NR_136197.1	0.0061	0.023	4	hsa-miR-12136;hsa-miR-526b-5p;hsa-miR-302b-3p;hsa-miR-302c-3p	0.534579	0.172254	0.000235565
TLR8	NR_136197.1	0.0046	0.0049	4	hsa-miR-12136;hsa-miR-526b-5p;hsa-miR-302b-3p;hsa-miR-302c-3p	0.632837	0.0921693	1.73516e-08
TNFAIP8	NR_136197.1	0.0054	0.011	4	hsa-miR-12136;hsa-miR-526b-5p;hsa-miR-302b-3p;hsa-miR-302c-3p	0.700215	0.0531191	6.65442e-06
ATP1B4	NR_136197.1	0.0054	0.011	4	hsa-miR-12136;hsa-miR-526b-5p;hsa-miR-302b-3p;hsa-miR-302c-3p	0.7055	0.050582	0.00104276
GRIA1	NR_136197.1	0.0054	0.011	4	hsa-miR-12136;hsa-miR-526b-5p;hsa-miR-302b-3p;hsa-miR-302c-3p	0.685114	0.0607818	7.69353e-12
PTPRC	NR_136197.1	0.0046	0.0049	4	hsa-miR-12136;hsa-miR-526b-5p;hsa-miR-302b-3p;hsa-miR-302c-3p	0.612417	0.106526	3.046e-10
GAS2L3	NR_136197.1	0.0046	0.0049	4	hsa-miR-12136;hsa-miR-526b-5p;hsa-miR-302b-3p;hsa-miR-302c-3p	0.459226	0.252349	0.000926143
CR1	NR_136197.1	0.0046	0.0049	4	hsa-miR-12136;hsa-miR-526b-5p;hsa-miR-302b-3p;hsa-miR-302c-3p	0.826458	0.0114246	0.000369009
TLR10	NR_136197.1	0.0018	0.044	3	hsa-miR-526b-5p;hsa-miR-302b-3p;hsa-miR-302c-3p	0.630643	0.0936543	0.00061355
MKRN2OS	NR_136197.1	0.0018	0.044	3	hsa-miR-526b-5p;hsa-miR-302b-3p;hsa-miR-302c-3p	0.872863	0.00466013	0.000426564
SAMSN1	NR_136197.1	0.0018	0.044	3	hsa-miR-526b-5p;hsa-miR-302b-3p;hsa-miR-302c-3p	0.531409	0.175301	2.7708e-09
RUNX3	NR_136197.1	0.0024	0.044	3	hsa-miR-12136;hsa-miR-302b-3p;hsa-miR-302c-3p	0.501336	0.205625	0.00107807
TNFSF8	NR_136197.1	0.0018	0.044	3	hsa-miR-526b-5p;hsa-miR-302b-3p;hsa-miR-302c-3p	0.612493	0.10647	0.000222805
RGS18	NR_136197.1	0.0024	0.044	3	hsa-miR-12136;hsa-miR-302b-3p;hsa-miR-302c-3p	0.694888	0.0557517	2.65928e-05
VCAM1	NR_136197.1	0.0024	0.044	3	hsa-miR-12136;hsa-miR-302b-3p;hsa-miR-302c-3p	0.630728	0.0935965	1.75072e-10
ABRA	NR_136197.1	0.0014	0.019	3	hsa-miR-526b-5p;hsa-miR-302b-3p;hsa-miR-302c-3p	0.738059	0.0365667	7.2756e-06
BLNK	NR_136197.1	0.0014	0.019	3	hsa-miR-526b-5p;hsa-miR-302b-3p;hsa-miR-302c-3p	0.479101	0.229685	2.45558e-05
PTPRO	NR_136197.1	0.0069	0.041	4	hsa-miR-12136;hsa-miR-526b-5p;hsa-miR-302b-3p;hsa-miR-302c-3p	0.428505	0.289486	0.00090016
P2RY10	NR_136197.1	0.0061	0.023	4	hsa-miR-12136;hsa-miR-526b-5p;hsa-miR-302b-3p;hsa-miR-302c-3p	0.400507	0.32549	0.000595392
PLCB2	NR_136197.1	0.0061	0.023	4	hsa-miR-12136;hsa-miR-526b-5p;hsa-miR-302b-3p;hsa-miR-302c-3p	0.449979	0.263261	9.18736e-05
AOAH	NR_136197.1	0.0061	0.023	4	hsa-miR-12136;hsa-miR-526b-5p;hsa-miR-302b-3p;hsa-miR-302c-3p	0.53244	0.174307	3.05907e-07
DIAPH3	NR_136197.1	0.0061	0.023	4	hsa-miR-12136;hsa-miR-526b-5p;hsa-miR-302b-3p;hsa-miR-302c-3p	0.68508	0.0607999	0.00246334
KCNJ2	NR_136197.1	0.0061	0.023	4	hsa-miR-12136;hsa-miR-526b-5p;hsa-miR-302b-3p;hsa-miR-302c-3p	0.670333	0.0688848	4.69198e-07
LUZP2	NR_136197.1	0.0054	0.011	4	hsa-miR-12136;hsa-miR-526b-5p;hsa-miR-302b-3p;hsa-miR-302c-3p	0.780107	0.0223902	0.00191161
PIK3AP1	NR_136197.1	0.0054	0.011	4	hsa-miR-12136;hsa-miR-526b-5p;hsa-miR-302b-3p;hsa-miR-302c-3p	0.360345	0.380563	0.000336826
MARCH1	NR_136197.1	0.0054	0.011	4	hsa-miR-12136;hsa-miR-526b-5p;hsa-miR-302b-3p;hsa-miR-302c-3p	0.70608	0.0503081	3.58114e-11
CD84	NR_136197.1	0.0054	0.011	4	hsa-miR-12136;hsa-miR-526b-5p;hsa-miR-302b-3p;hsa-miR-302c-3p	0.436915	0.27907	1.5972e-05
RPS6KA1	NR_136197.1	0.0054	0.011	4	hsa-miR-12136;hsa-miR-526b-5p;hsa-miR-302b-3p;hsa-miR-302c-3p	0.433173	0.283682	5.38364e-05
LRRC6	NR_136197.1	0.0046	0.0049	4	hsa-miR-12136;hsa-miR-526b-5p;hsa-miR-302b-3p;hsa-miR-302c-3p	0.408376	0.315167	7.25951e-05
SCIMP	NR_136197.1	0.0054	0.011	4	hsa-miR-12136;hsa-miR-526b-5p;hsa-miR-302b-3p;hsa-miR-302c-3p	0.508594	0.198071	0.000205831
CD28	NR_136197.1	0.0046	0.0049	4	hsa-miR-12136;hsa-miR-526b-5p;hsa-miR-302b-3p;hsa-miR-302c-3p	0.416434	0.304761	0.000197502
KCND2	NR_136197.1	0.0046	0.0049	4	hsa-miR-12136;hsa-miR-526b-5p;hsa-miR-302b-3p;hsa-miR-302c-3p	0.763167	0.0275903	0.00187176
TNFRSF11A	NR_136197.1	0.0046	0.0049	4	hsa-miR-12136;hsa-miR-526b-5p;hsa-miR-302b-3p;hsa-miR-302c-3p	0.505502	0.20127	4.24778e-05
CD96	NR_136197.1	0.0046	0.0049	4	hsa-miR-12136;hsa-miR-526b-5p;hsa-miR-302b-3p;hsa-miR-302c-3p	0.697277	0.0545616	1.22186e-05
RCAN1	NR_136197.1	0.0046	0.0049	4	hsa-miR-12136;hsa-miR-526b-5p;hsa-miR-302b-3p;hsa-miR-302c-3p	0.70927	0.0488175	2.14787e-11
SLC7A7	NR_136197.1	0.0046	0.0049	4	hsa-miR-12136;hsa-miR-526b-5p;hsa-miR-302b-3p;hsa-miR-302c-3p	0.507524	0.199176	0.000348099
LY9	NR_136197.1	0.0046	0.0049	4	hsa-miR-12136;hsa-miR-526b-5p;hsa-miR-302b-3p;hsa-miR-302c-3p	0.60798	0.109803	3.03742e-06
FCRL2	NR_136197.1	0.0046	0.0049	4	hsa-miR-12136;hsa-miR-526b-5p;hsa-miR-302b-3p;hsa-miR-302c-3p	0.877113	0.00422228	0.00122206
FCN1	NR_136197.1	0.0046	0.0049	4	hsa-miR-12136;hsa-miR-526b-5p;hsa-miR-302b-3p;hsa-miR-302c-3p	0.636799	0.0895213	4.7467e-08
TXK	NR_136197.1	0.0046	0.0049	4	hsa-miR-12136;hsa-miR-526b-5p;hsa-miR-302b-3p;hsa-miR-302c-3p	0.686291	0.0601628	0.00257518
NUGGC	NR_136197.1	0.0046	0.0049	4	hsa-miR-12136;hsa-miR-526b-5p;hsa-miR-302b-3p;hsa-miR-302c-3p	0.566681	0.14303	0.000514192
MKX	NR_136197.1	0.0046	0.0049	4	hsa-miR-12136;hsa-miR-526b-5p;hsa-miR-302b-3p;hsa-miR-302c-3p	0.921323	0.00114683	0.000801639
SLAMF7	NR_136197.1	0.0024	0.044	3	hsa-miR-12136;hsa-miR-302b-3p;hsa-miR-302c-3p	0.481545	0.226972	1.56908e-08
PLEK	NR_136197.1	0.0024	0.044	3	hsa-miR-12136;hsa-miR-302b-3p;hsa-miR-302c-3p	0.473528	0.235931	5.02199e-08
SDC1	NR_136197.1	0.0024	0.044	3	hsa-miR-12136;hsa-miR-302b-3p;hsa-miR-302c-3p	0.371986	0.364197	7.81459e-05
SIDT1	NR_136197.1	0.0024	0.044	3	hsa-miR-12136;hsa-miR-302b-3p;hsa-miR-302c-3p	0.575798	0.135272	6.94441e-05
SMYD2	NR_136197.1	0.0019	0.019	3	hsa-miR-12136;hsa-miR-302b-3p;hsa-miR-302c-3p	0.73008	0.0397485	0.00269262
SIGLEC11	NR_136197.1	0.0019	0.019	3	hsa-miR-12136;hsa-miR-302b-3p;hsa-miR-302c-3p	0.550747	0.157165	5.3784e-05
TFEC	NR_136197.1	0.0038	0.0016	4	hsa-miR-12136;hsa-miR-526b-5p;hsa-miR-302b-3p;hsa-miR-302c-3p	0.474682	0.234629	6.15873e-07
RNASE6	NR_136197.1	0.0018	0.044	3	hsa-miR-526b-5p;hsa-miR-302b-3p;hsa-miR-302c-3p	0.488009	0.21988	1.48529e-05
ITGAX	NR_136197.1	0.0018	0.044	3	hsa-miR-526b-5p;hsa-miR-302b-3p;hsa-miR-302c-3p	0.292933	0.481362	0.000122751
GALNT6	NR_136197.1	0.0018	0.044	3	hsa-miR-526b-5p;hsa-miR-302b-3p;hsa-miR-302c-3p	0.393974	0.334178	0.000416634
DCANP1	NR_136197.1	0.0018	0.044	3	hsa-miR-526b-5p;hsa-miR-302b-3p;hsa-miR-302c-3p	0.334615	0.417856	0.00346804
ANPEP	NR_136197.1	0.0018	0.044	3	hsa-miR-526b-5p;hsa-miR-302b-3p;hsa-miR-302c-3p	0.59546	0.119356	7.17593e-06
IL7R	NR_136197.1	0.0018	0.044	3	hsa-miR-526b-5p;hsa-miR-302b-3p;hsa-miR-302c-3p	0.765424	0.0268586	6.07793e-06
LAX1	NR_136197.1	0.0018	0.044	3	hsa-miR-526b-5p;hsa-miR-302b-3p;hsa-miR-302c-3p	0.393049	0.335417	0.00330147
FCHO1	NR_136197.1	0.0018	0.044	3	hsa-miR-526b-5p;hsa-miR-302b-3p;hsa-miR-302c-3p	0.416365	0.304849	0.000754069
NFAM1	NR_136197.1	0.0018	0.044	3	hsa-miR-526b-5p;hsa-miR-302b-3p;hsa-miR-302c-3p	0.362861	0.376998	0.000123025
SIGLEC9	NR_136197.1	0.0018	0.044	3	hsa-miR-526b-5p;hsa-miR-302b-3p;hsa-miR-302c-3p	0.364146	0.375183	0.000980152
DENND1C	NR_136197.1	0.0018	0.044	3	hsa-miR-526b-5p;hsa-miR-302b-3p;hsa-miR-302c-3p	0.525017	0.181531	0.000434957
SLAMF8	NR_136197.1	0.0018	0.019	3	hsa-miR-12136;hsa-miR-526b-5p;hsa-miR-302c-3p	0.493398	0.214055	3.3615e-07
CYP1A1	NR_136197.1	0.0014	0.019	3	hsa-miR-526b-5p;hsa-miR-302b-3p;hsa-miR-302c-3p	0.398313	0.328395	1.05298e-05
AMDHD1	NR_136197.1	0.0031	0.00033	4	hsa-miR-12136;hsa-miR-526b-5p;hsa-miR-302b-3p;hsa-miR-302c-3p	0.367887	0.369923	0.00347915
SLAMF6	NR_136197.1	0.0031	0.00033	4	hsa-miR-12136;hsa-miR-526b-5p;hsa-miR-302b-3p;hsa-miR-302c-3p	0.679346	0.0638722	0.0028449
LYZ	NR_136197.1	0.0019	0.019	3	hsa-miR-12136;hsa-miR-302b-3p;hsa-miR-302c-3p	0.539723	0.167372	1.19013e-08
UTS2	NR_136197.1	0.0014	0.019	3	hsa-miR-526b-5p;hsa-miR-302b-3p;hsa-miR-302c-3p	0.498479	0.208639	6.74046e-05
LILRA5	NR_136197.1	0.0014	0.019	3	hsa-miR-526b-5p;hsa-miR-302b-3p;hsa-miR-302c-3p	0.329448	0.425525	0.000369971
FGR	NR_136197.1	0.0014	0.019	3	hsa-miR-526b-5p;hsa-miR-302b-3p;hsa-miR-302c-3p	0.562552	0.146623	0.000280819
CCL5	NR_136197.1	0.0014	0.019	3	hsa-miR-526b-5p;hsa-miR-302b-3p;hsa-miR-302c-3p	0.563052	0.146185	0.000175172
GPSM3	NR_136197.1	0.0014	0.019	3	hsa-miR-526b-5p;hsa-miR-302b-3p;hsa-miR-302c-3p	0.453072	0.259586	4.08033e-05
ITGB2	NR_136197.1	0.0018	0.044	3	hsa-miR-526b-5p;hsa-miR-302b-3p;hsa-miR-302c-3p	0.382321	0.34994	1.52795e-07
SLCO1B7	NR_136197.1	0.0014	0.0049	3	hsa-miR-12136;hsa-miR-302b-3p;hsa-miR-302c-3p	0.751892	0.0314298	0.00302678
HSPA6	NR_136197.1	0.0014	0.0049	3	hsa-miR-12136;hsa-miR-302b-3p;hsa-miR-302c-3p	0.31787	0.442924	5.73155e-05
PLAC8	NR_136197.1	0.0014	0.0049	3	hsa-miR-12136;hsa-miR-302b-3p;hsa-miR-302c-3p	0.910521	0.00167296	3.73225e-05
VAV1	NR_136197.1	0.0018	0.044	3	hsa-miR-526b-5p;hsa-miR-302b-3p;hsa-miR-302c-3p	0.43383	0.282869	0.000285333
PTPN6	NR_136197.1	0.0011	0.0049	3	hsa-miR-526b-5p;hsa-miR-302b-3p;hsa-miR-302c-3p	0.508277	0.198399	1.73375e-06
CD72	NR_136197.1	0.0011	0.0049	3	hsa-miR-526b-5p;hsa-miR-302b-3p;hsa-miR-302c-3p	0.457774	0.254047	1.72234e-06
CXCL16	NR_136197.1	0.0003	0.039	2	hsa-miR-302b-3p;hsa-miR-302c-3p	0.24982	0.550712	0.000277839
CD14	NR_136197.1	0.0003	0.039	2	hsa-miR-302b-3p;hsa-miR-302c-3p	0.415229	0.306307	3.04796e-07
CCL18	NR_136197.1	0.0003	0.039	2	hsa-miR-302b-3p;hsa-miR-302c-3p	0.512973	0.193586	0.000688415
IL2RG	NR_136197.1	0.0003	0.039	2	hsa-miR-302b-3p;hsa-miR-302c-3p	0.542304	0.164951	2.28439e-05
STXBP2	NR_136197.1	0.0003	0.039	2	hsa-miR-302b-3p;hsa-miR-302c-3p	0.463751	0.247094	0.000658432
HLA-DRA	NR_136197.1	0.0003	0.039	2	hsa-miR-302b-3p;hsa-miR-302c-3p	0.378408	0.355307	1.65232e-07
C1QB	NR_136197.1	0.0003	0.039	2	hsa-miR-302b-3p;hsa-miR-302c-3p	0.748972	0.0324747	1.27456e-09
VAMP8	NR_136197.1	0.0003	0.039	2	hsa-miR-302b-3p;hsa-miR-302c-3p	0.280975	0.500243	0.00118145
FBP1	NR_136197.1	0.0003	0.039	2	hsa-miR-302b-3p;hsa-miR-302c-3p	0.191066	0.650374	0.00327796
CD52	NR_136197.1	0.0003	0.039	2	hsa-miR-302b-3p;hsa-miR-302c-3p	0.775425	0.0237604	2.0941e-09
GZMH	NR_136197.1	0.0003	0.039	2	hsa-miR-302b-3p;hsa-miR-302c-3p	0.690936	0.0577548	0.00223693
DEF6	NR_136197.1	0.0003	0.039	2	hsa-miR-302b-3p;hsa-miR-302c-3p	0.32592	0.430796	0.00292059
IGSF6	NR_136197.1	0.0011	0.0049	3	hsa-miR-526b-5p;hsa-miR-302b-3p;hsa-miR-302c-3p	0.369938	0.367052	6.83727e-05
EVI2A	NR_136197.1	0.0003	0.039	2	hsa-miR-302b-3p;hsa-miR-302c-3p	0.377792	0.356155	1.43558e-05
CLEC10A	NR_136197.1	0.0003	0.039	2	hsa-miR-302b-3p;hsa-miR-302c-3p	0.420088	0.300098	8.78419e-05
CD247	NR_136197.1	0.0011	0.0049	3	hsa-miR-526b-5p;hsa-miR-302b-3p;hsa-miR-302c-3p	0.357879	0.384071	0.00364193
BANK1	NR_136197.1	0.0022	0.044	3	hsa-miR-12136;hsa-miR-526b-5p;hsa-miR-302b-3p	0.898153	0.00244345	4.64988e-07
CYTH4	NR_136197.1	0.0018	0.044	3	hsa-miR-526b-5p;hsa-miR-302b-3p;hsa-miR-302c-3p	0.379909	0.353244	2.59803e-05
THEMIS	NR_136197.1	0.0018	0.044	3	hsa-miR-526b-5p;hsa-miR-302b-3p;hsa-miR-302c-3p	0.644665	0.0843965	0.00122582
FCGR2A	NR_136197.1	0.0018	0.044	3	hsa-miR-526b-5p;hsa-miR-302b-3p;hsa-miR-302c-3p	0.460312	0.251083	6.12486e-08
SLC11A1	NR_136197.1	0.0018	0.044	3	hsa-miR-526b-5p;hsa-miR-302b-3p;hsa-miR-302c-3p	0.499743	0.207302	0.000770269
PTCRA	NR_136197.1	0.0014	0.019	3	hsa-miR-526b-5p;hsa-miR-302b-3p;hsa-miR-302c-3p	0.453959	0.258536	0.00364223
MS4A14	NR_136197.1	0.0014	0.019	3	hsa-miR-526b-5p;hsa-miR-302b-3p;hsa-miR-302c-3p	0.779485	0.0225694	0.00220391
MARCO	NR_136197.1	0.0014	0.019	3	hsa-miR-526b-5p;hsa-miR-302b-3p;hsa-miR-302c-3p	0.688573	0.058972	0.00247084
ACP5	NR_136197.1	0.0014	0.019	3	hsa-miR-526b-5p;hsa-miR-302b-3p;hsa-miR-302c-3p	0.254485	0.543042	1.09483e-05
TRIQK	NR_136197.1	0.0014	0.019	3	hsa-miR-526b-5p;hsa-miR-302b-3p;hsa-miR-302c-3p	0.875008	0.00443565	5.24495e-16
ATP8B4	ENST00000645622	0.0074	0.041	4	hsa-miR-12136;hsa-miR-512-3p;hsa-miR-526b-5p;hsa-miR-133b	0.686368	0.0601223	8.49638e-09
HOXB3	ENST00000645622	0.0074	0.041	4	hsa-miR-12136;hsa-miR-512-3p;hsa-miR-526b-5p;hsa-miR-133b	0.438739	0.276835	0.001832
DOCK2	ENST00000645622	0.0074	0.041	4	hsa-miR-12136;hsa-miR-512-3p;hsa-miR-526b-5p;hsa-miR-133b	0.685005	0.0608396	6.05653e-08
PIK3CG	ENST00000645622	0.0074	0.041	4	hsa-miR-12136;hsa-miR-512-3p;hsa-miR-526b-5p;hsa-miR-133b	0.700731	0.0528678	1.40304e-05
TMEM200C	ENST00000645622	0.0074	0.041	4	hsa-miR-12136;hsa-miR-512-3p;hsa-miR-526b-5p;hsa-miR-133b	0.775947	0.0236053	0.00182776
SLAMF1	ENST00000645622	0.0074	0.041	4	hsa-miR-12136;hsa-miR-512-3p;hsa-miR-526b-5p;hsa-miR-133b	0.679684	0.0636888	0.000101969
DOCK8	ENST00000645622	0.0066	0.023	4	hsa-miR-12136;hsa-miR-512-3p;hsa-miR-526b-5p;hsa-miR-133b	0.431036	0.286331	0.000326114
DENND2D	ENST00000645622	0.0066	0.023	4	hsa-miR-12136;hsa-miR-512-3p;hsa-miR-526b-5p;hsa-miR-133b	0.503882	0.202958	0.00065944
CAMK4	ENST00000645622	0.0066	0.023	4	hsa-miR-12136;hsa-miR-512-3p;hsa-miR-526b-5p;hsa-miR-133b	0.604231	0.112616	7.85221e-06
CEACAM21	ENST00000645622	0.0066	0.023	4	hsa-miR-12136;hsa-miR-512-3p;hsa-miR-526b-5p;hsa-miR-133b	0.654267	0.0783779	0.00148604
DOCK10	ENST00000645622	0.0066	0.023	4	hsa-miR-12136;hsa-miR-512-3p;hsa-miR-526b-5p;hsa-miR-133b	0.594203	0.12034	1.30116e-05
C4orf50	ENST00000645622	0.0066	0.023	4	hsa-miR-12136;hsa-miR-512-3p;hsa-miR-526b-5p;hsa-miR-133b	0.534169	0.172647	0.000801823
TLR2	ENST00000645622	0.0066	0.023	4	hsa-miR-12136;hsa-miR-512-3p;hsa-miR-526b-5p;hsa-miR-133b	0.539543	0.167541	4.21848e-05
ADAM28	ENST00000645622	0.0058	0.011	4	hsa-miR-12136;hsa-miR-512-3p;hsa-miR-526b-5p;hsa-miR-133b	0.582913	0.129383	4.13511e-05
PTPRO	ENST00000645622	0.0074	0.041	4	hsa-miR-12136;hsa-miR-512-3p;hsa-miR-526b-5p;hsa-miR-133b	0.564161	0.145217	0.00090016
P2RY10	ENST00000645622	0.0066	0.023	4	hsa-miR-12136;hsa-miR-512-3p;hsa-miR-526b-5p;hsa-miR-133b	0.683853	0.06145	0.000595392
PLCB2	ENST00000645622	0.0066	0.023	4	hsa-miR-12136;hsa-miR-512-3p;hsa-miR-526b-5p;hsa-miR-133b	0.73294	0.0385895	9.18736e-05
CTSC	ENST00000645622	0.0066	0.023	4	hsa-miR-12136;hsa-miR-512-3p;hsa-miR-526b-5p;hsa-miR-133b	0.906723	0.00188963	1.67265e-12
MARCH1	ENST00000645622	0.0058	0.011	4	hsa-miR-12136;hsa-miR-512-3p;hsa-miR-526b-5p;hsa-miR-133b	0.705673	0.0505001	3.58114e-11
CD84	ENST00000645622	0.0058	0.011	4	hsa-miR-12136;hsa-miR-512-3p;hsa-miR-526b-5p;hsa-miR-133b	0.632566	0.0923515	1.5972e-05
RPS6KA1	ENST00000645622	0.0058	0.011	4	hsa-miR-12136;hsa-miR-512-3p;hsa-miR-526b-5p;hsa-miR-133b	0.731234	0.0392782	5.38364e-05
LILRB4	ENST00000645622	0.0049	0.0049	4	hsa-miR-12136;hsa-miR-512-3p;hsa-miR-526b-5p;hsa-miR-133b	0.608549	0.109379	2.04604e-06
TNFRSF11A	ENST00000645622	0.0049	0.0049	4	hsa-miR-12136;hsa-miR-512-3p;hsa-miR-526b-5p;hsa-miR-133b	0.702729	0.051903	4.24778e-05
CD96	ENST00000645622	0.0049	0.0049	4	hsa-miR-12136;hsa-miR-512-3p;hsa-miR-526b-5p;hsa-miR-133b	0.527444	0.179152	1.22186e-05
RCAN1	ENST00000645622	0.0049	0.0049	4	hsa-miR-12136;hsa-miR-512-3p;hsa-miR-526b-5p;hsa-miR-133b	0.929773	0.000820892	2.14787e-11
SLC7A7	ENST00000645622	0.0049	0.0049	4	hsa-miR-12136;hsa-miR-512-3p;hsa-miR-526b-5p;hsa-miR-133b	0.69447	0.0559619	0.000348099
TRAF3IP3	ENST00000645622	0.0041	0.0016	4	hsa-miR-12136;hsa-miR-512-3p;hsa-miR-526b-5p;hsa-miR-133b	0.748336	0.0327052	2.72644e-05
NLRC4	ENST00000645622	0.0014	0.019	3	hsa-miR-12136;hsa-miR-512-3p;hsa-miR-133b	0.85328	0.0070527	7.23797e-06
RNASE6	ENST00000645622	0.0017	0.044	3	hsa-miR-512-3p;hsa-miR-526b-5p;hsa-miR-133b	0.761469	0.028149	1.48529e-05
GALNT6	ENST00000645622	0.0017	0.044	3	hsa-miR-512-3p;hsa-miR-526b-5p;hsa-miR-133b	0.552776	0.155324	0.000416634
ANPEP	ENST00000645622	0.0017	0.044	3	hsa-miR-512-3p;hsa-miR-526b-5p;hsa-miR-133b	0.52235	0.184165	7.17593e-06
SIGLEC9	ENST00000645622	0.0017	0.044	3	hsa-miR-512-3p;hsa-miR-526b-5p;hsa-miR-133b	0.66466	0.0721545	0.000980152
DENND1C	ENST00000645622	0.0017	0.044	3	hsa-miR-512-3p;hsa-miR-526b-5p;hsa-miR-133b	0.740127	0.0357685	0.000434957
SLAMF8	ENST00000645622	0.0023	0.019	3	hsa-miR-12136;hsa-miR-512-3p;hsa-miR-526b-5p	0.622977	0.0989523	3.3615e-07
HAVCR2	ENST00000645622	0.0024	0.019	3	hsa-miR-12136;hsa-miR-526b-5p;hsa-miR-133b	0.6403	0.0872187	0.000318264
LCP2	ENST00000645622	0.0049	0.0049	4	hsa-miR-12136;hsa-miR-512-3p;hsa-miR-526b-5p;hsa-miR-133b	0.558165	0.150494	0.000177522
HRK	ENST00000645622	0.0049	0.0049	4	hsa-miR-12136;hsa-miR-512-3p;hsa-miR-526b-5p;hsa-miR-133b	0.921441	0.00114178	0.000469685
PDE8B	ENST00000645622	0.0049	0.0049	4	hsa-miR-12136;hsa-miR-512-3p;hsa-miR-526b-5p;hsa-miR-133b	0.905775	0.00194637	6.72273e-09
PAX5	ENST00000645622	0.0066	0.023	4	hsa-miR-12136;hsa-miR-512-3p;hsa-miR-526b-5p;hsa-miR-133b	0.408119	0.315502	0.00185102
PLA2G7	ENST00000645622	0.001	0.0049	3	hsa-miR-12136;hsa-miR-512-3p;hsa-miR-133b	0.832871	0.0102567	0.00046262
CD86	ENST00000645622	0.0014	0.019	3	hsa-miR-512-3p;hsa-miR-526b-5p;hsa-miR-133b	0.725382	0.0416976	4.50517e-05
SNX20	ENST00000645622	0.0033	0.00033	4	hsa-miR-12136;hsa-miR-512-3p;hsa-miR-526b-5p;hsa-miR-133b	0.819443	0.0127949	4.93125e-07
CX3CR1	ENST00000645622	0.0017	0.0049	3	hsa-miR-12136;hsa-miR-512-3p;hsa-miR-526b-5p	0.82886	0.0109779	0.000751741
SLC37A2	ENST00000645622	0.0017	0.0049	3	hsa-miR-12136;hsa-miR-512-3p;hsa-miR-526b-5p	0.628637	0.0950245	0.000253271
ARHGAP9	ENST00000645622	0.001	0.0049	3	hsa-miR-512-3p;hsa-miR-526b-5p;hsa-miR-133b	0.744887	0.0339716	5.60325e-07
PIK3R5	ENST00000645622	0.001	0.0049	3	hsa-miR-512-3p;hsa-miR-526b-5p;hsa-miR-133b	0.65922	0.0753744	1.96684e-06
GDF2	ENST00000645622	0.001	0.0049	3	hsa-miR-512-3p;hsa-miR-526b-5p;hsa-miR-133b	0.89254	0.00285762	1.84447e-07
MYO1G	ENST00000645622	0.001	0.0049	3	hsa-miR-512-3p;hsa-miR-526b-5p;hsa-miR-133b	0.648764	0.0817951	5.66628e-08
CCL22	ENST00000645622	0.003	0.044	3	hsa-miR-12136;hsa-miR-526b-5p;hsa-miR-133b	0.908052	0.00181186	0.000772314
ABCC3	ENST00000645622	0.0017	0.044	3	hsa-miR-512-3p;hsa-miR-526b-5p;hsa-miR-133b	0.581705	0.130373	0.000134204
BLK	ENST00000645622	0.0001	0.039	2	hsa-miR-512-3p;hsa-miR-133b	0.356242	0.386407	0.0022986
DNASE1L3	ENST00000645622	0.0001	0.039	2	hsa-miR-512-3p;hsa-miR-133b	0.659523	0.0751927	0.000659511
MPEG1	ENST00000645622	0.0018	0.0049	3	hsa-miR-12136;hsa-miR-526b-5p;hsa-miR-133b	0.770846	0.0251498	4.29832e-07
WAS	ENST00000645622	0.0018	0.0049	3	hsa-miR-12136;hsa-miR-526b-5p;hsa-miR-133b	0.665794	0.071494	2.78665e-06
FCGR3A	ENST00000645622	0.0018	0.0049	3	hsa-miR-12136;hsa-miR-526b-5p;hsa-miR-133b	0.81394	0.0139392	0.000495283
SH3BP1	ENST00000645622	0.0017	0.044	3	hsa-miR-512-3p;hsa-miR-526b-5p;hsa-miR-133b	0.832269	0.0103629	2.23993e-05
NCF4	ENST00000645622	0.0004	0.039	2	hsa-miR-12136;hsa-miR-512-3p	0.595371	0.119426	0.00187597
LST1	ENST00000645622	0.0004	0.039	2	hsa-miR-12136;hsa-miR-512-3p	0.695558	0.0554167	0.00292281
CD209	ENST00000645622	0.0004	0.039	2	hsa-miR-12136;hsa-miR-512-3p	0.831327	0.0105307	3.32124e-10
SKAP1	ENST00000645622	0.0004	0.039	2	hsa-miR-526b-5p;hsa-miR-133b	0.718125	0.0448206	0.000127167
ANO9	ENST00000645622	0.0004	0.039	2	hsa-miR-512-3p;hsa-miR-526b-5p	0.726569	0.0411999	0.00105329
IL10RA	ENST00000645622	0.0004	0.039	2	hsa-miR-512-3p;hsa-miR-526b-5p	0.746118	0.0335164	2.81813e-05
CD4	ENST00000645622	0.0004	0.039	2	hsa-miR-526b-5p;hsa-miR-133b	0.719964	0.0440162	2.59266e-06
IGSF21	ENST00000645622	0.0004	0.039	2	hsa-miR-512-3p;hsa-miR-526b-5p	0.533495	0.173293	0.00321103
CHI3L1	ENST00000645622	0.0004	0.039	2	hsa-miR-512-3p;hsa-miR-526b-5p	0.773368	0.0243786	8.48278e-10
MZB1	ENST00000645622	0.0004	0.039	2	hsa-miR-526b-5p;hsa-miR-133b	0.729095	0.0401522	0.000127014
GNA15	ENST00000645622	0.0004	0.039	2	hsa-miR-512-3p;hsa-miR-526b-5p	0.634763	0.0908764	0.000263179
CSF3R	ENST00000645622	0.0004	0.039	2	hsa-miR-526b-5p;hsa-miR-133b	0.736698	0.0370983	3.38117e-05
C16orf54	ENST00000645622	0.0004	0.039	2	hsa-miR-12136;hsa-miR-133b	0.589621	0.123966	0.0018166
CCR7	ENST00000645622	0.0004	0.039	2	hsa-miR-526b-5p;hsa-miR-133b	0.608879	0.109135	0.00045479
DPEP2	ENST00000645622	0.0004	0.039	2	hsa-miR-512-3p;hsa-miR-526b-5p	0.71309	0.0470679	0.000972418
CD37	ENST00000645622	0.0004	0.039	2	hsa-miR-526b-5p;hsa-miR-133b	0.696466	0.054964	7.06804e-07
GREM1	ENST00000645622	0.0004	0.039	2	hsa-miR-512-3p;hsa-miR-526b-5p	0.747404	0.0330446	3.50522e-05
APOC1	ENST00000645622	0.0004	0.039	2	hsa-miR-526b-5p;hsa-miR-133b	0.817853	0.0131193	0.0020574
GPR171	ENST00000645622	0.0004	0.039	2	hsa-miR-512-3p;hsa-miR-526b-5p	0.598482	0.117009	0.000624201
LILRB2	ENST00000645622	0.0004	0.039	2	hsa-miR-512-3p;hsa-miR-526b-5p	0.862735	0.00581834	4.86953e-08
RHOH	NR_152754.1	0.0085	0.043	3	hsa-miR-12136;hsa-miR-512-3p;hsa-miR-526b-5p	0.745566	0.0337202	0.00136056
HELB	NR_152754.1	0.0085	0.043	3	hsa-miR-12136;hsa-miR-512-3p;hsa-miR-526b-5p	0.876927	0.00424085	0.000142298
PYHIN1	NR_152754.1	0.0085	0.043	3	hsa-miR-12136;hsa-miR-512-3p;hsa-miR-526b-5p	0.760542	0.0284569	3.30991e-07
CCR6	NR_152754.1	0.0085	0.043	3	hsa-miR-12136;hsa-miR-512-3p;hsa-miR-526b-5p	0.585327	0.127419	0.00150198
ANO3	NR_152754.1	0.0085	0.043	3	hsa-miR-12136;hsa-miR-512-3p;hsa-miR-526b-5p	0.494746	0.212611	0.00123904
TLR8	NR_152754.1	0.0072	0.025	3	hsa-miR-12136;hsa-miR-512-3p;hsa-miR-526b-5p	0.778032	0.0229913	1.73516e-08
ADAM28	NR_152754.1	0.0085	0.043	3	hsa-miR-12136;hsa-miR-512-3p;hsa-miR-526b-5p	0.758066	0.0292893	4.13511e-05
LUZP2	NR_152754.1	0.0085	0.043	3	hsa-miR-12136;hsa-miR-512-3p;hsa-miR-526b-5p	0.577192	0.134107	0.00191161
PIK3AP1	NR_152754.1	0.0085	0.043	3	hsa-miR-12136;hsa-miR-512-3p;hsa-miR-526b-5p	0.691369	0.057533	0.000336826
MARCH1	NR_152754.1	0.0085	0.043	3	hsa-miR-12136;hsa-miR-512-3p;hsa-miR-526b-5p	0.774806	0.0239455	3.58114e-11
CD84	NR_152754.1	0.0085	0.043	3	hsa-miR-12136;hsa-miR-512-3p;hsa-miR-526b-5p	0.700995	0.0527396	1.5972e-05
RPS6KA1	NR_152754.1	0.0085	0.043	3	hsa-miR-12136;hsa-miR-512-3p;hsa-miR-526b-5p	0.700207	0.0531227	5.38364e-05
SCIMP	NR_152754.1	0.0085	0.043	3	hsa-miR-12136;hsa-miR-512-3p;hsa-miR-526b-5p	0.849213	0.00763093	0.000205831
CD28	NR_152754.1	0.0072	0.025	3	hsa-miR-12136;hsa-miR-512-3p;hsa-miR-526b-5p	0.71049	0.0482547	0.000197502
LILRB4	NR_152754.1	0.0072	0.025	3	hsa-miR-12136;hsa-miR-512-3p;hsa-miR-526b-5p	0.558742	0.149982	2.04604e-06
TNFRSF11A	NR_152754.1	0.0072	0.025	3	hsa-miR-12136;hsa-miR-512-3p;hsa-miR-526b-5p	0.770173	0.0253581	4.24778e-05
CD96	NR_152754.1	0.0072	0.025	3	hsa-miR-12136;hsa-miR-512-3p;hsa-miR-526b-5p	0.658184	0.075997	1.22186e-05
RCAN1	NR_152754.1	0.0072	0.025	3	hsa-miR-12136;hsa-miR-512-3p;hsa-miR-526b-5p	0.550748	0.157164	2.14787e-11
SLC7A7	NR_152754.1	0.0072	0.025	3	hsa-miR-12136;hsa-miR-512-3p;hsa-miR-526b-5p	0.652493	0.0794704	0.000348099
LY9	NR_152754.1	0.0072	0.025	3	hsa-miR-12136;hsa-miR-512-3p;hsa-miR-526b-5p	0.741543	0.0352282	3.03742e-06
FCRL2	NR_152754.1	0.0072	0.025	3	hsa-miR-12136;hsa-miR-512-3p;hsa-miR-526b-5p	0.68687	0.059859	0.00122206
FCN1	NR_152754.1	0.0072	0.025	3	hsa-miR-12136;hsa-miR-512-3p;hsa-miR-526b-5p	0.145427	0.731145	4.7467e-08
TXK	NR_152754.1	0.0072	0.025	3	hsa-miR-12136;hsa-miR-512-3p;hsa-miR-526b-5p	0.76984	0.0254616	0.00257518
NUGGC	NR_152754.1	0.0072	0.025	3	hsa-miR-12136;hsa-miR-512-3p;hsa-miR-526b-5p	0.955334	0.000215377	0.000514192
TRAF3IP3	NR_152754.1	0.006	0.012	3	hsa-miR-12136;hsa-miR-512-3p;hsa-miR-526b-5p	0.897083	0.00251921	2.72644e-05
KMO	NR_152754.1	0.0072	0.025	3	hsa-miR-12136;hsa-miR-512-3p;hsa-miR-526b-5p	0.724013	0.0422762	0.00221877
SLAMF8	NR_152754.1	0.0048	0.0049	3	hsa-miR-12136;hsa-miR-512-3p;hsa-miR-526b-5p	0.658966	0.0755269	3.3615e-07
LCP2	NR_152754.1	0.0072	0.025	3	hsa-miR-12136;hsa-miR-512-3p;hsa-miR-526b-5p	0.642678	0.0856744	0.000177522
HRK	NR_152754.1	0.0072	0.025	3	hsa-miR-12136;hsa-miR-512-3p;hsa-miR-526b-5p	0.704503	0.0510548	0.000469685
PDE8B	NR_152754.1	0.0072	0.025	3	hsa-miR-12136;hsa-miR-512-3p;hsa-miR-526b-5p	0.762732	0.0277329	6.72273e-09
XCR1	NR_152754.1	0.0072	0.025	3	hsa-miR-12136;hsa-miR-512-3p;hsa-miR-526b-5p	0.526948	0.179636	1.08765e-06
SNX20	NR_152754.1	0.0048	0.0049	3	hsa-miR-12136;hsa-miR-512-3p;hsa-miR-526b-5p	0.876422	0.00429158	4.93125e-07
CX3CR1	NR_152754.1	0.0036	0.0012	3	hsa-miR-12136;hsa-miR-512-3p;hsa-miR-526b-5p	0.799817	0.0171645	0.000751741
SLC37A2	NR_152754.1	0.0036	0.0012	3	hsa-miR-12136;hsa-miR-512-3p;hsa-miR-526b-5p	0.706427	0.0501443	0.000253271
NCF4	NR_152754.1	0.0015	0.02	2	hsa-miR-12136;hsa-miR-512-3p	0.649671	0.0812261	0.00187597
LST1	NR_152754.1	0.0015	0.02	2	hsa-miR-12136;hsa-miR-512-3p	0.730376	0.0396274	0.00292281
CD209	NR_152754.1	0.0015	0.02	2	hsa-miR-12136;hsa-miR-512-3p	0.638133	0.0886397	3.32124e-10
ANO9	NR_152754.1	0.0002	0.02	2	hsa-miR-512-3p;hsa-miR-526b-5p	0.884865	0.00349367	0.00105329
IL10RA	NR_152754.1	0.0002	0.02	2	hsa-miR-512-3p;hsa-miR-526b-5p	0.856617	0.00659964	2.81813e-05
IGSF21	NR_152754.1	0.0002	0.02	2	hsa-miR-512-3p;hsa-miR-526b-5p	0.792575	0.0189843	0.00321103
CHI3L1	NR_152754.1	0.0002	0.02	2	hsa-miR-512-3p;hsa-miR-526b-5p	0.734522	0.0379572	8.48278e-10
GNA15	NR_152754.1	0.0002	0.02	2	hsa-miR-512-3p;hsa-miR-526b-5p	0.670672	0.0686919	0.000263179
DPEP2	NR_152754.1	0.0002	0.02	2	hsa-miR-512-3p;hsa-miR-526b-5p	0.903195	0.00210645	0.000972418
GREM1	NR_152754.1	0.0002	0.02	2	hsa-miR-512-3p;hsa-miR-526b-5p	0.884022	0.00356866	3.50522e-05
GPR171	NR_152754.1	0.0002	0.02	2	hsa-miR-512-3p;hsa-miR-526b-5p	0.610911	0.107632	0.000624201
LILRB2	NR_152754.1	0.0002	0.02	2	hsa-miR-512-3p;hsa-miR-526b-5p	0.622687	0.0991563	4.86953e-08
RHOH	ENST00000642602	0.0026	0.043	3	hsa-miR-12136;hsa-miR-302b-3p;hsa-miR-302c-3p	0.160634	0.703952	0.00136056
HELB	ENST00000642602	0.0026	0.043	3	hsa-miR-12136;hsa-miR-302b-3p;hsa-miR-302c-3p	0.305683	0.461547	0.000142298
PYHIN1	ENST00000642602	0.0026	0.043	3	hsa-miR-12136;hsa-miR-302b-3p;hsa-miR-302c-3p	0.325649	0.431202	3.30991e-07
CCR6	ENST00000642602	0.0026	0.043	3	hsa-miR-12136;hsa-miR-302b-3p;hsa-miR-302c-3p	0.139434	0.74193	0.00150198
ANO3	ENST00000642602	0.0026	0.043	3	hsa-miR-12136;hsa-miR-302b-3p;hsa-miR-302c-3p	0.386284	0.344541	0.00123904
TLR8	ENST00000642602	0.0022	0.025	3	hsa-miR-12136;hsa-miR-302b-3p;hsa-miR-302c-3p	0.341736	0.407384	1.73516e-08
TNFAIP8	ENST00000642602	0.0026	0.043	3	hsa-miR-12136;hsa-miR-302b-3p;hsa-miR-302c-3p	0.179931	0.66984	6.65442e-06
ATP1B4	ENST00000642602	0.0026	0.043	3	hsa-miR-12136;hsa-miR-302b-3p;hsa-miR-302c-3p	0.907089	0.00186802	0.00104276
GRIA1	ENST00000642602	0.0026	0.043	3	hsa-miR-12136;hsa-miR-302b-3p;hsa-miR-302c-3p	0.141765	0.737731	7.69353e-12
IL18RAP	ENST00000642602	0.0026	0.043	3	hsa-miR-12136;hsa-miR-302b-3p;hsa-miR-302c-3p	0.276989	0.506599	0.00125076
LBH	ENST00000642602	0.0026	0.043	3	hsa-miR-12136;hsa-miR-302b-3p;hsa-miR-302c-3p	0.326572	0.42982	4.87885e-07
ALCAM	ENST00000642602	0.0026	0.043	3	hsa-miR-12136;hsa-miR-302b-3p;hsa-miR-302c-3p	0.130974	0.757217	0.000136664
CCR5	ENST00000642602	0.0026	0.043	3	hsa-miR-12136;hsa-miR-302b-3p;hsa-miR-302c-3p	0.160747	0.703752	1.5845e-06
LAMP3	ENST00000642602	0.0026	0.043	3	hsa-miR-12136;hsa-miR-302b-3p;hsa-miR-302c-3p	0.561382	0.147649	1.14107e-06
BCL11B	ENST00000642602	0.0026	0.043	3	hsa-miR-12136;hsa-miR-302b-3p;hsa-miR-302c-3p	0.221658	0.597804	3.63695e-05
ABHD18	ENST00000642602	0.0026	0.043	3	hsa-miR-12136;hsa-miR-302b-3p;hsa-miR-302c-3p	0.552928	0.155187	1.32552e-05
PTPRC	ENST00000642602	0.0022	0.025	3	hsa-miR-12136;hsa-miR-302b-3p;hsa-miR-302c-3p	0.256166	0.540287	3.046e-10
GAS2L3	ENST00000642602	0.0022	0.025	3	hsa-miR-12136;hsa-miR-302b-3p;hsa-miR-302c-3p	0.117183	0.782285	0.000926143
CR1	ENST00000642602	0.0022	0.025	3	hsa-miR-12136;hsa-miR-302b-3p;hsa-miR-302c-3p	0.769324	0.0256225	0.000369009
RBM47	ENST00000642602	0.0022	0.025	3	hsa-miR-12136;hsa-miR-302b-3p;hsa-miR-302c-3p	0.369727	0.367347	1.30326e-09
ECT2L	ENST00000642602	0.0022	0.025	3	hsa-miR-12136;hsa-miR-302b-3p;hsa-miR-302c-3p	0.738727	0.0363077	8.80856e-19
RUNX3	ENST00000642602	0.0019	0.012	3	hsa-miR-12136;hsa-miR-302b-3p;hsa-miR-302c-3p	0.187214	0.65709	0.00107807
RGS18	ENST00000642602	0.0019	0.012	3	hsa-miR-12136;hsa-miR-302b-3p;hsa-miR-302c-3p	0.602181	0.114172	2.65928e-05
VCAM1	ENST00000642602	0.0019	0.012	3	hsa-miR-12136;hsa-miR-302b-3p;hsa-miR-302c-3p	0.289732	0.486389	1.75072e-10
LUZP2	ENST00000642602	0.0026	0.043	3	hsa-miR-12136;hsa-miR-302b-3p;hsa-miR-302c-3p	0.139644	0.741551	0.00191161
PIK3AP1	ENST00000642602	0.0026	0.043	3	hsa-miR-12136;hsa-miR-302b-3p;hsa-miR-302c-3p	0.159683	0.705646	0.000336826
MARCH1	ENST00000642602	0.0026	0.043	3	hsa-miR-12136;hsa-miR-302b-3p;hsa-miR-302c-3p	0.347426	0.399099	3.58114e-11
CD84	ENST00000642602	0.0026	0.043	3	hsa-miR-12136;hsa-miR-302b-3p;hsa-miR-302c-3p	0.170857	0.685823	1.5972e-05
RPS6KA1	ENST00000642602	0.0026	0.043	3	hsa-miR-12136;hsa-miR-302b-3p;hsa-miR-302c-3p	0.282819	0.497314	5.38364e-05
LRRC6	ENST00000642602	0.0022	0.025	3	hsa-miR-12136;hsa-miR-302b-3p;hsa-miR-302c-3p	0.314965	0.447335	7.25951e-05
SCIMP	ENST00000642602	0.0026	0.043	3	hsa-miR-12136;hsa-miR-302b-3p;hsa-miR-302c-3p	0.176531	0.675817	0.000205831
KCND2	ENST00000642602	0.0022	0.025	3	hsa-miR-12136;hsa-miR-302b-3p;hsa-miR-302c-3p	0.389548	0.340125	0.00187176
TNFRSF11A	ENST00000642602	0.0022	0.025	3	hsa-miR-12136;hsa-miR-302b-3p;hsa-miR-302c-3p	0.209272	0.61892	4.24778e-05
CD96	ENST00000642602	0.0022	0.025	3	hsa-miR-12136;hsa-miR-302b-3p;hsa-miR-302c-3p	0.21078	0.616337	1.22186e-05
RCAN1	ENST00000642602	0.0022	0.025	3	hsa-miR-12136;hsa-miR-302b-3p;hsa-miR-302c-3p	0.822489	0.012188	2.14787e-11
SLC7A7	ENST00000642602	0.0022	0.025	3	hsa-miR-12136;hsa-miR-302b-3p;hsa-miR-302c-3p	0.365459	0.373333	0.000348099
LY9	ENST00000642602	0.0022	0.025	3	hsa-miR-12136;hsa-miR-302b-3p;hsa-miR-302c-3p	0.232517	0.579489	3.03742e-06
FCRL2	ENST00000642602	0.0022	0.025	3	hsa-miR-12136;hsa-miR-302b-3p;hsa-miR-302c-3p	0.226917	0.58891	0.00122206
FCN1	ENST00000642602	0.0022	0.025	3	hsa-miR-12136;hsa-miR-302b-3p;hsa-miR-302c-3p	0.983904	1.02992e-05	4.7467e-08
TXK	ENST00000642602	0.0022	0.025	3	hsa-miR-12136;hsa-miR-302b-3p;hsa-miR-302c-3p	0.170506	0.686443	0.00257518
NUGGC	ENST00000642602	0.0022	0.025	3	hsa-miR-12136;hsa-miR-302b-3p;hsa-miR-302c-3p	0.184745	0.661404	0.000514192
MKX	ENST00000642602	0.0022	0.025	3	hsa-miR-12136;hsa-miR-302b-3p;hsa-miR-302c-3p	0.354393	0.389054	0.000801639
SLAMF7	ENST00000642602	0.0019	0.012	3	hsa-miR-12136;hsa-miR-302b-3p;hsa-miR-302c-3p	0.236138	0.573425	1.56908e-08
PLEK	ENST00000642602	0.0019	0.012	3	hsa-miR-12136;hsa-miR-302b-3p;hsa-miR-302c-3p	0.277983	0.505011	5.02199e-08
SDC1	ENST00000642602	0.0019	0.012	3	hsa-miR-12136;hsa-miR-302b-3p;hsa-miR-302c-3p	0.20595	0.624624	7.81459e-05
SIDT1	ENST00000642602	0.0019	0.012	3	hsa-miR-12136;hsa-miR-302b-3p;hsa-miR-302c-3p	0.251557	0.547852	6.94441e-05
SMYD2	ENST00000642602	0.0015	0.0049	3	hsa-miR-12136;hsa-miR-302b-3p;hsa-miR-302c-3p	0.146141	0.729861	0.00269262
IL1RN	ENST00000642602	0.0022	0.025	3	hsa-miR-12136;hsa-miR-302b-3p;hsa-miR-302c-3p	0.788457	0.0200706	6.88636e-05
TLR1	ENST00000642602	0.0022	0.025	3	hsa-miR-12136;hsa-miR-302b-3p;hsa-miR-302c-3p	0.119335	0.778361	1.36064e-05
SIGLEC11	ENST00000642602	0.0015	0.0049	3	hsa-miR-12136;hsa-miR-302b-3p;hsa-miR-302c-3p	0.222977	0.59557	5.3784e-05
TFEC	ENST00000642602	0.0019	0.012	3	hsa-miR-12136;hsa-miR-302b-3p;hsa-miR-302c-3p	0.237259	0.571552	6.15873e-07
SLAMF6	ENST00000642602	0.0015	0.0049	3	hsa-miR-12136;hsa-miR-302b-3p;hsa-miR-302c-3p	0.150681	0.72172	0.0028449
LYZ	ENST00000642602	0.0015	0.0049	3	hsa-miR-12136;hsa-miR-302b-3p;hsa-miR-302c-3p	0.642523	0.0857745	1.19013e-08
SLCO1B7	ENST00000642602	0.0011	0.0012	3	hsa-miR-12136;hsa-miR-302b-3p;hsa-miR-302c-3p	0.400611	0.325352	0.00302678
HSPA6	ENST00000642602	0.0011	0.0012	3	hsa-miR-12136;hsa-miR-302b-3p;hsa-miR-302c-3p	0.396274	0.331106	5.73155e-05
PLAC8	ENST00000642602	0.0011	0.0012	3	hsa-miR-12136;hsa-miR-302b-3p;hsa-miR-302c-3p	0.561223	0.14779	3.73225e-05
CD14	ENST00000642602	0.0003	0.02	2	hsa-miR-302b-3p;hsa-miR-302c-3p	0.251607	0.547769	3.04796e-07
CCL18	ENST00000642602	0.0003	0.02	2	hsa-miR-302b-3p;hsa-miR-302c-3p	0.595889	0.119022	0.000688415
IL2RG	ENST00000642602	0.0003	0.02	2	hsa-miR-302b-3p;hsa-miR-302c-3p	0.276948	0.506663	2.28439e-05
STXBP2	ENST00000642602	0.0003	0.02	2	hsa-miR-302b-3p;hsa-miR-302c-3p	0.159049	0.706775	0.000658432
HLA-DRA	ENST00000642602	0.0003	0.02	2	hsa-miR-302b-3p;hsa-miR-302c-3p	0.215209	0.608769	1.65232e-07
C1QB	ENST00000642602	0.0003	0.02	2	hsa-miR-302b-3p;hsa-miR-302c-3p	0.519177	0.187325	1.27456e-09
FBP1	ENST00000642602	0.0003	0.02	2	hsa-miR-302b-3p;hsa-miR-302c-3p	0.238649	0.569233	0.00327796
CD52	ENST00000642602	0.0003	0.02	2	hsa-miR-302b-3p;hsa-miR-302c-3p	0.441896	0.272989	2.0941e-09
GZMH	ENST00000642602	0.0003	0.02	2	hsa-miR-302b-3p;hsa-miR-302c-3p	0.298915	0.472024	0.00223693
EVI2A	ENST00000642602	0.0003	0.02	2	hsa-miR-302b-3p;hsa-miR-302c-3p	0.189648	0.652845	1.43558e-05
CLEC10A	ENST00000642602	0.0003	0.02	2	hsa-miR-302b-3p;hsa-miR-302c-3p	0.338286	0.412443	8.78419e-05
NPL	ENST00000642602	0.0022	0.025	3	hsa-miR-12136;hsa-miR-302b-3p;hsa-miR-302c-3p	0.197219	0.639691	5.60887e-05
KCNA6	NR_026832.1	0.1076	3.1e-05	7	hsa-miR-142-3p;hsa-miR-146b-3p;hsa-miR-142-5p;hsa-miR-508-3p;hsa-miR-223-3p;hsa-miR-3690;hsa-miR-223-5p	0.594312	0.120255	4.24457e-09
RGS6	NR_026832.1	0.1076	3.1e-05	7	hsa-miR-142-3p;hsa-miR-146b-3p;hsa-miR-142-5p;hsa-miR-508-3p;hsa-miR-223-3p;hsa-miR-3690;hsa-miR-223-5p	0.918246	0.00128365	1.45344e-06
CACNA1D	NR_026832.1	0.0814	0.00038	6	hsa-miR-142-3p;hsa-miR-146b-3p;hsa-miR-508-3p;hsa-miR-223-3p;hsa-miR-3690;hsa-miR-223-5p	0.545789	0.161712	3.56797e-06
CHL1	NR_026832.1	0.0794	0.00038	6	hsa-miR-142-3p;hsa-miR-146b-3p;hsa-miR-142-5p;hsa-miR-223-3p;hsa-miR-3690;hsa-miR-223-5p	0.575137	0.135826	5.52632e-06
GNAL	NR_026832.1	0.0714	0.00038	6	hsa-miR-142-3p;hsa-miR-146b-3p;hsa-miR-142-5p;hsa-miR-508-3p;hsa-miR-3690;hsa-miR-223-5p	0.104514	0.805459	4.15738e-05
NOS1	NR_026832.1	0.0593	0.0025	5	hsa-miR-142-3p;hsa-miR-146b-3p;hsa-miR-508-3p;hsa-miR-223-3p;hsa-miR-3690	0.338555	0.412048	4.34377e-10
PKP1	NR_026832.1	0.0575	0.0025	5	hsa-miR-142-3p;hsa-miR-146b-3p;hsa-miR-223-3p;hsa-miR-3690;hsa-miR-223-5p	0.367331	0.370702	3.31253e-05
RORB	NR_026832.1	0.0508	0.0025	5	hsa-miR-142-3p;hsa-miR-142-5p;hsa-miR-508-3p;hsa-miR-3690;hsa-miR-223-5p	0.584948	0.127726	1.00568e-17
FRMPD1	NR_026832.1	0.0416	0.0025	5	hsa-miR-142-3p;hsa-miR-146b-3p;hsa-miR-142-5p;hsa-miR-508-3p;hsa-miR-223-5p	0.558822	0.14991	0.000164171
TRPC5OS	NR_026832.1	0.0333	0.011	4	hsa-miR-508-3p;hsa-miR-223-3p;hsa-miR-142-5p;hsa-miR-142-3p	0.453738	0.258798	0.00230823
BRINP1	NR_026832.1	0.0332	0.011	4	hsa-miR-508-3p;hsa-miR-223-3p;hsa-miR-146b-3p;hsa-miR-142-3p	0.617003	0.103197	0.00215915
MAPT	NR_026832.1	0.0329	0.011	4	hsa-miR-142-3p;hsa-miR-146b-3p;hsa-miR-3690;hsa-miR-142-5p	0.411716	0.310833	1.60139e-05
RNF128	NR_026832.1	0.0266	0.011	4	hsa-miR-508-3p;hsa-miR-142-3p;hsa-miR-146b-3p;hsa-miR-142-5p	0.640283	0.08723	0.000949792
CEL	NR_026832.1	0.0196	0.043	3	hsa-miR-142-3p;hsa-miR-146b-3p;hsa-miR-3690	0.272137	0.514376	0.00216612
DUSP13	NR_026832.1	0.0196	0.043	3	hsa-miR-142-3p;hsa-miR-146b-3p;hsa-miR-3690	0.735811	0.037447	0.000175734
PRKAB2	NR_026832.1	0.0145	0.043	3	hsa-miR-142-3p;hsa-miR-146b-3p;hsa-miR-142-5p	0.740254	0.0357199	8.00632e-08
TPD52L1	NR_026832.1	0.0144	0.043	3	hsa-miR-142-3p;hsa-miR-146b-3p;hsa-miR-223-5p	0.849697	0.00756057	0.00141225
EPB41L4B	NR_026832.1	0.003	0.0025	5	hsa-miR-146b-3p;hsa-miR-142-5p;hsa-miR-508-3p;hsa-miR-3690;hsa-miR-223-5p	0.721838	0.0432057	2.2683e-09
ASTN2	NR_026832.1	0.0019	0.011	4	hsa-miR-508-3p;hsa-miR-223-5p;hsa-miR-3690;hsa-miR-142-5p	0.846875	0.00797666	5.30397e-06
FAM184A	NR_026832.1	0.0006	0.043	3	hsa-miR-508-3p;hsa-miR-142-5p;hsa-miR-223-5p	0.675051	0.0662332	9.81079e-06
MEI4	NR_026832.1	0.0009	0.011	4	hsa-miR-3690;hsa-miR-146b-3p;hsa-miR-223-5p;hsa-miR-142-5p	0.699684	0.0533782	0.00127621
HPCAL4	NR_026832.1	0.0017	0.011	4	hsa-miR-508-3p;hsa-miR-146b-3p;hsa-miR-223-5p;hsa-miR-3690	0.213824	0.611133	0.000603989
STC2	NR_026832.1	0.0011	0.011	4	hsa-miR-223-3p;hsa-miR-3690;hsa-miR-146b-3p;hsa-miR-223-5p	0.631441	0.0931125	1.28583e-18
CACNA1B	NR_026832.1	0.0013	0.011	4	hsa-miR-223-3p;hsa-miR-146b-3p;hsa-miR-3690;hsa-miR-142-5p	0.658858	0.0755912	0.000136625
MYO5B	NR_026832.1	0.0013	0.011	4	hsa-miR-223-3p;hsa-miR-146b-3p;hsa-miR-3690;hsa-miR-142-5p	0.871256	0.00483295	0.00212536
AQP4	NR_026832.1	0.0002	0.043	3	hsa-miR-146b-3p;hsa-miR-223-5p;hsa-miR-142-5p	0.497541	0.209634	0.00106037
GSDMC	NR_026832.1	0.0006	0.043	3	hsa-miR-223-3p;hsa-miR-223-5p;hsa-miR-3690	0.918526	0.00127078	0.000488902
ANGPTL7	NR_026832.1	0.001	0.043	3	hsa-miR-508-3p;hsa-miR-223-3p;hsa-miR-142-5p	0.673704	0.0669836	4.85384e-07
CACNA1G	NR_026832.1	0.0005	0.043	3	hsa-miR-146b-3p;hsa-miR-3690;hsa-miR-142-5p	0.661539	0.0739915	2.25053e-06
GALNTL5	NR_026832.1	0.0011	0.043	3	hsa-miR-508-3p;hsa-miR-142-5p;hsa-miR-3690	0.741022	0.0354262	0.00340412
C1orf105	NR_026832.1	0.0011	0.043	3	hsa-miR-508-3p;hsa-miR-142-5p;hsa-miR-3690	0.346094	0.401031	0.000175633
MUM1L1	NR_026832.1	0.0006	0.043	3	hsa-miR-508-3p;hsa-miR-146b-3p;hsa-miR-223-5p	0.163207	0.699378	0.000967213
BMP8A	NR_026832.1	0.0006	0.043	3	hsa-miR-223-3p;hsa-miR-146b-3p;hsa-miR-3690	0.768773	0.0257948	0.000386764
FGFR2	NR_026832.1	0.0006	0.043	3	hsa-miR-223-3p;hsa-miR-146b-3p;hsa-miR-3690	0.576731	0.134492	6.94244e-07
TM7SF2	NR_026832.1	0.0006	0.043	3	hsa-miR-223-3p;hsa-miR-146b-3p;hsa-miR-3690	0.742098	0.0350177	1.78477e-12
KCNA6	XR_001741030.1	0.0137	0.043	3	hsa-miR-508-3p;hsa-miR-223-5p;hsa-miR-142-5p	0.767261	0.0262717	4.24457e-09
RGS6	XR_001741030.1	0.0137	0.043	3	hsa-miR-508-3p;hsa-miR-223-5p;hsa-miR-142-5p	0.944344	0.000413218	1.45344e-06
GNAL	XR_001741030.1	0.0117	0.025	3	hsa-miR-508-3p;hsa-miR-223-5p;hsa-miR-142-5p	0.515634	0.190887	4.15738e-05
RORB	XR_001741030.1	0.0098	0.012	3	hsa-miR-508-3p;hsa-miR-223-5p;hsa-miR-142-5p	0.755688	0.0301029	1.00568e-17
FRMPD1	XR_001741030.1	0.0098	0.012	3	hsa-miR-508-3p;hsa-miR-223-5p;hsa-miR-142-5p	0.807201	0.0154258	0.000164171
PRUNE2	XR_001741030.1	0.0117	0.025	3	hsa-miR-508-3p;hsa-miR-223-5p;hsa-miR-142-5p	0.345497	0.401898	0.000925222
EPB41L4B	XR_001741030.1	0.0098	0.012	3	hsa-miR-508-3p;hsa-miR-223-5p;hsa-miR-142-5p	0.902066	0.00217915	2.2683e-09
ASTN2	XR_001741030.1	0.0078	0.0049	3	hsa-miR-508-3p;hsa-miR-223-5p;hsa-miR-142-5p	0.828564	0.0110324	5.30397e-06
FAM184A	XR_001741030.1	0.0059	0.0012	3	hsa-miR-508-3p;hsa-miR-142-5p;hsa-miR-223-5p	0.740204	0.035739	9.81079e-06
KCNA6	XR_001751776.2	0.0122	0.011	4	hsa-miR-508-3p;hsa-miR-223-3p;hsa-miR-142-5p;hsa-miR-142-3p	0.472073	0.237575	4.24457e-09
RGS6	XR_001751776.2	0.0122	0.011	4	hsa-miR-508-3p;hsa-miR-223-3p;hsa-miR-142-5p;hsa-miR-142-3p	0.890682	0.00300407	1.45344e-06
RORB	XR_001751776.2	0.002	0.044	3	hsa-miR-508-3p;hsa-miR-142-3p;hsa-miR-142-5p	0.378001	0.355867	1.00568e-17
FRMPD1	XR_001751776.2	0.002	0.044	3	hsa-miR-508-3p;hsa-miR-142-3p;hsa-miR-142-5p	0.362764	0.377136	0.000164171
TRPC5OS	XR_001751776.2	0.007	0.00033	4	hsa-miR-508-3p;hsa-miR-223-3p;hsa-miR-142-5p;hsa-miR-142-3p	0.265137	0.525676	0.00230823
BRINP1	XR_001751776.2	0.0051	0.019	3	hsa-miR-508-3p;hsa-miR-223-3p;hsa-miR-142-3p	0.562203	0.146928	0.00215915
RNF128	XR_001751776.2	0.0016	0.019	3	hsa-miR-508-3p;hsa-miR-142-3p;hsa-miR-142-5p	0.379106	0.354347	0.000949792
ANGPTL7	XR_001751776.2	0.0029	0.0049	3	hsa-miR-508-3p;hsa-miR-223-3p;hsa-miR-142-5p	0.533096	0.173676	4.85384e-07
KCNA6	ENST00000636467	0.0084	0.011	4	hsa-miR-508-3p;hsa-miR-223-3p;hsa-miR-223-5p;hsa-miR-142-5p	0.690557	0.0579491	4.24457e-09
RGS6	ENST00000636467	0.0084	0.011	4	hsa-miR-508-3p;hsa-miR-223-3p;hsa-miR-223-5p;hsa-miR-142-5p	0.562508	0.146661	1.45344e-06
RORB	ENST00000636467	0.0031	0.044	3	hsa-miR-508-3p;hsa-miR-223-5p;hsa-miR-142-5p	0.698439	0.0539882	1.00568e-17
FRMPD1	ENST00000636467	0.0031	0.044	3	hsa-miR-508-3p;hsa-miR-223-5p;hsa-miR-142-5p	0.883171	0.00364534	0.000164171
TRPC5OS	ENST00000636467	0.0016	0.019	3	hsa-miR-508-3p;hsa-miR-223-3p;hsa-miR-142-5p	0.915955	0.00139217	0.00230823
PRUNE2	ENST00000636467	0.0072	0.0049	4	hsa-miR-508-3p;hsa-miR-223-3p;hsa-miR-223-5p;hsa-miR-142-5p	0.619046	0.101734	0.000925222
EPB41L4B	ENST00000636467	0.0031	0.044	3	hsa-miR-508-3p;hsa-miR-223-5p;hsa-miR-142-5p	0.711991	0.0475674	2.2683e-09
ASTN2	ENST00000636467	0.0025	0.019	3	hsa-miR-508-3p;hsa-miR-223-5p;hsa-miR-142-5p	0.403289	0.321823	5.30397e-06
FAM184A	ENST00000636467	0.0018	0.0049	3	hsa-miR-508-3p;hsa-miR-142-5p;hsa-miR-223-5p	0.438338	0.277326	9.81079e-06
ANGPTL7	ENST00000636467	0.0012	0.0049	3	hsa-miR-508-3p;hsa-miR-223-3p;hsa-miR-142-5p	0.437412	0.27846	4.85384e-07
KCNA6	XR_001738528.1	0.0084	0.043	3	hsa-miR-508-3p;hsa-miR-142-3p;hsa-miR-223-5p	0.558294	0.150379	4.24457e-09
RGS6	XR_001738528.1	0.0084	0.043	3	hsa-miR-508-3p;hsa-miR-142-3p;hsa-miR-223-5p	0.918992	0.00124955	1.45344e-06
CACNA1D	XR_001738528.1	0.0072	0.025	3	hsa-miR-508-3p;hsa-miR-142-3p;hsa-miR-223-5p	0.517431	0.189076	3.56797e-06
RORB	XR_001738528.1	0.006	0.012	3	hsa-miR-508-3p;hsa-miR-142-3p;hsa-miR-223-5p	0.532345	0.174398	1.00568e-17
FRMPD1	XR_001738528.1	0.006	0.012	3	hsa-miR-508-3p;hsa-miR-142-3p;hsa-miR-223-5p	0.539801	0.167299	0.000164171
KCNA6	TCONS_00004579	0.0065	0.043	3	hsa-miR-223-3p;hsa-miR-142-5p;hsa-miR-3690	0.563499	0.145794	4.24457e-09
RGS6	TCONS_00004579	0.0065	0.043	3	hsa-miR-223-3p;hsa-miR-142-5p;hsa-miR-3690	0.144821	0.732234	1.45344e-06
CHL1	TCONS_00004579	0.0055	0.025	3	hsa-miR-223-3p;hsa-miR-142-5p;hsa-miR-3690	0.477913	0.231008	5.52632e-06
PRUNE2	TCONS_00004579	0.0055	0.025	3	hsa-miR-223-3p;hsa-miR-142-5p;hsa-miR-3690	0.308382	0.457396	0.000925222
CACNA1B	TCONS_00004579	0.0037	0.0049	3	hsa-miR-223-3p;hsa-miR-142-5p;hsa-miR-3690	0.268895	0.519598	0.000136625
CDH17	TCONS_00004579	0.0011	0.02	2	hsa-miR-142-5p;hsa-miR-3690	0.420501	0.299572	9.79297e-05
KCNA6	NR_038244.1	0.0039	0.043	3	hsa-miR-142-3p;hsa-miR-223-5p;hsa-miR-142-5p	0.804787	0.0159815	4.24457e-09
RGS6	NR_038244.1	0.0039	0.043	3	hsa-miR-142-3p;hsa-miR-223-5p;hsa-miR-142-5p	0.888192	0.0032078	1.45344e-06
CHL1	NR_038244.1	0.0034	0.025	3	hsa-miR-142-3p;hsa-miR-223-5p;hsa-miR-142-5p	0.798248	0.017549	5.52632e-06
GNAL	NR_038244.1	0.0034	0.025	3	hsa-miR-142-3p;hsa-miR-223-5p;hsa-miR-142-5p	0.465372	0.245224	4.15738e-05
RORB	NR_038244.1	0.0028	0.012	3	hsa-miR-142-3p;hsa-miR-223-5p;hsa-miR-142-5p	0.85732	0.00650669	1.00568e-17
FRMPD1	NR_038244.1	0.0028	0.012	3	hsa-miR-142-3p;hsa-miR-223-5p;hsa-miR-142-5p	0.843503	0.0084926	0.000164171
PRUNE2	NR_038244.1	0.0034	0.025	3	hsa-miR-142-3p;hsa-miR-223-5p;hsa-miR-142-5p	0.492091	0.215461	0.000925222
KCNA6	ENST00000607783	0.0031	0.043	3	hsa-miR-223-3p;hsa-miR-146b-3p;hsa-miR-142-5p	0.717448	0.0451188	4.24457e-09
RGS6	ENST00000607783	0.0031	0.043	3	hsa-miR-223-3p;hsa-miR-146b-3p;hsa-miR-142-5p	0.854982	0.00681924	1.45344e-06
CHL1	ENST00000607783	0.0027	0.025	3	hsa-miR-223-3p;hsa-miR-146b-3p;hsa-miR-142-5p	0.631009	0.0934058	5.52632e-06
CACNA1B	ENST00000607783	0.0018	0.0049	3	hsa-miR-223-3p;hsa-miR-146b-3p;hsa-miR-142-5p	0.57232	0.138203	0.000136625
MYO5B	ENST00000607783	0.0018	0.0049	3	hsa-miR-223-3p;hsa-miR-146b-3p;hsa-miR-142-5p	0.732507	0.0387635	0.00212536
FAM46B	ENST00000607783	0.0002	0.02	2	hsa-miR-223-3p;hsa-miR-146b-3p	0.569506	0.1406	4.0187e-08
KCNA6	XR_241961.3	0.0025	0.011	4	hsa-miR-223-3p;hsa-miR-146b-3p;hsa-miR-142-3p;hsa-miR-142-5p	0.480389	0.228253	4.24457e-09
RGS6	XR_241961.3	0.0025	0.011	4	hsa-miR-223-3p;hsa-miR-146b-3p;hsa-miR-142-3p;hsa-miR-142-5p	0.326461	0.429986	1.45344e-06
CHL1	XR_241961.3	0.0021	0.0049	4	hsa-miR-223-3p;hsa-miR-146b-3p;hsa-miR-142-3p;hsa-miR-142-5p	0.205435	0.62551	5.52632e-06
NOS1	XR_241961.3	0.0005	0.044	3	hsa-miR-223-3p;hsa-miR-146b-3p;hsa-miR-142-3p	0.241882	0.56385	4.34377e-10
PKP1	XR_241961.3	0.0005	0.044	3	hsa-miR-223-3p;hsa-miR-146b-3p;hsa-miR-142-3p	0.316622	0.444818	3.31253e-05
FRMPD1	XR_241961.3	0.0012	0.044	3	hsa-miR-142-3p;hsa-miR-146b-3p;hsa-miR-142-5p	0.645228	0.0840366	0.000164171
TRPC5OS	XR_241961.3	0.0009	0.019	3	hsa-miR-223-3p;hsa-miR-142-5p;hsa-miR-142-3p	0.745999	0.03356	0.00230823
BRINP1	XR_241961.3	0.0004	0.019	3	hsa-miR-223-3p;hsa-miR-146b-3p;hsa-miR-142-3p	0.672051	0.0679122	0.00215915
MAPT	XR_241961.3	0.0009	0.019	3	hsa-miR-142-3p;hsa-miR-146b-3p;hsa-miR-142-5p	0.882538	0.00370308	1.60139e-05
RNF128	XR_241961.3	0.0009	0.019	3	hsa-miR-142-3p;hsa-miR-146b-3p;hsa-miR-142-5p	0.525829	0.180733	0.000949792
PRKAB2	XR_241961.3	0.0007	0.0049	3	hsa-miR-142-3p;hsa-miR-146b-3p;hsa-miR-142-5p	0.19564	0.642427	8.00632e-08
CACNA1B	XR_241961.3	0.001	0.019	3	hsa-miR-223-3p;hsa-miR-146b-3p;hsa-miR-142-5p	0.403857	0.321077	0.000136625
EIF3CL	XR_241961.3	0.0003	0.0049	3	hsa-miR-223-3p;hsa-miR-146b-3p;hsa-miR-142-3p	0.67608	0.0656627	5.69986e-05
PNCK	XR_241961.3	0.0001	0.039	2	hsa-miR-142-3p;hsa-miR-146b-3p	0.53457	0.172262	1.30103e-05
FAM46B	XR_241961.3	0.0001	0.039	2	hsa-miR-223-3p;hsa-miR-146b-3p	0.434593	0.281927	4.0187e-08
KCNA6	XR_926405.2	0.0025	0.011	4	hsa-miR-223-3p;hsa-miR-146b-3p;hsa-miR-142-3p;hsa-miR-142-5p	0.567669	0.142178	4.24457e-09
RGS6	XR_926405.2	0.0025	0.011	4	hsa-miR-223-3p;hsa-miR-146b-3p;hsa-miR-142-3p;hsa-miR-142-5p	0.382903	0.349144	1.45344e-06
CHL1	XR_926405.2	0.0021	0.0049	4	hsa-miR-223-3p;hsa-miR-146b-3p;hsa-miR-142-3p;hsa-miR-142-5p	0.271217	0.515856	5.52632e-06
NOS1	XR_926405.2	0.0005	0.044	3	hsa-miR-223-3p;hsa-miR-146b-3p;hsa-miR-142-3p	0.310103	0.454758	4.34377e-10
PKP1	XR_926405.2	0.0005	0.044	3	hsa-miR-223-3p;hsa-miR-146b-3p;hsa-miR-142-3p	0.366805	0.371441	3.31253e-05
FRMPD1	XR_926405.2	0.0012	0.044	3	hsa-miR-142-3p;hsa-miR-146b-3p;hsa-miR-142-5p	0.647596	0.0825318	0.000164171
TRPC5OS	XR_926405.2	0.0009	0.019	3	hsa-miR-223-3p;hsa-miR-142-5p;hsa-miR-142-3p	0.717995	0.0448776	0.00230823
BRINP1	XR_926405.2	0.0004	0.019	3	hsa-miR-223-3p;hsa-miR-146b-3p;hsa-miR-142-3p	0.681047	0.0629519	0.00215915
MAPT	XR_926405.2	0.0009	0.019	3	hsa-miR-142-3p;hsa-miR-146b-3p;hsa-miR-142-5p	0.891126	0.00296864	1.60139e-05
RNF128	XR_926405.2	0.0009	0.019	3	hsa-miR-142-3p;hsa-miR-146b-3p;hsa-miR-142-5p	0.540323	0.166808	0.000949792
PRKAB2	XR_926405.2	0.0007	0.0049	3	hsa-miR-142-3p;hsa-miR-146b-3p;hsa-miR-142-5p	0.264294	0.527041	8.00632e-08
CACNA1B	XR_926405.2	0.001	0.019	3	hsa-miR-223-3p;hsa-miR-146b-3p;hsa-miR-142-5p	0.447729	0.265951	0.000136625
EIF3CL	XR_926405.2	0.0003	0.0049	3	hsa-miR-223-3p;hsa-miR-146b-3p;hsa-miR-142-3p	0.651666	0.0799822	5.69986e-05
PNCK	XR_926405.2	0.0001	0.039	2	hsa-miR-142-3p;hsa-miR-146b-3p	0.59647	0.118569	1.30103e-05
FAM46B	XR_926405.2	0.0001	0.039	2	hsa-miR-223-3p;hsa-miR-146b-3p	0.432652	0.284327	4.0187e-08
KCNA6	ENST00000649338	0.0024	0.043	3	hsa-miR-142-3p;hsa-miR-142-5p;hsa-miR-223-5p	0.699237	0.0535965	4.24457e-09
RGS6	ENST00000649338	0.0024	0.043	3	hsa-miR-142-3p;hsa-miR-142-5p;hsa-miR-223-5p	0.949103	0.00031717	1.45344e-06
CHL1	ENST00000649338	0.0021	0.025	3	hsa-miR-142-3p;hsa-miR-142-5p;hsa-miR-223-5p	0.528238	0.178376	5.52632e-06
RORB	ENST00000649338	0.0017	0.012	3	hsa-miR-142-3p;hsa-miR-142-5p;hsa-miR-223-5p	0.642715	0.085651	1.00568e-17
FRMPD1	ENST00000649338	0.0017	0.012	3	hsa-miR-142-3p;hsa-miR-142-5p;hsa-miR-223-5p	0.473092	0.236422	0.000164171
KCNA6	ENST00000564823	0.0014	0.043	3	hsa-miR-223-3p;hsa-miR-146b-3p;hsa-miR-142-3p	0.704206	0.0511962	4.24457e-09
RGS6	ENST00000564823	0.0014	0.043	3	hsa-miR-223-3p;hsa-miR-146b-3p;hsa-miR-142-3p	0.899381	0.00235839	1.45344e-06
CACNA1D	ENST00000564823	0.0012	0.025	3	hsa-miR-223-3p;hsa-miR-146b-3p;hsa-miR-142-3p	0.752082	0.0313626	3.56797e-06
CHL1	ENST00000564823	0.0012	0.025	3	hsa-miR-223-3p;hsa-miR-146b-3p;hsa-miR-142-3p	0.772407	0.0246706	5.52632e-06
NOS1	ENST00000564823	0.001	0.012	3	hsa-miR-223-3p;hsa-miR-146b-3p;hsa-miR-142-3p	0.575302	0.135688	4.34377e-10
PKP1	ENST00000564823	0.001	0.012	3	hsa-miR-223-3p;hsa-miR-146b-3p;hsa-miR-142-3p	0.57597	0.135128	3.31253e-05
BRINP1	ENST00000564823	0.0008	0.0049	3	hsa-miR-223-3p;hsa-miR-146b-3p;hsa-miR-142-3p	0.583968	0.128523	0.00215915
EIF3CL	ENST00000564823	0.0006	0.0012	3	hsa-miR-223-3p;hsa-miR-146b-3p;hsa-miR-142-3p	0.108046	0.798984	5.69986e-05
PNCK	ENST00000564823	0.0002	0.02	2	hsa-miR-142-3p;hsa-miR-146b-3p	0.739701	0.0359322	1.30103e-05
CPLX3	ENST00000564823	0.0002	0.02	2	hsa-miR-142-3p;hsa-miR-146b-3p	0.993466	6.94047e-07	2.70743e-05
FAM46B	ENST00000564823	0.0002	0.02	2	hsa-miR-223-3p;hsa-miR-146b-3p	0.789887	0.0196892	4.0187e-08
KCNA6	TCONS_00031639	0.001	0.043	3	hsa-miR-508-3p;hsa-miR-223-3p;hsa-miR-142-5p	0.803944	0.0161783	4.24457e-09
RGS6	TCONS_00031639	0.001	0.043	3	hsa-miR-508-3p;hsa-miR-223-3p;hsa-miR-142-5p	0.745186	0.0338606	1.45344e-06
TRPC5OS	TCONS_00031639	0.0006	0.0049	3	hsa-miR-508-3p;hsa-miR-223-3p;hsa-miR-142-5p	0.512775	0.193787	0.00230823
PRUNE2	TCONS_00031639	0.0008	0.025	3	hsa-miR-508-3p;hsa-miR-223-3p;hsa-miR-142-5p	0.621952	0.0996735	0.000925222
ANGPTL7	TCONS_00031639	0.0004	0.0012	3	hsa-miR-508-3p;hsa-miR-223-3p;hsa-miR-142-5p	0.871796	0.00477448	4.85384e-07
KCNA6	XR_941186.2	0.0009	0.043	3	hsa-miR-142-3p;hsa-miR-142-5p;hsa-miR-223-5p	0.810891	0.0146001	4.24457e-09
RGS6	XR_941186.2	0.0009	0.043	3	hsa-miR-142-3p;hsa-miR-142-5p;hsa-miR-223-5p	0.855806	0.00670803	1.45344e-06
CHL1	XR_941186.2	0.0007	0.025	3	hsa-miR-142-3p;hsa-miR-142-5p;hsa-miR-223-5p	0.756581	0.0297958	5.52632e-06
GNAL	XR_941186.2	0.0007	0.025	3	hsa-miR-142-3p;hsa-miR-142-5p;hsa-miR-223-5p	0.391273	0.337801	4.15738e-05
RORB	XR_941186.2	0.0006	0.012	3	hsa-miR-142-3p;hsa-miR-142-5p;hsa-miR-223-5p	0.873828	0.00455825	1.00568e-17
FRMPD1	XR_941186.2	0.0006	0.012	3	hsa-miR-142-3p;hsa-miR-142-5p;hsa-miR-223-5p	0.661234	0.0741728	0.000164171
PRUNE2	XR_941186.2	0.0007	0.025	3	hsa-miR-142-3p;hsa-miR-142-5p;hsa-miR-223-5p	0.378199	0.355595	0.000925222
ABRA	TCONS_00021029	0.0012	0.039	2	hsa-miR-302b-3p;hsa-miR-302c-3p	0.453486	0.259096	7.2756e-06
BLNK	TCONS_00021029	0.0012	0.039	2	hsa-miR-302b-3p;hsa-miR-302c-3p	0.624625	0.0977991	2.45558e-05
SMYD2	TCONS_00021029	0.0012	0.039	2	hsa-miR-302b-3p;hsa-miR-302c-3p	0.690687	0.0578823	0.00269262
SIGLEC11	TCONS_00021029	0.0012	0.039	2	hsa-miR-302b-3p;hsa-miR-302c-3p	0.558547	0.150154	5.3784e-05
CYP1A1	TCONS_00021029	0.0012	0.039	2	hsa-miR-302b-3p;hsa-miR-302c-3p	0.133373	0.752876	1.05298e-05
AMDHD1	TCONS_00021029	0.0012	0.039	2	hsa-miR-302b-3p;hsa-miR-302c-3p	0.952925	0.000251673	0.00347915
SLAMF6	TCONS_00021029	0.0012	0.039	2	hsa-miR-302b-3p;hsa-miR-302c-3p	0.34341	0.404938	0.0028449
LYZ	TCONS_00021029	0.0012	0.039	2	hsa-miR-302b-3p;hsa-miR-302c-3p	0.563621	0.145688	1.19013e-08
IRF5	TCONS_00021029	0.0012	0.039	2	hsa-miR-302b-3p;hsa-miR-302c-3p	0.808725	0.0150813	5.71208e-05
PSD4	TCONS_00021029	0.0012	0.039	2	hsa-miR-302b-3p;hsa-miR-302c-3p	0.629411	0.0944948	0.000394772
CD300A	TCONS_00021029	0.0012	0.039	2	hsa-miR-302b-3p;hsa-miR-302c-3p	0.68188	0.0625033	2.85627e-06
CD68	TCONS_00021029	0.0012	0.039	2	hsa-miR-302b-3p;hsa-miR-302c-3p	0.647108	0.0828407	7.08142e-07
UTS2	TCONS_00021029	0.0012	0.039	2	hsa-miR-302b-3p;hsa-miR-302c-3p	0.644931	0.0842266	6.74046e-05
LILRA5	TCONS_00021029	0.0012	0.039	2	hsa-miR-302b-3p;hsa-miR-302c-3p	0.765202	0.0269298	0.000369971
FGR	TCONS_00021029	0.0012	0.039	2	hsa-miR-302b-3p;hsa-miR-302c-3p	0.345713	0.401584	0.000280819
CCL5	TCONS_00021029	0.0012	0.039	2	hsa-miR-302b-3p;hsa-miR-302c-3p	0.486792	0.221206	0.000175172
TMEM132E	TCONS_00021029	0.0012	0.039	2	hsa-miR-302b-3p;hsa-miR-302c-3p	0.668456	0.0699564	7.24637e-06
DAPP1	TCONS_00021029	0.0012	0.039	2	hsa-miR-302b-3p;hsa-miR-302c-3p	0.598104	0.117302	7.6118e-06
LILRB3	TCONS_00021029	0.0012	0.039	2	hsa-miR-302b-3p;hsa-miR-302c-3p	0.594549	0.120069	4.68577e-06
LILRB1	TCONS_00021029	0.0012	0.039	2	hsa-miR-302b-3p;hsa-miR-302c-3p	0.658053	0.0760758	0.000187097
FCMR	TCONS_00021029	0.0012	0.039	2	hsa-miR-302b-3p;hsa-miR-302c-3p	0.497224	0.20997	0.000790047
DOK2	TCONS_00021029	0.0012	0.039	2	hsa-miR-302b-3p;hsa-miR-302c-3p	0.693495	0.0564532	6.56322e-07
NLRP12	TCONS_00021029	0.0012	0.039	2	hsa-miR-302b-3p;hsa-miR-302c-3p	0.856813	0.00657371	0.000297828
LEP	TCONS_00021029	0.0012	0.039	2	hsa-miR-302b-3p;hsa-miR-302c-3p	0.534233	0.172585	8.87322e-05
GPR88	TCONS_00021029	0.0012	0.039	2	hsa-miR-302b-3p;hsa-miR-302c-3p	0.591421	0.122535	0.000369295
NCF1	TCONS_00021029	0.0012	0.039	2	hsa-miR-302b-3p;hsa-miR-302c-3p	0.445055	0.269166	0.00026519
GPSM3	TCONS_00021029	0.0012	0.039	2	hsa-miR-302b-3p;hsa-miR-302c-3p	0.731499	0.0391709	4.08033e-05
SLCO1B7	TCONS_00021029	0.0009	0.02	2	hsa-miR-302b-3p;hsa-miR-302c-3p	0.824479	0.0118013	0.00302678
HSPA6	TCONS_00021029	0.0009	0.02	2	hsa-miR-302b-3p;hsa-miR-302c-3p	0.832003	0.0104102	5.73155e-05
PLAC8	TCONS_00021029	0.0009	0.02	2	hsa-miR-302b-3p;hsa-miR-302c-3p	0.51898	0.187522	3.73225e-05
LAIR1	TCONS_00021029	0.0009	0.02	2	hsa-miR-302b-3p;hsa-miR-302c-3p	0.631361	0.0931666	6.04797e-06
CD6	TCONS_00021029	0.0009	0.02	2	hsa-miR-302b-3p;hsa-miR-302c-3p	0.538086	0.168918	0.000907472
ADORA3	TCONS_00021029	0.0009	0.02	2	hsa-miR-302b-3p;hsa-miR-302c-3p	0.468529	0.241605	0.000147524
BATF	TCONS_00021029	0.0009	0.02	2	hsa-miR-302b-3p;hsa-miR-302c-3p	0.366219	0.372264	0.00215189
IL10	TCONS_00021029	0.0009	0.02	2	hsa-miR-302b-3p;hsa-miR-302c-3p	0.403965	0.320934	0.00333044
CD48	TCONS_00021029	0.0009	0.02	2	hsa-miR-302b-3p;hsa-miR-302c-3p	0.658764	0.0756478	1.22241e-07
PTPN6	TCONS_00021029	0.0009	0.02	2	hsa-miR-302b-3p;hsa-miR-302c-3p	0.702966	0.051789	1.73375e-06
CD72	TCONS_00021029	0.0009	0.02	2	hsa-miR-302b-3p;hsa-miR-302c-3p	0.699032	0.0536971	1.72234e-06
IGFLR1	TCONS_00021029	0.0009	0.02	2	hsa-miR-302b-3p;hsa-miR-302c-3p	0.79356	0.0187301	0.000247581
C5AR2	TCONS_00021029	0.0009	0.02	2	hsa-miR-302b-3p;hsa-miR-302c-3p	0.866128	0.00541199	0.00276343
CYP26B1	TCONS_00021029	0.0009	0.02	2	hsa-miR-302b-3p;hsa-miR-302c-3p	0.774124	0.0241503	0.00226432
FASLG	TCONS_00021029	0.0009	0.02	2	hsa-miR-302b-3p;hsa-miR-302c-3p	0.4181	0.30263	0.0019539
CXCL16	TCONS_00021029	0.0006	0.0065	2	hsa-miR-302b-3p;hsa-miR-302c-3p	0.679887	0.0635785	0.000277839
CD14	TCONS_00021029	0.0006	0.0065	2	hsa-miR-302b-3p;hsa-miR-302c-3p	0.84062	0.00895016	3.04796e-07
CCL18	TCONS_00021029	0.0006	0.0065	2	hsa-miR-302b-3p;hsa-miR-302c-3p	0.502848	0.204039	0.000688415
IL2RG	TCONS_00021029	0.0006	0.0065	2	hsa-miR-302b-3p;hsa-miR-302c-3p	0.537984	0.169014	2.28439e-05
STXBP2	TCONS_00021029	0.0006	0.0065	2	hsa-miR-302b-3p;hsa-miR-302c-3p	0.501324	0.205638	0.000658432
HLA-DRA	TCONS_00021029	0.0006	0.0065	2	hsa-miR-302b-3p;hsa-miR-302c-3p	0.785654	0.0208316	1.65232e-07
C1QB	TCONS_00021029	0.0006	0.0065	2	hsa-miR-302b-3p;hsa-miR-302c-3p	0.616733	0.103392	1.27456e-09
VAMP8	TCONS_00021029	0.0006	0.0065	2	hsa-miR-302b-3p;hsa-miR-302c-3p	0.685115	0.0607817	0.00118145
FBP1	TCONS_00021029	0.0006	0.0065	2	hsa-miR-302b-3p;hsa-miR-302c-3p	0.634911	0.0907776	0.00327796
CD52	TCONS_00021029	0.0006	0.0065	2	hsa-miR-302b-3p;hsa-miR-302c-3p	0.636355	0.0898156	2.0941e-09
GZMH	TCONS_00021029	0.0006	0.0065	2	hsa-miR-302b-3p;hsa-miR-302c-3p	0.260264	0.533594	0.00223693
DEF6	TCONS_00021029	0.0006	0.0065	2	hsa-miR-302b-3p;hsa-miR-302c-3p	0.620426	0.100753	0.00292059
IGSF6	TCONS_00021029	0.0009	0.02	2	hsa-miR-302b-3p;hsa-miR-302c-3p	0.664231	0.0724051	6.83727e-05
EVI2A	TCONS_00021029	0.0006	0.0065	2	hsa-miR-302b-3p;hsa-miR-302c-3p	0.694485	0.0559541	1.43558e-05
CLEC10A	TCONS_00021029	0.0006	0.0065	2	hsa-miR-302b-3p;hsa-miR-302c-3p	0.792624	0.0189716	8.78419e-05
CD247	TCONS_00021029	0.0009	0.02	2	hsa-miR-302b-3p;hsa-miR-302c-3p	0.766741	0.026437	0.00364193
PTCRA	TCONS_00021029	0.0012	0.039	2	hsa-miR-302b-3p;hsa-miR-302c-3p	0.378174	0.355629	0.00364223
MS4A14	TCONS_00021029	0.0012	0.039	2	hsa-miR-302b-3p;hsa-miR-302c-3p	0.337137	0.414134	0.00220391
MARCO	TCONS_00021029	0.0012	0.039	2	hsa-miR-302b-3p;hsa-miR-302c-3p	0.794586	0.0184674	0.00247084
ACP5	TCONS_00021029	0.0012	0.039	2	hsa-miR-302b-3p;hsa-miR-302c-3p	0.665622	0.0715937	1.09483e-05
TRIQK	TCONS_00021029	0.0012	0.039	2	hsa-miR-302b-3p;hsa-miR-302c-3p	0.813436	0.0140471	5.24495e-16
NCF2	TCONS_00021029	0.0012	0.039	2	hsa-miR-302b-3p;hsa-miR-302c-3p	0.745799	0.033634	2.80289e-06
COLQ	TCONS_00021029	0.0012	0.039	2	hsa-miR-302b-3p;hsa-miR-302c-3p	0.475017	0.234253	4.04194e-07
TNFRSF11B	TCONS_00021029	0.0012	0.039	2	hsa-miR-302b-3p;hsa-miR-302c-3p	0.822538	0.0121783	0.00135646
CARD11	TCONS_00021029	0.0009	0.02	2	hsa-miR-302b-3p;hsa-miR-302c-3p	0.487361	0.220585	0.000560447
BRINP1	ENST00000435485	0.0046	0.039	2	hsa-miR-142-3p;hsa-miR-146b-3p	0.799691	0.0171952	0.00215915
MAPT	ENST00000435485	0.0046	0.039	2	hsa-miR-142-3p;hsa-miR-146b-3p	0.87858	0.00407755	1.60139e-05
RNF128	ENST00000435485	0.0046	0.039	2	hsa-miR-142-3p;hsa-miR-146b-3p	0.64596	0.0835696	0.000949792
CEL	ENST00000435485	0.0034	0.02	2	hsa-miR-142-3p;hsa-miR-146b-3p	0.1754	0.677808	0.00216612
DUSP13	ENST00000435485	0.0034	0.02	2	hsa-miR-142-3p;hsa-miR-146b-3p	0.403871	0.321058	0.000175734
PRKAB2	ENST00000435485	0.0034	0.02	2	hsa-miR-142-3p;hsa-miR-146b-3p	0.547254	0.160361	8.00632e-08
TPD52L1	ENST00000435485	0.0034	0.02	2	hsa-miR-142-3p;hsa-miR-146b-3p	0.354549	0.38883	0.00141225
EIF3CL	ENST00000435485	0.0034	0.02	2	hsa-miR-142-3p;hsa-miR-146b-3p	0.382282	0.349992	5.69986e-05
PNCK	ENST00000435485	0.0023	0.0065	2	hsa-miR-142-3p;hsa-miR-146b-3p	0.72625	0.0413334	1.30103e-05
CPLX3	ENST00000435485	0.0023	0.0065	2	hsa-miR-142-3p;hsa-miR-146b-3p	0.495107	0.212226	2.70743e-05
BRINP1	XR_001741386.1	0.0014	0.039	2	hsa-miR-142-3p;hsa-miR-146b-3p	0.806053	0.0156885	0.00215915
MAPT	XR_001741386.1	0.0014	0.039	2	hsa-miR-142-3p;hsa-miR-146b-3p	0.693256	0.0565737	1.60139e-05
RNF128	XR_001741386.1	0.0014	0.039	2	hsa-miR-142-3p;hsa-miR-146b-3p	0.844778	0.00829509	0.000949792
CEL	XR_001741386.1	0.0011	0.02	2	hsa-miR-142-3p;hsa-miR-146b-3p	0.681213	0.0628623	0.00216612
DUSP13	XR_001741386.1	0.0011	0.02	2	hsa-miR-142-3p;hsa-miR-146b-3p	0.875862	0.00434829	0.000175734
PRKAB2	XR_001741386.1	0.0011	0.02	2	hsa-miR-142-3p;hsa-miR-146b-3p	0.932502	0.000730393	8.00632e-08
TPD52L1	XR_001741386.1	0.0011	0.02	2	hsa-miR-142-3p;hsa-miR-146b-3p	0.674339	0.0666291	0.00141225
EIF3CL	XR_001741386.1	0.0011	0.02	2	hsa-miR-142-3p;hsa-miR-146b-3p	0.532019	0.174713	5.69986e-05
PNCK	XR_001741386.1	0.0007	0.0065	2	hsa-miR-142-3p;hsa-miR-146b-3p	0.826021	0.0115073	1.30103e-05
CPLX3	XR_001741386.1	0.0007	0.0065	2	hsa-miR-142-3p;hsa-miR-146b-3p	0.704066	0.0512627	2.70743e-05
MAPT	XR_001741027.1	0.0036	0.039	2	hsa-miR-146b-3p;hsa-miR-142-5p	0.70741	0.0496834	1.60139e-05
RNF128	XR_001741027.1	0.0036	0.039	2	hsa-miR-146b-3p;hsa-miR-142-5p	0.82542	0.0116212	0.000949792
PRKAB2	XR_001741027.1	0.0027	0.02	2	hsa-miR-146b-3p;hsa-miR-142-5p	0.859542	0.00621824	8.00632e-08
MEI4	XR_001741027.1	0.0036	0.039	2	hsa-miR-146b-3p;hsa-miR-142-5p	0.700122	0.0531642	0.00127621
CACNA1B	XR_001741027.1	0.0036	0.039	2	hsa-miR-146b-3p;hsa-miR-142-5p	0.829648	0.0108337	0.000136625
MYO5B	XR_001741027.1	0.0036	0.039	2	hsa-miR-146b-3p;hsa-miR-142-5p	0.799473	0.0172485	0.00212536
AQP4	XR_001741027.1	0.0027	0.02	2	hsa-miR-146b-3p;hsa-miR-142-5p	0.596742	0.118357	0.00106037
CACNA1G	XR_001741027.1	0.0027	0.02	2	hsa-miR-146b-3p;hsa-miR-142-5p	0.787264	0.0203924	2.25053e-06
MAPT	NR_028272.1	0.0014	0.039	2	hsa-miR-142-5p;hsa-miR-3690	0.572809	0.137789	1.60139e-05
ASTN2	NR_028272.1	0.0014	0.039	2	hsa-miR-142-5p;hsa-miR-3690	0.931296	0.00076955	5.30397e-06
MEI4	NR_028272.1	0.0014	0.039	2	hsa-miR-142-5p;hsa-miR-3690	0.759538	0.0287925	0.00127621
CACNA1B	NR_028272.1	0.0014	0.039	2	hsa-miR-142-5p;hsa-miR-3690	0.841964	0.00873485	0.000136625
MYO5B	NR_028272.1	0.0014	0.039	2	hsa-miR-142-5p;hsa-miR-3690	0.89574	0.00261635	0.00212536
CACNA1G	NR_028272.1	0.0011	0.02	2	hsa-miR-142-5p;hsa-miR-3690	0.806805	0.0155161	2.25053e-06
GALNTL5	NR_028272.1	0.0011	0.02	2	hsa-miR-142-5p;hsa-miR-3690	0.843369	0.00851353	0.00340412
C1orf105	NR_028272.1	0.0011	0.02	2	hsa-miR-142-5p;hsa-miR-3690	0.55385	0.154355	0.000175633
CDH17	NR_028272.1	0.0007	0.0065	2	hsa-miR-142-5p;hsa-miR-3690	0.431063	0.286299	9.79297e-05
TLL2	NR_028272.1	0.0007	0.0065	2	hsa-miR-142-5p;hsa-miR-3690	0.934676	0.000663175	9.15739e-05
MAPT	ENST00000556070	0.001	0.039	2	hsa-miR-146b-3p;hsa-miR-142-5p	0.80919	0.0149771	1.60139e-05
RNF128	ENST00000556070	0.001	0.039	2	hsa-miR-146b-3p;hsa-miR-142-5p	0.642509	0.0857841	0.000949792
PRKAB2	ENST00000556070	0.0007	0.02	2	hsa-miR-146b-3p;hsa-miR-142-5p	0.366745	0.371524	8.00632e-08
CACNA1B	ENST00000556070	0.001	0.039	2	hsa-miR-146b-3p;hsa-miR-142-5p	0.580916	0.131021	0.000136625
AQP4	ENST00000556070	0.0007	0.02	2	hsa-miR-146b-3p;hsa-miR-142-5p	0.305617	0.461649	0.00106037
CACNA1G	ENST00000556070	0.0007	0.02	2	hsa-miR-146b-3p;hsa-miR-142-5p	0.374798	0.360292	2.25053e-06
MAPT	NR_120346.1	0.001	0.039	2	hsa-miR-146b-3p;hsa-miR-142-5p	0.404841	0.319785	1.60139e-05
RNF128	NR_120346.1	0.001	0.039	2	hsa-miR-146b-3p;hsa-miR-142-5p	0.698807	0.0538074	0.000949792
PRKAB2	NR_120346.1	0.0007	0.02	2	hsa-miR-146b-3p;hsa-miR-142-5p	0.948437	0.000329618	8.00632e-08
MEI4	NR_120346.1	0.001	0.039	2	hsa-miR-146b-3p;hsa-miR-142-5p	0.916614	0.00136036	0.00127621
CACNA1B	NR_120346.1	0.001	0.039	2	hsa-miR-146b-3p;hsa-miR-142-5p	0.824548	0.0117881	0.000136625
MYO5B	NR_120346.1	0.001	0.039	2	hsa-miR-146b-3p;hsa-miR-142-5p	0.867466	0.00525678	0.00212536
AQP4	NR_120346.1	0.0007	0.02	2	hsa-miR-146b-3p;hsa-miR-142-5p	0.809997	0.0147976	0.00106037
CACNA1G	NR_120346.1	0.0007	0.02	2	hsa-miR-146b-3p;hsa-miR-142-5p	0.904306	0.00203656	2.25053e-06
APOBR	ENST00000628823	0.0194	0.039	2	hsa-miR-526b-5p;hsa-miR-499a-3p	0.698658	0.0538805	0.000149025
ADAP2	ENST00000628823	0.0194	0.039	2	hsa-miR-526b-5p;hsa-miR-499a-3p	0.709108	0.0488924	1.32406e-05
DHRS9	ENST00000628823	0.0145	0.02	2	hsa-miR-526b-5p;hsa-miR-499a-3p	0.719102	0.044392	3.46836e-16
CD300LB	ENST00000628823	0.0145	0.02	2	hsa-miR-526b-5p;hsa-miR-499a-3p	0.730513	0.0395717	7.40441e-06
VSIG4	ENST00000628823	0.0145	0.02	2	hsa-miR-526b-5p;hsa-miR-499a-3p	0.79525	0.0182988	6.67492e-06
RUBCNL	ENST00000628823	0.0145	0.02	2	hsa-miR-526b-5p;hsa-miR-499a-3p	0.55247	0.155601	9.44338e-05
CD1B	ENST00000628823	0.0097	0.0065	2	hsa-miR-526b-5p;hsa-miR-499a-3p	0.841677	0.00878057	0.000699631
BATF3	ENST00000628823	0.0097	0.0065	2	hsa-miR-526b-5p;hsa-miR-499a-3p	0.870081	0.00496197	0.000143014
FCRL6	ENST00000628823	0.0097	0.0065	2	hsa-miR-526b-5p;hsa-miR-499a-3p	0.873832	0.00455781	5.49163e-06
TREML1	ENST00000628823	0.0097	0.0065	2	hsa-miR-526b-5p;hsa-miR-499a-3p	0.620725	0.10054	0.000161926
ADAP2	ENST00000602322	0.0058	0.039	2	hsa-miR-1323;hsa-miR-512-3p	0.908591	0.00178093	1.32406e-05
LILRB3	ENST00000602322	0.0058	0.039	2	hsa-miR-1323;hsa-miR-512-3p	0.648848	0.0817428	4.68577e-06
LILRB1	ENST00000602322	0.0058	0.039	2	hsa-miR-1323;hsa-miR-512-3p	0.757505	0.0294799	0.000187097
TREM1	ENST00000602322	0.0058	0.039	2	hsa-miR-1323;hsa-miR-512-3p	0.83242	0.0103363	1.75742e-05
COL21A1	ENST00000602322	0.0058	0.039	2	hsa-miR-1323;hsa-miR-512-3p	0.614985	0.104654	3.62034e-16
CD86	ENST00000602322	0.0058	0.039	2	hsa-miR-1323;hsa-miR-512-3p	0.870638	0.00490054	4.50517e-05
UCP2	ENST00000602322	0.0043	0.02	2	hsa-miR-1323;hsa-miR-512-3p	0.88131	0.00381678	7.72457e-06
ITGB7	ENST00000602322	0.0043	0.02	2	hsa-miR-1323;hsa-miR-512-3p	0.844186	0.00838636	6.54225e-05
GAPT	ENST00000602322	0.0043	0.02	2	hsa-miR-1323;hsa-miR-512-3p	0.703056	0.0517459	0.00107666
ADAP2	TCONS_00025068	0.0038	0.039	2	hsa-miR-512-3p;hsa-miR-499a-3p	0.875935	0.00434086	1.32406e-05
VSIG4	TCONS_00025068	0.0029	0.02	2	hsa-miR-512-3p;hsa-miR-499a-3p	0.904433	0.00202863	6.67492e-06
RUBCNL	TCONS_00025068	0.0029	0.02	2	hsa-miR-512-3p;hsa-miR-499a-3p	0.816399	0.0134202	9.44338e-05
FCMR	TCONS_00025068	0.0038	0.039	2	hsa-miR-512-3p;hsa-miR-499a-3p	0.834234	0.0100186	0.000790047
COL21A1	TCONS_00025068	0.0038	0.039	2	hsa-miR-512-3p;hsa-miR-499a-3p	0.715011	0.0462025	3.62034e-16
UCP2	TCONS_00025068	0.0029	0.02	2	hsa-miR-512-3p;hsa-miR-499a-3p	0.870891	0.00487284	7.72457e-06
PRF1	TCONS_00025068	0.0029	0.02	2	hsa-miR-512-3p;hsa-miR-499a-3p	0.682413	0.0622178	0.000140738
SLC2A5	TCONS_00025068	0.0029	0.02	2	hsa-miR-512-3p;hsa-miR-499a-3p	0.899129	0.00237566	0.000178732
SPP1	TCONS_00025068	0.0029	0.02	2	hsa-miR-512-3p;hsa-miR-499a-3p	0.776356	0.0234839	0.000454512
DIO3	TCONS_00025068	0.0019	0.0065	2	hsa-miR-512-3p;hsa-miR-499a-3p	0.979806	2.02783e-05	0.00162578
TPD52L1	XR_001738526.1	0.0011	0.02	2	hsa-miR-142-3p;hsa-miR-223-5p	0.650347	0.0808033	0.00141225
NLRC4	TCONS_00012384	0.0041	0.039	2	hsa-miR-512-3p;hsa-miR-133b	0.876317	0.00430221	7.23797e-06
IRF5	TCONS_00012384	0.0041	0.039	2	hsa-miR-512-3p;hsa-miR-133b	0.935335	0.00064363	5.71208e-05
PSD4	TCONS_00012384	0.0041	0.039	2	hsa-miR-512-3p;hsa-miR-133b	0.77459	0.0240103	0.000394772
CD300A	TCONS_00012384	0.0041	0.039	2	hsa-miR-512-3p;hsa-miR-133b	0.81648	0.0134034	2.85627e-06
CD68	TCONS_00012384	0.0041	0.039	2	hsa-miR-512-3p;hsa-miR-133b	0.831107	0.0105701	7.08142e-07
TMEM132E	TCONS_00012384	0.0041	0.039	2	hsa-miR-512-3p;hsa-miR-133b	0.674587	0.0664913	7.24637e-06
DAPP1	TCONS_00012384	0.0041	0.039	2	hsa-miR-512-3p;hsa-miR-133b	0.758285	0.0292149	7.6118e-06
NCF1	TCONS_00012384	0.0041	0.039	2	hsa-miR-512-3p;hsa-miR-133b	0.578096	0.133354	0.00026519
PLA2G7	TCONS_00012384	0.0031	0.02	2	hsa-miR-512-3p;hsa-miR-133b	0.827574	0.0112157	0.00046262
COL21A1	TCONS_00012384	0.0041	0.039	2	hsa-miR-512-3p;hsa-miR-133b	0.660631	0.0745314	3.62034e-16
CD86	TCONS_00012384	0.0041	0.039	2	hsa-miR-512-3p;hsa-miR-133b	0.904788	0.00200666	4.50517e-05
SNX20	TCONS_00012384	0.0041	0.039	2	hsa-miR-512-3p;hsa-miR-133b	0.975206	3.7398e-05	4.93125e-07
ITGB7	TCONS_00012384	0.0031	0.02	2	hsa-miR-512-3p;hsa-miR-133b	0.670637	0.0687117	6.54225e-05
ARHGAP9	TCONS_00012384	0.0031	0.02	2	hsa-miR-512-3p;hsa-miR-133b	0.850786	0.00740376	5.60325e-07
PIK3R5	TCONS_00012384	0.0031	0.02	2	hsa-miR-512-3p;hsa-miR-133b	0.722302	0.0430062	1.96684e-06
FPR3	TCONS_00012384	0.0031	0.02	2	hsa-miR-512-3p;hsa-miR-133b	0.89783	0.00246614	0.00023388
HCK	TCONS_00012384	0.0031	0.02	2	hsa-miR-512-3p;hsa-miR-133b	0.913206	0.00153004	4.42885e-06
PRF1	TCONS_00012384	0.0031	0.02	2	hsa-miR-512-3p;hsa-miR-133b	0.398482	0.328171	0.000140738
OSCAR	TCONS_00012384	0.0031	0.02	2	hsa-miR-512-3p;hsa-miR-133b	0.66877	0.0697764	0.00248236
GDF2	TCONS_00012384	0.0031	0.02	2	hsa-miR-512-3p;hsa-miR-133b	0.863334	0.00574525	1.84447e-07
MYO1G	TCONS_00012384	0.0031	0.02	2	hsa-miR-512-3p;hsa-miR-133b	0.632691	0.0922675	5.66628e-08
BLK	TCONS_00012384	0.0021	0.0065	2	hsa-miR-512-3p;hsa-miR-133b	0.454356	0.258067	0.0022986
DNASE1L3	TCONS_00012384	0.0021	0.0065	2	hsa-miR-512-3p;hsa-miR-133b	0.621703	0.0998491	0.000659511
NLRC4	ENST00000628939	0.0017	0.039	2	hsa-miR-512-3p;hsa-miR-4662a-5p	0.914661	0.00145599	7.23797e-06
DOK2	ENST00000628939	0.0017	0.039	2	hsa-miR-512-3p;hsa-miR-4662a-5p	0.821509	0.0123812	6.56322e-07
NLRP12	ENST00000628939	0.0017	0.039	2	hsa-miR-512-3p;hsa-miR-4662a-5p	0.939098	0.000539232	0.000297828
FPR3	ENST00000628939	0.0012	0.02	2	hsa-miR-512-3p;hsa-miR-4662a-5p	0.912614	0.00156084	0.00023388
SLC2A5	ENST00000628939	0.0012	0.02	2	hsa-miR-512-3p;hsa-miR-4662a-5p	0.900244	0.00229979	0.000178732
FPGT-TNNI3K	ENST00000628939	0.0012	0.02	2	hsa-miR-512-3p;hsa-miR-4662a-5p	0.640973	0.08678	0.000573118
RAB39A	ENST00000628939	0.0008	0.0065	2	hsa-miR-512-3p;hsa-miR-4662a-5p	0.675477	0.0659969	0.000605143
CYP2S1	ENST00000628939	0.0008	0.0065	2	hsa-miR-512-3p;hsa-miR-4662a-5p	0.886642	0.00333905	0.00074745
ASTN2	ENST00000610988	0.0047	0.039	2	hsa-miR-142-5p;hsa-miR-223-5p	0.413048	0.309113	5.30397e-06
FAM184A	ENST00000610988	0.0035	0.02	2	hsa-miR-142-5p;hsa-miR-223-5p	0.669511	0.0693528	9.81079e-06
MEI4	ENST00000610988	0.0047	0.039	2	hsa-miR-142-5p;hsa-miR-223-5p	0.708344	0.0492473	0.00127621
AQP4	ENST00000610988	0.0035	0.02	2	hsa-miR-142-5p;hsa-miR-223-5p	0.500396	0.206614	0.00106037
ASTN2	NR_040057.1	0.004	0.039	2	hsa-miR-223-5p;hsa-miR-3690	0.715334	0.046058	5.30397e-06
MEI4	NR_040057.1	0.004	0.039	2	hsa-miR-223-5p;hsa-miR-3690	0.706564	0.05008	0.00127621
HPCAL4	NR_040057.1	0.004	0.039	2	hsa-miR-223-5p;hsa-miR-3690	0.402607	0.322719	0.000603989
STC2	NR_040057.1	0.004	0.039	2	hsa-miR-223-5p;hsa-miR-3690	0.683602	0.0615833	1.28583e-18
GSDMC	NR_040057.1	0.003	0.02	2	hsa-miR-223-5p;hsa-miR-3690	0.909628	0.00172236	0.000488902
CA14	NR_040057.1	0.002	0.0065	2	hsa-miR-223-5p;hsa-miR-3690	0.60118	0.114936	0.000118534
SEC14L5	NR_040057.1	0.002	0.0065	2	hsa-miR-223-5p;hsa-miR-3690	0.598859	0.116718	0.00194973
ASTN2	NR_037650.1	0.0018	0.039	2	hsa-miR-142-5p;hsa-miR-3690	0.414243	0.307573	5.30397e-06
MEI4	NR_037650.1	0.0018	0.039	2	hsa-miR-142-5p;hsa-miR-3690	0.709236	0.0488334	0.00127621
CACNA1B	NR_037650.1	0.0018	0.039	2	hsa-miR-142-5p;hsa-miR-3690	0.268504	0.520228	0.000136625
CACNA1G	NR_037650.1	0.0013	0.02	2	hsa-miR-142-5p;hsa-miR-3690	0.649838	0.0811219	2.25053e-06
GALNTL5	NR_037650.1	0.0013	0.02	2	hsa-miR-142-5p;hsa-miR-3690	0.649882	0.0810944	0.00340412
C1orf105	NR_037650.1	0.0013	0.02	2	hsa-miR-142-5p;hsa-miR-3690	0.806347	0.0156208	0.000175633
CDH17	NR_037650.1	0.0009	0.0065	2	hsa-miR-142-5p;hsa-miR-3690	0.419503	0.300841	9.79297e-05
ASTN2	TCONS_00002203	0.0011	0.039	2	hsa-miR-223-5p;hsa-miR-3690	0.894188	0.00273168	5.30397e-06
MEI4	TCONS_00002203	0.0011	0.039	2	hsa-miR-223-5p;hsa-miR-3690	0.953247	0.000246605	0.00127621
HPCAL4	TCONS_00002203	0.0011	0.039	2	hsa-miR-223-5p;hsa-miR-3690	0.846818	0.0079852	0.000603989
STC2	TCONS_00002203	0.0011	0.039	2	hsa-miR-223-5p;hsa-miR-3690	0.829591	0.0108441	1.28583e-18
GSDMC	TCONS_00002203	0.0008	0.02	2	hsa-miR-223-5p;hsa-miR-3690	0.867728	0.00522676	0.000488902
CA14	TCONS_00002203	0.0006	0.0065	2	hsa-miR-223-5p;hsa-miR-3690	0.924818	0.00100338	0.000118534
SEC14L5	TCONS_00002203	0.0006	0.0065	2	hsa-miR-223-5p;hsa-miR-3690	0.926266	0.000947583	0.00194973
ASTN2	ENST00000599475	0.0007	0.039	2	hsa-miR-142-5p;hsa-miR-223-5p	0.446277	0.267695	5.30397e-06
FAM184A	ENST00000599475	0.0005	0.02	2	hsa-miR-142-5p;hsa-miR-223-5p	0.411701	0.310853	9.81079e-06
MEI4	ENST00000599475	0.0007	0.039	2	hsa-miR-142-5p;hsa-miR-223-5p	0.221369	0.598294	0.00127621
AQP4	ENST00000599475	0.0005	0.02	2	hsa-miR-142-5p;hsa-miR-223-5p	0.673721	0.0669745	0.00106037

## Sheet: supplement Table6
source	target
IKZF1	hsa-miR-12136
IKZF1	hsa-miR-526b-5p
IKZF1	hsa-miR-512-3p
IKZF1	hsa-miR-302c-3p
IKZF1	hsa-miR-1323
IKZF1	hsa-miR-302b-3p
IKZF3	hsa-miR-12136
IKZF3	hsa-miR-526b-5p
IKZF3	hsa-miR-512-3p
IKZF3	hsa-miR-302c-3p
IKZF3	hsa-miR-1323
IKZF3	hsa-miR-302b-3p
ZNF831	hsa-miR-12136
ZNF831	hsa-miR-526b-5p
ZNF831	hsa-miR-512-3p
ZNF831	hsa-miR-302c-3p
ZNF831	hsa-miR-1323
ZNF831	hsa-miR-302b-3p
ANKRD33B	hsa-miR-12136
ANKRD33B	hsa-miR-526b-5p
ANKRD33B	hsa-miR-512-3p
ANKRD33B	hsa-miR-302c-3p
ANKRD33B	hsa-miR-1323
ANKRD33B	hsa-miR-302b-3p
ATRNL1	hsa-miR-12136
ATRNL1	hsa-miR-526b-5p
ATRNL1	hsa-miR-512-3p
ATRNL1	hsa-miR-302c-3p
ATRNL1	hsa-miR-1323
ATRNL1	hsa-miR-302b-3p
KYNU	hsa-miR-12136
KYNU	hsa-miR-526b-5p
KYNU	hsa-miR-512-3p
KYNU	hsa-miR-302c-3p
KYNU	hsa-miR-1323
KYNU	hsa-miR-302b-3p
BTLA	hsa-miR-12136
BTLA	hsa-miR-526b-5p
BTLA	hsa-miR-512-3p
BTLA	hsa-miR-302c-3p
BTLA	hsa-miR-1323
BTLA	hsa-miR-302b-3p
ATP8B4	hsa-miR-12136
ATP8B4	hsa-miR-526b-5p
ATP8B4	hsa-miR-512-3p
ATP8B4	hsa-miR-302c-3p
ATP8B4	hsa-miR-1323
ATP8B4	hsa-miR-302b-3p
FYB1	hsa-miR-12136
FYB1	hsa-miR-526b-5p
FYB1	hsa-miR-512-3p
FYB1	hsa-miR-302c-3p
FYB1	hsa-miR-1323
FYB1	hsa-miR-302b-3p
HOXB3	hsa-miR-12136
HOXB3	hsa-miR-526b-5p
HOXB3	hsa-miR-512-3p
HOXB3	hsa-miR-302c-3p
HOXB3	hsa-miR-1323
HOXB3	hsa-miR-302b-3p
DOCK2	hsa-miR-12136
DOCK2	hsa-miR-526b-5p
DOCK2	hsa-miR-512-3p
DOCK2	hsa-miR-302c-3p
DOCK2	hsa-miR-1323
DOCK2	hsa-miR-302b-3p
PIK3CG	hsa-miR-12136
PIK3CG	hsa-miR-526b-5p
PIK3CG	hsa-miR-512-3p
PIK3CG	hsa-miR-302c-3p
PIK3CG	hsa-miR-1323
PIK3CG	hsa-miR-302b-3p
TMEM200C	hsa-miR-12136
TMEM200C	hsa-miR-526b-5p
TMEM200C	hsa-miR-512-3p
TMEM200C	hsa-miR-302c-3p
TMEM200C	hsa-miR-1323
TMEM200C	hsa-miR-302b-3p
RUNX1	hsa-miR-12136
RUNX1	hsa-miR-526b-5p
RUNX1	hsa-miR-512-3p
RUNX1	hsa-miR-302c-3p
RUNX1	hsa-miR-1323
RUNX1	hsa-miR-302b-3p
HPSE	hsa-miR-12136
HPSE	hsa-miR-526b-5p
HPSE	hsa-miR-512-3p
HPSE	hsa-miR-302c-3p
HPSE	hsa-miR-1323
HPSE	hsa-miR-302b-3p
SLAMF1	hsa-miR-12136
SLAMF1	hsa-miR-526b-5p
SLAMF1	hsa-miR-512-3p
SLAMF1	hsa-miR-302c-3p
SLAMF1	hsa-miR-1323
SLAMF1	hsa-miR-302b-3p
ITK	hsa-miR-12136
ITK	hsa-miR-526b-5p
ITK	hsa-miR-512-3p
ITK	hsa-miR-302c-3p
ITK	hsa-miR-1323
ITK	hsa-miR-302b-3p
SCML4	hsa-miR-12136
SCML4	hsa-miR-526b-5p
SCML4	hsa-miR-512-3p
SCML4	hsa-miR-302c-3p
SCML4	hsa-miR-1323
SCML4	hsa-miR-302b-3p
FCRL1	hsa-miR-12136
FCRL1	hsa-miR-526b-5p
FCRL1	hsa-miR-512-3p
FCRL1	hsa-miR-302c-3p
FCRL1	hsa-miR-1323
FCRL1	hsa-miR-302b-3p
GPR34	hsa-miR-12136
GPR34	hsa-miR-526b-5p
GPR34	hsa-miR-512-3p
GPR34	hsa-miR-302c-3p
GPR34	hsa-miR-1323
GPR34	hsa-miR-302b-3p
DOCK8	hsa-miR-12136
DOCK8	hsa-miR-526b-5p
DOCK8	hsa-miR-512-3p
DOCK8	hsa-miR-302c-3p
DOCK8	hsa-miR-1323
DOCK8	hsa-miR-302b-3p
ENOX1	hsa-miR-12136
ENOX1	hsa-miR-526b-5p
ENOX1	hsa-miR-512-3p
ENOX1	hsa-miR-302c-3p
ENOX1	hsa-miR-1323
ENOX1	hsa-miR-302b-3p
DENND2D	hsa-miR-12136
DENND2D	hsa-miR-526b-5p
DENND2D	hsa-miR-512-3p
DENND2D	hsa-miR-302c-3p
DENND2D	hsa-miR-1323
DENND2D	hsa-miR-302b-3p
BRIP1	hsa-miR-12136
BRIP1	hsa-miR-526b-5p
BRIP1	hsa-miR-512-3p
BRIP1	hsa-miR-302c-3p
BRIP1	hsa-miR-1323
BRIP1	hsa-miR-302b-3p
CAMK4	hsa-miR-12136
CAMK4	hsa-miR-526b-5p
CAMK4	hsa-miR-512-3p
CAMK4	hsa-miR-302c-3p
CAMK4	hsa-miR-1323
CAMK4	hsa-miR-302b-3p
CEACAM21	hsa-miR-12136
CEACAM21	hsa-miR-526b-5p
CEACAM21	hsa-miR-512-3p
CEACAM21	hsa-miR-302c-3p
CEACAM21	hsa-miR-1323
CEACAM21	hsa-miR-302b-3p
DOCK10	hsa-miR-12136
DOCK10	hsa-miR-526b-5p
DOCK10	hsa-miR-512-3p
DOCK10	hsa-miR-302c-3p
DOCK10	hsa-miR-1323
DOCK10	hsa-miR-302b-3p
GPR141	hsa-miR-12136
GPR141	hsa-miR-526b-5p
GPR141	hsa-miR-512-3p
GPR141	hsa-miR-302c-3p
GPR141	hsa-miR-1323
GPR141	hsa-miR-302b-3p
C4orf50	hsa-miR-12136
C4orf50	hsa-miR-526b-5p
C4orf50	hsa-miR-512-3p
C4orf50	hsa-miR-302c-3p
C4orf50	hsa-miR-1323
C4orf50	hsa-miR-302b-3p
TLR2	hsa-miR-12136
TLR2	hsa-miR-526b-5p
TLR2	hsa-miR-512-3p
TLR2	hsa-miR-302c-3p
TLR2	hsa-miR-1323
TLR2	hsa-miR-302b-3p
RHOH	hsa-miR-12136
RHOH	hsa-miR-526b-5p
RHOH	hsa-miR-512-3p
RHOH	hsa-miR-302c-3p
RHOH	hsa-miR-1323
RHOH	hsa-miR-302b-3p
HELB	hsa-miR-12136
HELB	hsa-miR-526b-5p
HELB	hsa-miR-512-3p
HELB	hsa-miR-302c-3p
HELB	hsa-miR-1323
HELB	hsa-miR-302b-3p
PYHIN1	hsa-miR-12136
PYHIN1	hsa-miR-526b-5p
PYHIN1	hsa-miR-512-3p
PYHIN1	hsa-miR-302c-3p
PYHIN1	hsa-miR-1323
PYHIN1	hsa-miR-302b-3p
CCR6	hsa-miR-12136
CCR6	hsa-miR-526b-5p
CCR6	hsa-miR-512-3p
CCR6	hsa-miR-302c-3p
CCR6	hsa-miR-1323
CCR6	hsa-miR-302b-3p
ANO3	hsa-miR-12136
ANO3	hsa-miR-526b-5p
ANO3	hsa-miR-512-3p
ANO3	hsa-miR-302c-3p
ANO3	hsa-miR-1323
ANO3	hsa-miR-302b-3p
SYK	hsa-miR-526b-5p
SYK	hsa-miR-512-3p
SYK	hsa-miR-302c-3p
SYK	hsa-miR-1323
SYK	hsa-miR-302b-3p
JAK3	hsa-miR-526b-5p
JAK3	hsa-miR-512-3p
JAK3	hsa-miR-302c-3p
JAK3	hsa-miR-1323
JAK3	hsa-miR-302b-3p
KLHL6	hsa-miR-12136
KLHL6	hsa-miR-526b-5p
KLHL6	hsa-miR-302c-3p
KLHL6	hsa-miR-1323
KLHL6	hsa-miR-302b-3p
GPR65	hsa-miR-12136
GPR65	hsa-miR-512-3p
GPR65	hsa-miR-302c-3p
GPR65	hsa-miR-1323
GPR65	hsa-miR-302b-3p
TLR8	hsa-miR-12136
TLR8	hsa-miR-526b-5p
TLR8	hsa-miR-512-3p
TLR8	hsa-miR-302c-3p
TLR8	hsa-miR-1323
TLR8	hsa-miR-302b-3p
SPN	hsa-miR-526b-5p
SPN	hsa-miR-512-3p
SPN	hsa-miR-302c-3p
SPN	hsa-miR-1323
SPN	hsa-miR-302b-3p
MYO1F	hsa-miR-526b-5p
MYO1F	hsa-miR-512-3p
MYO1F	hsa-miR-302c-3p
MYO1F	hsa-miR-1323
MYO1F	hsa-miR-302b-3p
TNFAIP8	hsa-miR-12136
TNFAIP8	hsa-miR-526b-5p
TNFAIP8	hsa-miR-302c-3p
TNFAIP8	hsa-miR-1323
TNFAIP8	hsa-miR-302b-3p
ATP1B4	hsa-miR-12136
ATP1B4	hsa-miR-526b-5p
ATP1B4	hsa-miR-302c-3p
ATP1B4	hsa-miR-1323
ATP1B4	hsa-miR-302b-3p
GRIA1	hsa-miR-12136
GRIA1	hsa-miR-526b-5p
GRIA1	hsa-miR-302c-3p
GRIA1	hsa-miR-1323
GRIA1	hsa-miR-302b-3p
IL18RAP	hsa-miR-12136
IL18RAP	hsa-miR-512-3p
IL18RAP	hsa-miR-302c-3p
IL18RAP	hsa-miR-1323
IL18RAP	hsa-miR-302b-3p
LBH	hsa-miR-12136
LBH	hsa-miR-512-3p
LBH	hsa-miR-302c-3p
LBH	hsa-miR-1323
LBH	hsa-miR-302b-3p
ALCAM	hsa-miR-12136
ALCAM	hsa-miR-512-3p
ALCAM	hsa-miR-302c-3p
ALCAM	hsa-miR-1323
ALCAM	hsa-miR-302b-3p
CCR5	hsa-miR-12136
CCR5	hsa-miR-512-3p
CCR5	hsa-miR-302c-3p
CCR5	hsa-miR-1323
CCR5	hsa-miR-302b-3p
LAMP3	hsa-miR-12136
LAMP3	hsa-miR-512-3p
LAMP3	hsa-miR-302c-3p
LAMP3	hsa-miR-1323
LAMP3	hsa-miR-302b-3p
BCL11B	hsa-miR-12136
BCL11B	hsa-miR-512-3p
BCL11B	hsa-miR-302c-3p
BCL11B	hsa-miR-1323
BCL11B	hsa-miR-302b-3p
ABHD18	hsa-miR-12136
ABHD18	hsa-miR-512-3p
ABHD18	hsa-miR-302c-3p
ABHD18	hsa-miR-1323
ABHD18	hsa-miR-302b-3p
KCNA6	hsa-miR-142-3p
KCNA6	hsa-miR-146b-3p
KCNA6	hsa-miR-142-5p
KCNA6	hsa-miR-508-3p
KCNA6	hsa-miR-223-3p
KCNA6	hsa-miR-3690
KCNA6	hsa-miR-223-5p
RGS6	hsa-miR-142-3p
RGS6	hsa-miR-146b-3p
RGS6	hsa-miR-142-5p
RGS6	hsa-miR-508-3p
RGS6	hsa-miR-223-3p
RGS6	hsa-miR-3690
RGS6	hsa-miR-223-5p
ADAM28	hsa-miR-12136
ADAM28	hsa-miR-526b-5p
ADAM28	hsa-miR-512-3p
ADAM28	hsa-miR-302c-3p
ADAM28	hsa-miR-1323
MS4A7	hsa-miR-526b-5p
MS4A7	hsa-miR-512-3p
MS4A7	hsa-miR-302c-3p
MS4A7	hsa-miR-1323
MS4A7	hsa-miR-302b-3p
PRKCQ	hsa-miR-526b-5p
PRKCQ	hsa-miR-512-3p
PRKCQ	hsa-miR-302c-3p
PRKCQ	hsa-miR-1323
PRKCQ	hsa-miR-302b-3p
ITGAL	hsa-miR-526b-5p
ITGAL	hsa-miR-512-3p
ITGAL	hsa-miR-302c-3p
ITGAL	hsa-miR-1323
ITGAL	hsa-miR-302b-3p
PTPRC	hsa-miR-12136
PTPRC	hsa-miR-526b-5p
PTPRC	hsa-miR-302c-3p
PTPRC	hsa-miR-1323
PTPRC	hsa-miR-302b-3p
GAS2L3	hsa-miR-12136
GAS2L3	hsa-miR-526b-5p
GAS2L3	hsa-miR-302c-3p
GAS2L3	hsa-miR-1323
GAS2L3	hsa-miR-302b-3p
CR1	hsa-miR-12136
CR1	hsa-miR-526b-5p
CR1	hsa-miR-302c-3p
CR1	hsa-miR-1323
CR1	hsa-miR-302b-3p
RBM47	hsa-miR-12136
RBM47	hsa-miR-512-3p
RBM47	hsa-miR-302c-3p
RBM47	hsa-miR-1323
RBM47	hsa-miR-302b-3p
ECT2L	hsa-miR-12136
ECT2L	hsa-miR-512-3p
ECT2L	hsa-miR-302c-3p
ECT2L	hsa-miR-1323
ECT2L	hsa-miR-302b-3p
TLR10	hsa-miR-526b-5p
TLR10	hsa-miR-512-3p
TLR10	hsa-miR-302c-3p
TLR10	hsa-miR-1323
TLR10	hsa-miR-302b-3p
MKRN2OS	hsa-miR-526b-5p
MKRN2OS	hsa-miR-512-3p
MKRN2OS	hsa-miR-302c-3p
MKRN2OS	hsa-miR-1323
MKRN2OS	hsa-miR-302b-3p
SAMSN1	hsa-miR-526b-5p
SAMSN1	hsa-miR-512-3p
SAMSN1	hsa-miR-302c-3p
SAMSN1	hsa-miR-1323
SAMSN1	hsa-miR-302b-3p
CACNA1D	hsa-miR-142-3p
CACNA1D	hsa-miR-146b-3p
CACNA1D	hsa-miR-508-3p
CACNA1D	hsa-miR-223-3p
CACNA1D	hsa-miR-3690
CACNA1D	hsa-miR-223-5p
CHL1	hsa-miR-142-3p
CHL1	hsa-miR-146b-3p
CHL1	hsa-miR-142-5p
CHL1	hsa-miR-223-3p
CHL1	hsa-miR-3690
CHL1	hsa-miR-223-5p
RUNX3	hsa-miR-12136
RUNX3	hsa-miR-512-3p
RUNX3	hsa-miR-302c-3p
RUNX3	hsa-miR-1323
RUNX3	hsa-miR-302b-3p
GNAL	hsa-miR-142-3p
GNAL	hsa-miR-146b-3p
GNAL	hsa-miR-142-5p
GNAL	hsa-miR-508-3p
GNAL	hsa-miR-3690
GNAL	hsa-miR-223-5p
TNFSF8	hsa-miR-1323
TNFSF8	hsa-miR-526b-5p
TNFSF8	hsa-miR-302b-3p
TNFSF8	hsa-miR-302c-3p
F13A1	hsa-miR-1323
F13A1	hsa-miR-512-3p
F13A1	hsa-miR-526b-5p
F13A1	hsa-miR-302b-3p
APBB1IP	hsa-miR-1323
APBB1IP	hsa-miR-512-3p
APBB1IP	hsa-miR-302b-3p
APBB1IP	hsa-miR-302c-3p
FHL2	hsa-miR-1323
FHL2	hsa-miR-512-3p
FHL2	hsa-miR-302b-3p
FHL2	hsa-miR-302c-3p
RGS18	hsa-miR-12136
RGS18	hsa-miR-302b-3p
RGS18	hsa-miR-302c-3p
RGS18	hsa-miR-1323
VCAM1	hsa-miR-12136
VCAM1	hsa-miR-302b-3p
VCAM1	hsa-miR-302c-3p
VCAM1	hsa-miR-1323
NOS1	hsa-miR-142-3p
NOS1	hsa-miR-146b-3p
NOS1	hsa-miR-508-3p
NOS1	hsa-miR-223-3p
NOS1	hsa-miR-3690
PKP1	hsa-miR-142-3p
PKP1	hsa-miR-146b-3p
PKP1	hsa-miR-223-3p
PKP1	hsa-miR-3690
PKP1	hsa-miR-223-5p
CDS1	hsa-miR-12136
CDS1	hsa-miR-512-3p
CDS1	hsa-miR-302c-3p
CDS1	hsa-miR-1323
ABRA	hsa-miR-1323
ABRA	hsa-miR-526b-5p
ABRA	hsa-miR-302b-3p
ABRA	hsa-miR-302c-3p
BLNK	hsa-miR-1323
BLNK	hsa-miR-526b-5p
BLNK	hsa-miR-302b-3p
BLNK	hsa-miR-302c-3p
RORB	hsa-miR-142-3p
RORB	hsa-miR-142-5p
RORB	hsa-miR-508-3p
RORB	hsa-miR-3690
RORB	hsa-miR-223-5p
IKZF1	hsa-miR-4662a-5p
IKZF1	hsa-miR-133b
ANKRD33B	hsa-miR-4662a-5p
ANKRD33B	hsa-miR-133b
ZNF831	hsa-miR-4662a-5p
ZNF831	hsa-miR-133b
ATRNL1	hsa-miR-4662a-5p
ATRNL1	hsa-miR-133b
KYNU	hsa-miR-4662a-5p
KYNU	hsa-miR-133b
BCAT1	hsa-miR-12136
BCAT1	hsa-miR-4662a-5p
BCAT1	hsa-miR-512-3p
BCAT1	hsa-miR-302c-3p
BCAT1	hsa-miR-133b
BCAT1	hsa-miR-302b-3p
IKZF3	hsa-miR-4662a-5p
IKZF3	hsa-miR-133b
FRMPD1	hsa-miR-142-3p
FRMPD1	hsa-miR-146b-3p
FRMPD1	hsa-miR-142-5p
FRMPD1	hsa-miR-508-3p
FRMPD1	hsa-miR-223-5p
ANKRD33B	hsa-miR-499a-3p
KYNU	hsa-miR-499a-3p
ATRNL1	hsa-miR-499a-3p
ZNF831	hsa-miR-499a-3p
BCAT1	hsa-miR-526b-5p
BCAT1	hsa-miR-499a-3p
BCAT1	hsa-miR-1323
IKZF3	hsa-miR-499a-3p
LRRC63	hsa-miR-12136
LRRC63	hsa-miR-4662a-5p
LRRC63	hsa-miR-512-3p
LRRC63	hsa-miR-302c-3p
LRRC63	hsa-miR-133b
LRRC63	hsa-miR-302b-3p
PTPRO	hsa-miR-12136
PTPRO	hsa-miR-4662a-5p
PTPRO	hsa-miR-512-3p
PTPRO	hsa-miR-302c-3p
PTPRO	hsa-miR-133b
PTPRO	hsa-miR-302b-3p
PIK3CG	hsa-miR-4662a-5p
PIK3CG	hsa-miR-133b
SLAMF1	hsa-miR-4662a-5p
SLAMF1	hsa-miR-133b
DOCK2	hsa-miR-4662a-5p
DOCK2	hsa-miR-133b
TMEM200C	hsa-miR-4662a-5p
TMEM200C	hsa-miR-133b
HOXB3	hsa-miR-4662a-5p
HOXB3	hsa-miR-133b
HPSE	hsa-miR-499a-3p
DOCK2	hsa-miR-499a-3p
ATP8B4	hsa-miR-499a-3p
RUNX1	hsa-miR-499a-3p
ITK	hsa-miR-499a-3p
PTPRO	hsa-miR-526b-5p
PTPRO	hsa-miR-499a-3p
PTPRO	hsa-miR-1323
TMEM200C	hsa-miR-499a-3p
BTLA	hsa-miR-499a-3p
SLAMF1	hsa-miR-499a-3p
FYB1	hsa-miR-499a-3p
P2RY10	hsa-miR-12136
P2RY10	hsa-miR-4662a-5p
P2RY10	hsa-miR-512-3p
P2RY10	hsa-miR-302c-3p
P2RY10	hsa-miR-133b
P2RY10	hsa-miR-302b-3p
CEACAM21	hsa-miR-4662a-5p
CEACAM21	hsa-miR-133b
PLCB2	hsa-miR-12136
PLCB2	hsa-miR-4662a-5p
PLCB2	hsa-miR-512-3p
PLCB2	hsa-miR-302c-3p
PLCB2	hsa-miR-133b
PLCB2	hsa-miR-302b-3p
DENND2D	hsa-miR-4662a-5p
DENND2D	hsa-miR-133b
GPR65	hsa-miR-4662a-5p
GPR65	hsa-miR-133b
C4orf50	hsa-miR-4662a-5p
C4orf50	hsa-miR-133b
TRPC5OS	hsa-miR-508-3p
TRPC5OS	hsa-miR-223-3p
TRPC5OS	hsa-miR-142-5p
TRPC5OS	hsa-miR-142-3p
BRINP1	hsa-miR-508-3p
BRINP1	hsa-miR-223-3p
BRINP1	hsa-miR-146b-3p
BRINP1	hsa-miR-142-3p
MAPT	hsa-miR-142-3p
MAPT	hsa-miR-146b-3p
MAPT	hsa-miR-3690
MAPT	hsa-miR-142-5p
SCML4	hsa-miR-499a-3p
TLR2	hsa-miR-499a-3p
GPR141	hsa-miR-499a-3p
CAMK4	hsa-miR-499a-3p
AOAH	hsa-miR-12136
AOAH	hsa-miR-526b-5p
AOAH	hsa-miR-499a-3p
AOAH	hsa-miR-302c-3p
AOAH	hsa-miR-1323
ENOX1	hsa-miR-499a-3p
DOCK8	hsa-miR-499a-3p
KLHL6	hsa-miR-499a-3p
GPR34	hsa-miR-499a-3p
BRIP1	hsa-miR-499a-3p
CCR5	hsa-miR-4662a-5p
CCR5	hsa-miR-133b
IKZF1	hsa-miR-499a-3p
IKZF1	hsa-miR-208a-3p
AOAH	hsa-miR-4662a-5p
AOAH	hsa-miR-512-3p
AOAH	hsa-miR-302b-3p
FCRL1	hsa-miR-4662a-5p
SCML4	hsa-miR-4662a-5p
BRIP1	hsa-miR-4662a-5p
ENOX1	hsa-miR-4662a-5p
DIAPH3	hsa-miR-12136
DIAPH3	hsa-miR-4662a-5p
DIAPH3	hsa-miR-512-3p
DIAPH3	hsa-miR-302c-3p
DIAPH3	hsa-miR-302b-3p
GPR141	hsa-miR-4662a-5p
KCNJ2	hsa-miR-12136
KCNJ2	hsa-miR-4662a-5p
KCNJ2	hsa-miR-512-3p
KCNJ2	hsa-miR-302c-3p
KCNJ2	hsa-miR-302b-3p
TNFAIP8	hsa-miR-499a-3p
ATP1B4	hsa-miR-499a-3p
ADAM28	hsa-miR-499a-3p
CTSC	hsa-miR-12136
CTSC	hsa-miR-4662a-5p
CTSC	hsa-miR-512-3p
CTSC	hsa-miR-302c-3p
CTSC	hsa-miR-133b
DOCK10	hsa-miR-133b
DOCK8	hsa-miR-133b
TLR2	hsa-miR-133b
CAMK4	hsa-miR-133b
ATRNL1	hsa-miR-208a-3p
IKZF3	hsa-miR-208a-3p
KYNU	hsa-miR-208a-3p
RNF128	hsa-miR-508-3p
RNF128	hsa-miR-142-3p
RNF128	hsa-miR-146b-3p
RNF128	hsa-miR-142-5p
LUZP2	hsa-miR-12136
LUZP2	hsa-miR-4662a-5p
LUZP2	hsa-miR-512-3p
LUZP2	hsa-miR-302c-3p
LUZP2	hsa-miR-302b-3p
LBH	hsa-miR-4662a-5p
PIK3AP1	hsa-miR-12136
PIK3AP1	hsa-miR-4662a-5p
PIK3AP1	hsa-miR-512-3p
PIK3AP1	hsa-miR-302c-3p
PIK3AP1	hsa-miR-302b-3p
ANO3	hsa-miR-4662a-5p
CCR6	hsa-miR-4662a-5p
PYHIN1	hsa-miR-4662a-5p
LRRC63	hsa-miR-499a-3p
LRRC63	hsa-miR-208a-3p
LRRC63	hsa-miR-1323
RUNX1	hsa-miR-208a-3p
HPSE	hsa-miR-208a-3p
FYB1	hsa-miR-208a-3p
BTLA	hsa-miR-208a-3p
2022-03-01	hsa-miR-12136
2022-03-01	hsa-miR-512-3p
2022-03-01	hsa-miR-302c-3p
2022-03-01	hsa-miR-302b-3p
2022-03-01	hsa-miR-133b
CD84	hsa-miR-12136
CD84	hsa-miR-512-3p
CD84	hsa-miR-302c-3p
CD84	hsa-miR-302b-3p
CD84	hsa-miR-133b
ABHD18	hsa-miR-133b
ALCAM	hsa-miR-133b
RPS6KA1	hsa-miR-12136
RPS6KA1	hsa-miR-512-3p
RPS6KA1	hsa-miR-302c-3p
RPS6KA1	hsa-miR-302b-3p
RPS6KA1	hsa-miR-133b
BCL11B	hsa-miR-133b
LRRC6	hsa-miR-12136
LRRC6	hsa-miR-526b-5p
LRRC6	hsa-miR-499a-3p
LRRC6	hsa-miR-302c-3p
LRRC6	hsa-miR-1323
CR1	hsa-miR-499a-3p
SCIMP	hsa-miR-12136
SCIMP	hsa-miR-512-3p
SCIMP	hsa-miR-302b-3p
SCIMP	hsa-miR-302c-3p
2022-03-01	hsa-miR-526b-5p
2022-03-01	hsa-miR-499a-3p
RPS6KA1	hsa-miR-526b-5p
RPS6KA1	hsa-miR-499a-3p
PIK3AP1	hsa-miR-526b-5p
PIK3AP1	hsa-miR-499a-3p
SCIMP	hsa-miR-526b-5p
SCIMP	hsa-miR-499a-3p
CD84	hsa-miR-526b-5p
CD84	hsa-miR-1323
MATK	hsa-miR-1323
MATK	hsa-miR-526b-5p
MATK	hsa-miR-302c-3p
MATK	hsa-miR-499a-3p
CD28	hsa-miR-12136
CD28	hsa-miR-4662a-5p
CD28	hsa-miR-512-3p
CD28	hsa-miR-302c-3p
CD28	hsa-miR-302b-3p
PTPN22	hsa-miR-12136
PTPN22	hsa-miR-4662a-5p
PTPN22	hsa-miR-302c-3p
PTPN22	hsa-miR-133b
PTPN22	hsa-miR-302b-3p
KCND2	hsa-miR-12136
KCND2	hsa-miR-4662a-5p
KCND2	hsa-miR-302c-3p
KCND2	hsa-miR-302b-3p
KCND2	hsa-miR-133b
LILRB4	hsa-miR-12136
LILRB4	hsa-miR-4662a-5p
LILRB4	hsa-miR-512-3p
LILRB4	hsa-miR-302b-3p
LILRB4	hsa-miR-133b
TNFRSF11A	hsa-miR-12136
TNFRSF11A	hsa-miR-512-3p
TNFRSF11A	hsa-miR-302c-3p
TNFRSF11A	hsa-miR-302b-3p
TNFRSF11A	hsa-miR-133b
CD96	hsa-miR-12136
CD96	hsa-miR-512-3p
CD96	hsa-miR-302c-3p
CD96	hsa-miR-302b-3p
CD96	hsa-miR-133b
RCAN1	hsa-miR-12136
RCAN1	hsa-miR-512-3p
RCAN1	hsa-miR-302c-3p
RCAN1	hsa-miR-302b-3p
RCAN1	hsa-miR-133b
SLC7A7	hsa-miR-12136
SLC7A7	hsa-miR-512-3p
SLC7A7	hsa-miR-302c-3p
SLC7A7	hsa-miR-302b-3p
SLC7A7	hsa-miR-133b
IKZF1	hsa-miR-517a-3p
HOXB3	hsa-miR-208a-3p
CEL	hsa-miR-142-3p
CEL	hsa-miR-146b-3p
CEL	hsa-miR-3690
DUSP13	hsa-miR-142-3p
DUSP13	hsa-miR-146b-3p
DUSP13	hsa-miR-3690
STOX1	hsa-miR-12136
STOX1	hsa-miR-526b-5p
STOX1	hsa-miR-499a-3p
STOX1	hsa-miR-1323
LY9	hsa-miR-12136
LY9	hsa-miR-512-3p
LY9	hsa-miR-302b-3p
LY9	hsa-miR-302c-3p
FCRL2	hsa-miR-12136
FCRL2	hsa-miR-512-3p
FCRL2	hsa-miR-302b-3p
FCRL2	hsa-miR-302c-3p
FCN1	hsa-miR-12136
FCN1	hsa-miR-512-3p
FCN1	hsa-miR-302b-3p
FCN1	hsa-miR-302c-3p
APOBR	hsa-miR-526b-5p
APOBR	hsa-miR-499a-3p
TXK	hsa-miR-12136
TXK	hsa-miR-512-3p
TXK	hsa-miR-302b-3p
TXK	hsa-miR-302c-3p
ADAP2	hsa-miR-526b-5p
ADAP2	hsa-miR-499a-3p
NUGGC	hsa-miR-12136
NUGGC	hsa-miR-512-3p
NUGGC	hsa-miR-302b-3p
NUGGC	hsa-miR-302c-3p
FCRL2	hsa-miR-526b-5p
FCRL2	hsa-miR-499a-3p
MKX	hsa-miR-12136
MKX	hsa-miR-526b-5p
MKX	hsa-miR-302c-3p
MKX	hsa-miR-499a-3p
IL18RAP	hsa-miR-499a-3p
IL18RAP	hsa-miR-208a-3p
TLR7	hsa-miR-1323
TLR7	hsa-miR-526b-5p
TLR7	hsa-miR-302c-3p
TLR7	hsa-miR-499a-3p
FCN1	hsa-miR-526b-5p
FCN1	hsa-miR-1323
ANKRD33B	hsa-miR-517a-3p
GPR65	hsa-miR-499a-3p
ZNF831	hsa-miR-517a-3p
BCAT1	hsa-miR-517a-3p
DIAPH3	hsa-miR-499a-3p
DIAPH3	hsa-miR-208a-3p
KLHL6	hsa-miR-208a-3p
SLAMF7	hsa-miR-12136
SLAMF7	hsa-miR-4662a-5p
SLAMF7	hsa-miR-512-3p
SLAMF7	hsa-miR-302c-3p
SLAMF7	hsa-miR-302b-3p
FCRL1	hsa-miR-208a-3p
ITK	hsa-miR-4662a-5p
RUNX1	hsa-miR-4662a-5p
FYB1	hsa-miR-4662a-5p
HPSE	hsa-miR-4662a-5p
CEMIP	hsa-miR-526b-5p
CEMIP	hsa-miR-499a-3p
CEMIP	hsa-miR-517a-3p
CEMIP	hsa-miR-512-3p
CEMIP	hsa-miR-302c-3p
CEMIP	hsa-miR-302b-3p
ITK	hsa-miR-517a-3p
ATP8B4	hsa-miR-517a-3p
WDFY4	hsa-miR-526b-5p
WDFY4	hsa-miR-499a-3p
WDFY4	hsa-miR-517a-3p
WDFY4	hsa-miR-512-3p
WDFY4	hsa-miR-302c-3p
WDFY4	hsa-miR-302b-3p
BTLA	hsa-miR-517a-3p
SCIMP	hsa-miR-208a-3p
LAMP3	hsa-miR-499a-3p
LBH	hsa-miR-499a-3p
ABHD18	hsa-miR-499a-3p
TNFSF8	hsa-miR-499a-3p
HELB	hsa-miR-208a-3p
SYK	hsa-miR-499a-3p
SYK	hsa-miR-517a-3p
JAK3	hsa-miR-499a-3p
JAK3	hsa-miR-517a-3p
KCNJ2	hsa-miR-526b-5p
KCNJ2	hsa-miR-499a-3p
KCNJ2	hsa-miR-517a-3p
GPR34	hsa-miR-517a-3p
DHRS9	hsa-miR-526b-5p
DHRS9	hsa-miR-499a-3p
PRKAB2	hsa-miR-142-3p
PRKAB2	hsa-miR-146b-3p
PRKAB2	hsa-miR-142-5p
CD300LB	hsa-miR-526b-5p
CD300LB	hsa-miR-499a-3p
VSIG4	hsa-miR-526b-5p
VSIG4	hsa-miR-499a-3p
RUBCNL	hsa-miR-526b-5p
RUBCNL	hsa-miR-499a-3p
TPD52L1	hsa-miR-142-3p
TPD52L1	hsa-miR-146b-3p
TPD52L1	hsa-miR-223-5p
RGS18	hsa-miR-4662a-5p
PLEK	hsa-miR-12136
PLEK	hsa-miR-302b-3p
PLEK	hsa-miR-4662a-5p
PLEK	hsa-miR-302c-3p
TRAF3IP3	hsa-miR-12136
TRAF3IP3	hsa-miR-512-3p
TRAF3IP3	hsa-miR-133b
TRAF3IP3	hsa-miR-4662a-5p
ECT2L	hsa-miR-499a-3p
RBM47	hsa-miR-499a-3p
VCAM1	hsa-miR-133b
SDC1	hsa-miR-12136
SDC1	hsa-miR-133b
SDC1	hsa-miR-302b-3p
SDC1	hsa-miR-302c-3p
SIDT1	hsa-miR-12136
SIDT1	hsa-miR-133b
SIDT1	hsa-miR-302b-3p
SIDT1	hsa-miR-302c-3p
SMYD2	hsa-miR-12136
SMYD2	hsa-miR-512-3p
SMYD2	hsa-miR-302b-3p
SMYD2	hsa-miR-302c-3p
MSR1	hsa-miR-4662a-5p
MSR1	hsa-miR-512-3p
MSR1	hsa-miR-302c-3p
MSR1	hsa-miR-1323
MSR1	hsa-miR-302b-3p
GRIA1	hsa-miR-208a-3p
KLHL6	hsa-miR-517a-3p
DOCK10	hsa-miR-517a-3p
PRUNE2	hsa-miR-508-3p
PRUNE2	hsa-miR-223-5p
PRUNE2	hsa-miR-142-5p
P2RY10	hsa-miR-526b-5p
DIAPH3	hsa-miR-526b-5p
TNFAIP8	hsa-miR-4662a-5p
ATP1B4	hsa-miR-4662a-5p
SPN	hsa-miR-4662a-5p
LRRC6	hsa-miR-302b-3p
IL1RN	hsa-miR-12136
IL1RN	hsa-miR-499a-3p
IL1RN	hsa-miR-302c-3p
IL1RN	hsa-miR-1323
IL1RN	hsa-miR-302b-3p
PDK4	hsa-miR-4662a-5p
PDK4	hsa-miR-512-3p
PDK4	hsa-miR-302c-3p
PDK4	hsa-miR-1323
PDK4	hsa-miR-302b-3p
TLR1	hsa-miR-12136
TLR1	hsa-miR-499a-3p
TLR1	hsa-miR-302c-3p
TLR1	hsa-miR-1323
TLR1	hsa-miR-302b-3p
SIGLEC11	hsa-miR-12136
SIGLEC11	hsa-miR-133b
SIGLEC11	hsa-miR-302b-3p
SIGLEC11	hsa-miR-302c-3p
NLRC4	hsa-miR-12136
NLRC4	hsa-miR-512-3p
NLRC4	hsa-miR-133b
NLRC4	hsa-miR-4662a-5p
KMO	hsa-miR-12136
KMO	hsa-miR-512-3p
KMO	hsa-miR-208a-3p
KMO	hsa-miR-1323
KMO	hsa-miR-302b-3p
TFEC	hsa-miR-12136
TFEC	hsa-miR-302b-3p
TFEC	hsa-miR-302c-3p
LAMP3	hsa-miR-517a-3p
SPN	hsa-miR-517a-3p
LUZP2	hsa-miR-526b-5p
LUZP2	hsa-miR-517a-3p
RHOH	hsa-miR-517a-3p
RNASE6	hsa-miR-512-3p
RNASE6	hsa-miR-302b-3p
RNASE6	hsa-miR-302c-3p
ITGAX	hsa-miR-512-3p
ITGAX	hsa-miR-302b-3p
ITGAX	hsa-miR-302c-3p
ARHGAP30	hsa-miR-512-3p
ARHGAP30	hsa-miR-302b-3p
ARHGAP30	hsa-miR-302c-3p
SERPINA1	hsa-miR-512-3p
SERPINA1	hsa-miR-302b-3p
SERPINA1	hsa-miR-302c-3p
MMP12	hsa-miR-512-3p
MMP12	hsa-miR-302b-3p
MMP12	hsa-miR-302c-3p
TMC8	hsa-miR-512-3p
TMC8	hsa-miR-302b-3p
TMC8	hsa-miR-302c-3p
PTAFR	hsa-miR-512-3p
PTAFR	hsa-miR-302b-3p
PTAFR	hsa-miR-302c-3p
P2RY10	hsa-miR-499a-3p
GALNT6	hsa-miR-512-3p
GALNT6	hsa-miR-302b-3p
GALNT6	hsa-miR-302c-3p
DCANP1	hsa-miR-512-3p
DCANP1	hsa-miR-302b-3p
DCANP1	hsa-miR-302c-3p
ANPEP	hsa-miR-512-3p
ANPEP	hsa-miR-302b-3p
ANPEP	hsa-miR-302c-3p
IL7R	hsa-miR-512-3p
IL7R	hsa-miR-302b-3p
IL7R	hsa-miR-302c-3p
LAX1	hsa-miR-512-3p
LAX1	hsa-miR-302b-3p
LAX1	hsa-miR-302c-3p
FCHO1	hsa-miR-512-3p
FCHO1	hsa-miR-302b-3p
FCHO1	hsa-miR-302c-3p
NFAM1	hsa-miR-512-3p
NFAM1	hsa-miR-302b-3p
NFAM1	hsa-miR-302c-3p
SIGLEC9	hsa-miR-512-3p
SIGLEC9	hsa-miR-302b-3p
SIGLEC9	hsa-miR-302c-3p
MSR1	hsa-miR-526b-5p
MSR1	hsa-miR-499a-3p
PLCB2	hsa-miR-526b-5p
PLCB2	hsa-miR-499a-3p
DENND1C	hsa-miR-512-3p
DENND1C	hsa-miR-302b-3p
DENND1C	hsa-miR-302c-3p
EPB41L4B	hsa-miR-508-3p
EPB41L4B	hsa-miR-223-5p
EPB41L4B	hsa-miR-142-5p
CD1B	hsa-miR-526b-5p
CD1B	hsa-miR-499a-3p
BATF3	hsa-miR-526b-5p
BATF3	hsa-miR-499a-3p
FCRL6	hsa-miR-526b-5p
FCRL6	hsa-miR-499a-3p
TREML1	hsa-miR-526b-5p
TREML1	hsa-miR-499a-3p
TLR1	hsa-miR-4662a-5p
CTSS	hsa-miR-4662a-5p
CTSS	hsa-miR-512-3p
CTSS	hsa-miR-302c-3p
CTSS	hsa-miR-1323
CTSS	hsa-miR-302b-3p
PTPRC	hsa-miR-4662a-5p
MS4A7	hsa-miR-4662a-5p
SLC22A16	hsa-miR-4662a-5p
SLC22A16	hsa-miR-512-3p
SLC22A16	hsa-miR-302c-3p
SLC22A16	hsa-miR-1323
SLC22A16	hsa-miR-302b-3p
GAS2L3	hsa-miR-4662a-5p
PTPN22	hsa-miR-1323
SLAMF8	hsa-miR-12136
SLAMF8	hsa-miR-526b-5p
SLAMF8	hsa-miR-302c-3p
CYP1A1	hsa-miR-1323
CYP1A1	hsa-miR-526b-5p
CYP1A1	hsa-miR-302c-3p
APOBR	hsa-miR-302c-3p
AMDHD1	hsa-miR-12136
AMDHD1	hsa-miR-526b-5p
AMDHD1	hsa-miR-302c-3p
SLAMF6	hsa-miR-12136
SLAMF6	hsa-miR-526b-5p
SLAMF6	hsa-miR-302c-3p
CDS1	hsa-miR-499a-3p
LIPA	hsa-miR-12136
LIPA	hsa-miR-499a-3p
LIPA	hsa-miR-208a-3p
LIPA	hsa-miR-302c-3p
LIPA	hsa-miR-1323
PRKCQ	hsa-miR-517a-3p
PDK4	hsa-miR-526b-5p
PDK4	hsa-miR-499a-3p
LY9	hsa-miR-526b-5p
LY9	hsa-miR-517a-3p
DNAH3	hsa-miR-526b-5p
DNAH3	hsa-miR-499a-3p
DNAH3	hsa-miR-512-3p
DNAH3	hsa-miR-302c-3p
DNAH3	hsa-miR-302b-3p
GPR132	hsa-miR-526b-5p
GPR132	hsa-miR-499a-3p
GPR132	hsa-miR-512-3p
GPR132	hsa-miR-302c-3p
GPR132	hsa-miR-302b-3p
TXK	hsa-miR-526b-5p
TXK	hsa-miR-517a-3p
NUGGC	hsa-miR-526b-5p
NUGGC	hsa-miR-517a-3p
LYZ	hsa-miR-12136
LYZ	hsa-miR-302b-3p
LYZ	hsa-miR-302c-3p
AMDHD1	hsa-miR-302b-3p
TNFRSF11A	hsa-miR-526b-5p
SLAMF6	hsa-miR-302b-3p
CD28	hsa-miR-526b-5p
RCAN1	hsa-miR-526b-5p
CD96	hsa-miR-526b-5p
HAVCR2	hsa-miR-12136
HAVCR2	hsa-miR-526b-5p
HAVCR2	hsa-miR-1323
ADAP2	hsa-miR-1323
IRF5	hsa-miR-512-3p
IRF5	hsa-miR-302b-3p
IRF5	hsa-miR-302c-3p
PSD4	hsa-miR-512-3p
PSD4	hsa-miR-302b-3p
PSD4	hsa-miR-302c-3p
CD300A	hsa-miR-512-3p
CD300A	hsa-miR-302b-3p
CD300A	hsa-miR-302c-3p
CD68	hsa-miR-512-3p
CD68	hsa-miR-302b-3p
CD68	hsa-miR-302c-3p
UTS2	hsa-miR-512-3p
UTS2	hsa-miR-302b-3p
UTS2	hsa-miR-302c-3p
LILRA5	hsa-miR-512-3p
LILRA5	hsa-miR-302b-3p
LILRA5	hsa-miR-302c-3p
FGR	hsa-miR-512-3p
FGR	hsa-miR-302b-3p
FGR	hsa-miR-302c-3p
CCL5	hsa-miR-512-3p
CCL5	hsa-miR-302b-3p
CCL5	hsa-miR-302c-3p
TMEM132E	hsa-miR-512-3p
TMEM132E	hsa-miR-302b-3p
TMEM132E	hsa-miR-302c-3p
DAPP1	hsa-miR-512-3p
DAPP1	hsa-miR-302b-3p
DAPP1	hsa-miR-302c-3p
LILRB3	hsa-miR-512-3p
LILRB3	hsa-miR-302b-3p
LILRB3	hsa-miR-302c-3p
LILRB1	hsa-miR-512-3p
LILRB1	hsa-miR-302b-3p
LILRB1	hsa-miR-302c-3p
FCMR	hsa-miR-512-3p
FCMR	hsa-miR-302b-3p
FCMR	hsa-miR-302c-3p
DOK2	hsa-miR-512-3p
DOK2	hsa-miR-302b-3p
DOK2	hsa-miR-302c-3p
NLRP12	hsa-miR-512-3p
NLRP12	hsa-miR-302b-3p
NLRP12	hsa-miR-302c-3p
LEP	hsa-miR-512-3p
LEP	hsa-miR-302b-3p
LEP	hsa-miR-302c-3p
GPR88	hsa-miR-512-3p
GPR88	hsa-miR-302b-3p
GPR88	hsa-miR-302c-3p
NCF1	hsa-miR-512-3p
NCF1	hsa-miR-302b-3p
NCF1	hsa-miR-302c-3p
GPSM3	hsa-miR-512-3p
GPSM3	hsa-miR-302b-3p
GPSM3	hsa-miR-302c-3p
ASTN2	hsa-miR-508-3p
ASTN2	hsa-miR-223-5p
ASTN2	hsa-miR-142-5p
TNFSF14	hsa-miR-526b-5p
TNFSF14	hsa-miR-499a-3p
TNFSF14	hsa-miR-512-3p
TNFSF14	hsa-miR-302c-3p
TNFSF14	hsa-miR-302b-3p
ITGB2	hsa-miR-526b-5p
ITGB2	hsa-miR-499a-3p
ITGB2	hsa-miR-517a-3p
ITGB2	hsa-miR-302c-3p
ITGB2	hsa-miR-302b-3p
TLR7	hsa-miR-512-3p
TLR7	hsa-miR-302b-3p
ITGA4	hsa-miR-526b-5p
ITGA4	hsa-miR-499a-3p
ITGA4	hsa-miR-512-3p
ITGA4	hsa-miR-302c-3p
ITGA4	hsa-miR-302b-3p
IL7R	hsa-miR-526b-5p
IL7R	hsa-miR-517a-3p
ATP8B4	hsa-miR-133b
CISH	hsa-miR-12136
CISH	hsa-miR-512-3p
CISH	hsa-miR-499a-3p
CISH	hsa-miR-1323
SLC7A7	hsa-miR-526b-5p
LCP2	hsa-miR-12136
LCP2	hsa-miR-512-3p
LCP2	hsa-miR-526b-5p
HRK	hsa-miR-12136
HRK	hsa-miR-512-3p
HRK	hsa-miR-526b-5p
LILRB4	hsa-miR-526b-5p
PLEK	hsa-miR-499a-3p
KMO	hsa-miR-526b-5p
PDE8B	hsa-miR-12136
PDE8B	hsa-miR-512-3p
PDE8B	hsa-miR-526b-5p
SIDT1	hsa-miR-499a-3p
XCR1	hsa-miR-12136
XCR1	hsa-miR-512-3p
XCR1	hsa-miR-526b-5p
PRUNE2	hsa-miR-223-3p
CSF2RB	hsa-miR-12136
CSF2RB	hsa-miR-208a-3p
CSF2RB	hsa-miR-499a-3p
CSF2RB	hsa-miR-1323
SDC1	hsa-miR-208a-3p
CTSC	hsa-miR-526b-5p
PAX5	hsa-miR-12136
PAX5	hsa-miR-512-3p
PAX5	hsa-miR-526b-5p
PAX5	hsa-miR-133b
SLCO1B7	hsa-miR-12136
SLCO1B7	hsa-miR-302b-3p
SLCO1B7	hsa-miR-302c-3p
HSPA6	hsa-miR-12136
HSPA6	hsa-miR-302b-3p
HSPA6	hsa-miR-302c-3p
PLAC8	hsa-miR-12136
PLAC8	hsa-miR-302b-3p
PLAC8	hsa-miR-302c-3p
FCHO1	hsa-miR-526b-5p
FCHO1	hsa-miR-499a-3p
KCNN4	hsa-miR-302c-3p
KCNN4	hsa-miR-302b-3p
KCNN4	hsa-miR-499a-3p
KCNN4	hsa-miR-517a-3p
DHRS9	hsa-miR-12136
LAIR1	hsa-miR-512-3p
LAIR1	hsa-miR-302b-3p
LAIR1	hsa-miR-302c-3p
CD6	hsa-miR-512-3p
CD6	hsa-miR-302b-3p
CD6	hsa-miR-302c-3p
ADORA3	hsa-miR-512-3p
ADORA3	hsa-miR-302b-3p
ADORA3	hsa-miR-302c-3p
CDCP1	hsa-miR-12136
CDCP1	hsa-miR-526b-5p
CDCP1	hsa-miR-1323
BATF	hsa-miR-512-3p
BATF	hsa-miR-302b-3p
BATF	hsa-miR-302c-3p
IL10	hsa-miR-512-3p
IL10	hsa-miR-302b-3p
IL10	hsa-miR-302c-3p
VAV1	hsa-miR-526b-5p
VAV1	hsa-miR-302b-3p
VAV1	hsa-miR-302c-3p
VAV1	hsa-miR-517a-3p
F13A1	hsa-miR-4662a-5p
CXorf21	hsa-miR-1323
CXorf21	hsa-miR-302b-3p
CXorf21	hsa-miR-4662a-5p
CXorf21	hsa-miR-302c-3p
TFEC	hsa-miR-526b-5p
TFEC	hsa-miR-517a-3p
PTAFR	hsa-miR-517a-3p
TMC8	hsa-miR-4662a-5p
MMP12	hsa-miR-517a-3p
TMC8	hsa-miR-517a-3p
DCANP1	hsa-miR-4662a-5p
LAX1	hsa-miR-4662a-5p
NFAM1	hsa-miR-4662a-5p
PTAFR	hsa-miR-4662a-5p
TRAF3IP3	hsa-miR-526b-5p
SLAMF8	hsa-miR-512-3p
ITGAX	hsa-miR-4662a-5p
FAM184A	hsa-miR-508-3p
FAM184A	hsa-miR-142-5p
FAM184A	hsa-miR-223-5p
PLA2G7	hsa-miR-12136
PLA2G7	hsa-miR-512-3p
PLA2G7	hsa-miR-133b
ADAM28	hsa-miR-133b
TREM1	hsa-miR-1323
TREM1	hsa-miR-512-3p
LILRB1	hsa-miR-1323
COL21A1	hsa-miR-1323
COL21A1	hsa-miR-512-3p
CD86	hsa-miR-1323
CD86	hsa-miR-512-3p
LILRB3	hsa-miR-1323
ADAP2	hsa-miR-512-3p
LAX1	hsa-miR-526b-5p
DENND1C	hsa-miR-526b-5p
PRUNE2	hsa-miR-3690
FHL2	hsa-miR-499a-3p
APBB1IP	hsa-miR-499a-3p
SERPINA1	hsa-miR-1323
GALNT6	hsa-miR-526b-5p
MMP12	hsa-miR-1323
ITGAX	hsa-miR-526b-5p
RNASE6	hsa-miR-526b-5p
NFAM1	hsa-miR-526b-5p
DCANP1	hsa-miR-526b-5p
ANPEP	hsa-miR-526b-5p
SIGLEC9	hsa-miR-526b-5p
PDE8B	hsa-miR-133b
HRK	hsa-miR-133b
LCP2	hsa-miR-133b
SNX20	hsa-miR-12136
SNX20	hsa-miR-512-3p
SNX20	hsa-miR-526b-5p
DOK2	hsa-miR-4662a-5p
NLRP12	hsa-miR-4662a-5p
MEI4	hsa-miR-142-5p
MEI4	hsa-miR-223-5p
KCND2	hsa-miR-526b-5p
MKX	hsa-miR-302b-3p
UTS2	hsa-miR-526b-5p
GPSM3	hsa-miR-526b-5p
CCL5	hsa-miR-526b-5p
UCP2	hsa-miR-1323
UCP2	hsa-miR-512-3p
ITGB7	hsa-miR-1323
ITGB7	hsa-miR-512-3p
GAPT	hsa-miR-1323
GAPT	hsa-miR-512-3p
CTSC	hsa-miR-1323
DAPP1	hsa-miR-133b
FCMR	hsa-miR-499a-3p
NCF1	hsa-miR-133b
CD86	hsa-miR-133b
IRF5	hsa-miR-133b
SNX20	hsa-miR-133b
COL21A1	hsa-miR-133b
PSD4	hsa-miR-133b
CD300A	hsa-miR-133b
TMEM132E	hsa-miR-133b
CD68	hsa-miR-133b
HPCAL4	hsa-miR-223-5p
HPCAL4	hsa-miR-3690
ASTN2	hsa-miR-3690
STC2	hsa-miR-223-5p
STC2	hsa-miR-3690
MEI4	hsa-miR-3690
LILRA5	hsa-miR-526b-5p
FGR	hsa-miR-526b-5p
COL21A1	hsa-miR-499a-3p
CACNA1B	hsa-miR-223-3p
CACNA1B	hsa-miR-142-5p
CACNA1B	hsa-miR-3690
IL12RB2	hsa-miR-499a-3p
IL12RB2	hsa-miR-512-3p
IL12RB2	hsa-miR-208a-3p
IL12RB2	hsa-miR-302c-3p
IL12RB2	hsa-miR-1323
IL12RB2	hsa-miR-302b-3p
MYO5B	hsa-miR-146b-3p
MYO5B	hsa-miR-142-5p
CACNA1B	hsa-miR-146b-3p
MEI4	hsa-miR-146b-3p
CX3CR1	hsa-miR-12136
CX3CR1	hsa-miR-512-3p
CX3CR1	hsa-miR-526b-5p
SLC37A2	hsa-miR-12136
SLC37A2	hsa-miR-512-3p
SLC37A2	hsa-miR-526b-5p
AQP4	hsa-miR-142-5p
AQP4	hsa-miR-223-5p
PRUNE2	hsa-miR-142-3p
MSR1	hsa-miR-133b
EMILIN2	hsa-miR-512-3p
EMILIN2	hsa-miR-302b-3p
EMILIN2	hsa-miR-499a-3p
EMILIN2	hsa-miR-517a-3p
EIF3CL	hsa-miR-142-3p
EIF3CL	hsa-miR-146b-3p
JAK3	hsa-miR-208a-3p
ARHGAP9	hsa-miR-512-3p
ARHGAP9	hsa-miR-133b
PIK3R5	hsa-miR-512-3p
PIK3R5	hsa-miR-133b
FPR3	hsa-miR-512-3p
FPR3	hsa-miR-133b
HCK	hsa-miR-512-3p
HCK	hsa-miR-133b
ITGB7	hsa-miR-133b
PRF1	hsa-miR-512-3p
PRF1	hsa-miR-133b
OSCAR	hsa-miR-512-3p
OSCAR	hsa-miR-133b
GDF2	hsa-miR-512-3p
GDF2	hsa-miR-133b
MYO1G	hsa-miR-512-3p
MYO1G	hsa-miR-133b
GSDMC	hsa-miR-223-5p
GSDMC	hsa-miR-3690
CPVL	hsa-miR-12136
CPVL	hsa-miR-302b-3p
CPVL	hsa-miR-1323
CCL22	hsa-miR-12136
CCL22	hsa-miR-526b-5p
CCL22	hsa-miR-133b
VDR	hsa-miR-4662a-5p
VDR	hsa-miR-512-3p
VDR	hsa-miR-302c-3p
VDR	hsa-miR-302b-3p
VDR	hsa-miR-133b
GPR132	hsa-miR-4662a-5p
GPR132	hsa-miR-133b
DNAH3	hsa-miR-4662a-5p
DNAH3	hsa-miR-133b
EPB41L4B	hsa-miR-146b-3p
EPB41L4B	hsa-miR-3690
UCP2	hsa-miR-499a-3p
RUBCNL	hsa-miR-512-3p
PRF1	hsa-miR-499a-3p
SLC2A5	hsa-miR-512-3p
SLC2A5	hsa-miR-499a-3p
VSIG4	hsa-miR-512-3p
ANGPTL7	hsa-miR-508-3p
ANGPTL7	hsa-miR-223-3p
ANGPTL7	hsa-miR-142-5p
SPP1	hsa-miR-512-3p
SPP1	hsa-miR-499a-3p
CACNA1G	hsa-miR-146b-3p
CACNA1G	hsa-miR-142-5p
AQP4	hsa-miR-146b-3p
CD48	hsa-miR-302b-3p
CD48	hsa-miR-4662a-5p
CD48	hsa-miR-302c-3p
PTPN6	hsa-miR-526b-5p
PTPN6	hsa-miR-302b-3p
PTPN6	hsa-miR-302c-3p
GFI1	hsa-miR-4662a-5p
GFI1	hsa-miR-512-3p
GFI1	hsa-miR-302c-3p
GFI1	hsa-miR-302b-3p
GFI1	hsa-miR-133b
ABCC3	hsa-miR-512-3p
ABCC3	hsa-miR-526b-5p
ABCC3	hsa-miR-302b-3p
ABCC3	hsa-miR-499a-3p
CD72	hsa-miR-526b-5p
CD72	hsa-miR-302b-3p
CD72	hsa-miR-302c-3p
NABP1	hsa-miR-499a-3p
NABP1	hsa-miR-512-3p
NABP1	hsa-miR-208a-3p
NABP1	hsa-miR-302c-3p
NABP1	hsa-miR-1323
NABP1	hsa-miR-302b-3p
IGFLR1	hsa-miR-302b-3p
IGFLR1	hsa-miR-302c-3p
IGFLR1	hsa-miR-499a-3p
C5AR2	hsa-miR-302b-3p
C5AR2	hsa-miR-302c-3p
C5AR2	hsa-miR-499a-3p
CYP26B1	hsa-miR-302b-3p
CYP26B1	hsa-miR-302c-3p
CYP26B1	hsa-miR-499a-3p
FASLG	hsa-miR-302b-3p
FASLG	hsa-miR-302c-3p
FASLG	hsa-miR-499a-3p
HAVCR2	hsa-miR-133b
CXCL16	hsa-miR-302b-3p
CXCL16	hsa-miR-302c-3p
CD14	hsa-miR-302b-3p
CD14	hsa-miR-302c-3p
CCL18	hsa-miR-302b-3p
CCL18	hsa-miR-302c-3p
IL2RG	hsa-miR-302b-3p
IL2RG	hsa-miR-302c-3p
STXBP2	hsa-miR-302b-3p
STXBP2	hsa-miR-302c-3p
HLA-DRA	hsa-miR-302b-3p
HLA-DRA	hsa-miR-302c-3p
PNCK	hsa-miR-142-3p
PNCK	hsa-miR-146b-3p
C1QB	hsa-miR-302b-3p
C1QB	hsa-miR-302c-3p
VAMP8	hsa-miR-302b-3p
VAMP8	hsa-miR-302c-3p
FBP1	hsa-miR-302b-3p
FBP1	hsa-miR-302c-3p
CD52	hsa-miR-302b-3p
CD52	hsa-miR-302c-3p
GZMH	hsa-miR-302b-3p
GZMH	hsa-miR-302c-3p
DEF6	hsa-miR-302b-3p
DEF6	hsa-miR-302c-3p
IGSF6	hsa-miR-526b-5p
IGSF6	hsa-miR-302b-3p
IGSF6	hsa-miR-302c-3p
EVI2A	hsa-miR-302b-3p
EVI2A	hsa-miR-302c-3p
CLEC10A	hsa-miR-302b-3p
CLEC10A	hsa-miR-302c-3p
CD247	hsa-miR-526b-5p
CD247	hsa-miR-302b-3p
CD247	hsa-miR-302c-3p
CPLX3	hsa-miR-142-3p
CPLX3	hsa-miR-146b-3p
BANK1	hsa-miR-12136
BANK1	hsa-miR-526b-5p
BANK1	hsa-miR-302b-3p
VDR	hsa-miR-499a-3p
VDR	hsa-miR-208a-3p
NPL	hsa-miR-12136
NPL	hsa-miR-302b-3p
NPL	hsa-miR-302c-3p
BLK	hsa-miR-512-3p
BLK	hsa-miR-133b
DNASE1L3	hsa-miR-512-3p
DNASE1L3	hsa-miR-133b
CA14	hsa-miR-223-5p
CA14	hsa-miR-3690
SEC14L5	hsa-miR-223-5p
SEC14L5	hsa-miR-3690
SLC22A16	hsa-miR-499a-3p
CTSS	hsa-miR-499a-3p
CISH	hsa-miR-4662a-5p
DIO3	hsa-miR-512-3p
DIO3	hsa-miR-499a-3p
CYTH4	hsa-miR-526b-5p
CYTH4	hsa-miR-302b-3p
CYTH4	hsa-miR-302c-3p
MYO5B	hsa-miR-223-3p
MYO1F	hsa-miR-208a-3p
MPEG1	hsa-miR-12136
MPEG1	hsa-miR-526b-5p
MPEG1	hsa-miR-133b
WAS	hsa-miR-12136
WAS	hsa-miR-526b-5p
WAS	hsa-miR-133b
FCGR3A	hsa-miR-12136
FCGR3A	hsa-miR-526b-5p
FCGR3A	hsa-miR-133b
THEMIS	hsa-miR-526b-5p
THEMIS	hsa-miR-302b-3p
THEMIS	hsa-miR-302c-3p
FCGR2A	hsa-miR-526b-5p
FCGR2A	hsa-miR-302b-3p
FCGR2A	hsa-miR-302c-3p
SLC11A1	hsa-miR-526b-5p
SLC11A1	hsa-miR-302b-3p
SLC11A1	hsa-miR-302c-3p
ANPEP	hsa-miR-133b
RNASE6	hsa-miR-133b
GALNT6	hsa-miR-133b
DENND1C	hsa-miR-133b
HCLS1	hsa-miR-526b-5p
HCLS1	hsa-miR-302c-3p
HCLS1	hsa-miR-517a-3p
POU2AF1	hsa-miR-512-3p
POU2AF1	hsa-miR-526b-5p
POU2AF1	hsa-miR-302b-3p
POU2AF1	hsa-miR-302c-3p
ADGRE2	hsa-miR-512-3p
ADGRE2	hsa-miR-526b-5p
ADGRE2	hsa-miR-302b-3p
ADGRE2	hsa-miR-302c-3p
ABCC3	hsa-miR-133b
CCDC170	hsa-miR-512-3p
CCDC170	hsa-miR-526b-5p
CCDC170	hsa-miR-302b-3p
CCDC170	hsa-miR-302c-3p
HPCAL4	hsa-miR-508-3p
HPCAL4	hsa-miR-146b-3p
SIGLEC9	hsa-miR-133b
SH3BP1	hsa-miR-512-3p
SH3BP1	hsa-miR-526b-5p
SH3BP1	hsa-miR-133b
CXorf21	hsa-miR-133b
NCF4	hsa-miR-12136
NCF4	hsa-miR-512-3p
CYTH4	hsa-miR-133b
CYTH4	hsa-miR-4662a-5p
ADGRE2	hsa-miR-208a-3p
ADGRE2	hsa-miR-1323
LST1	hsa-miR-12136
LST1	hsa-miR-512-3p
SLC11A1	hsa-miR-133b
SLC11A1	hsa-miR-4662a-5p
CD209	hsa-miR-12136
CD209	hsa-miR-512-3p
THEMIS	hsa-miR-133b
THEMIS	hsa-miR-4662a-5p
BIN2	hsa-miR-526b-5p
BIN2	hsa-miR-302b-3p
BIN2	hsa-miR-517a-3p
PTCRA	hsa-miR-526b-5p
PTCRA	hsa-miR-302b-3p
PTCRA	hsa-miR-302c-3p
CD86	hsa-miR-526b-5p
MYO5B	hsa-miR-3690
MS4A14	hsa-miR-526b-5p
MS4A14	hsa-miR-302b-3p
MS4A14	hsa-miR-302c-3p
MARCO	hsa-miR-526b-5p
MARCO	hsa-miR-302b-3p
MARCO	hsa-miR-302c-3p
CYP1A1	hsa-miR-302b-3p
ACP5	hsa-miR-526b-5p
ACP5	hsa-miR-302b-3p
ACP5	hsa-miR-302c-3p
TRIQK	hsa-miR-526b-5p
TRIQK	hsa-miR-302b-3p
TRIQK	hsa-miR-302c-3p
SPP1	hsa-miR-302c-3p
SH3BP1	hsa-miR-302b-3p
SH3BP1	hsa-miR-4662a-5p
GALNTL5	hsa-miR-142-5p
GALNTL5	hsa-miR-3690
CACNA1G	hsa-miR-3690
C1orf105	hsa-miR-142-5p
C1orf105	hsa-miR-3690
NCF2	hsa-miR-302b-3p
NCF2	hsa-miR-302c-3p
COLQ	hsa-miR-302b-3p
COLQ	hsa-miR-302c-3p
TNFRSF11B	hsa-miR-302b-3p
TNFRSF11B	hsa-miR-302c-3p
COLQ	hsa-miR-133b
COLQ	hsa-miR-4662a-5p
SLC2A5	hsa-miR-4662a-5p
FPR3	hsa-miR-4662a-5p
FPGT-TNNI3K	hsa-miR-512-3p
FPGT-TNNI3K	hsa-miR-4662a-5p
SERPINA1	hsa-miR-133b
CDH17	hsa-miR-142-5p
CDH17	hsa-miR-3690
GALNTL5	hsa-miR-508-3p
STC2	hsa-miR-223-3p
STC2	hsa-miR-146b-3p
ARHGAP30	hsa-miR-133b
C1orf105	hsa-miR-508-3p
ARHGAP9	hsa-miR-526b-5p
GDF2	hsa-miR-526b-5p
MYO1G	hsa-miR-526b-5p
PIK3R5	hsa-miR-526b-5p
EMILIN2	hsa-miR-1323
ARHGAP30	hsa-miR-208a-3p
CARD11	hsa-miR-302b-3p
CARD11	hsa-miR-302c-3p
RAB39A	hsa-miR-512-3p
RAB39A	hsa-miR-4662a-5p
CYP2S1	hsa-miR-512-3p
CYP2S1	hsa-miR-4662a-5p
TLL2	hsa-miR-142-5p
TLL2	hsa-miR-3690
GPR88	hsa-miR-208a-3p
FCGR2A	hsa-miR-1323
FCGR2A	hsa-miR-208a-3p
LEP	hsa-miR-208a-3p
MUM1L1	hsa-miR-508-3p
MUM1L1	hsa-miR-146b-3p
MUM1L1	hsa-miR-223-5p
COLEC10	hsa-miR-512-3p
COLEC10	hsa-miR-526b-5p
COLEC10	hsa-miR-517a-3p
GSDMC	hsa-miR-223-3p
BMP8A	hsa-miR-223-3p
BMP8A	hsa-miR-146b-3p
BMP8A	hsa-miR-3690
FGFR2	hsa-miR-223-3p
FGFR2	hsa-miR-146b-3p
FGFR2	hsa-miR-3690
TM7SF2	hsa-miR-223-3p
TM7SF2	hsa-miR-146b-3p
TM7SF2	hsa-miR-3690
EIF3CL	hsa-miR-223-3p
SKAP1	hsa-miR-526b-5p
SKAP1	hsa-miR-133b
ANO9	hsa-miR-512-3p
ANO9	hsa-miR-526b-5p
IL10RA	hsa-miR-512-3p
IL10RA	hsa-miR-526b-5p
CD4	hsa-miR-526b-5p
CD4	hsa-miR-133b
IGSF21	hsa-miR-512-3p
IGSF21	hsa-miR-526b-5p
CHI3L1	hsa-miR-512-3p
CHI3L1	hsa-miR-526b-5p
MZB1	hsa-miR-526b-5p
MZB1	hsa-miR-133b
GNA15	hsa-miR-512-3p
GNA15	hsa-miR-526b-5p
CSF3R	hsa-miR-526b-5p
CSF3R	hsa-miR-133b
C16orf54	hsa-miR-12136
C16orf54	hsa-miR-133b
CCR7	hsa-miR-526b-5p
CCR7	hsa-miR-133b
DPEP2	hsa-miR-512-3p
DPEP2	hsa-miR-526b-5p
CD37	hsa-miR-526b-5p
CD37	hsa-miR-133b
GREM1	hsa-miR-512-3p
GREM1	hsa-miR-526b-5p
APOC1	hsa-miR-526b-5p
APOC1	hsa-miR-133b
CARD11	hsa-miR-133b
GPR171	hsa-miR-512-3p
GPR171	hsa-miR-526b-5p
LILRB2	hsa-miR-512-3p
LILRB2	hsa-miR-526b-5p
OSCAR	hsa-miR-302c-3p
FAM46B	hsa-miR-223-3p
FAM46B	hsa-miR-146b-3p
XR_001750763.2	hsa-miR-12136
XR_001750763.2	hsa-miR-526b-5p
XR_001750763.2	hsa-miR-512-3p
XR_001750763.2	hsa-miR-302c-3p
XR_001750763.2	hsa-miR-1323
XR_001750763.2	hsa-miR-302b-3p
NR_026832.1	hsa-miR-142-3p
NR_026832.1	hsa-miR-146b-3p
NR_026832.1	hsa-miR-142-5p
NR_026832.1	hsa-miR-508-3p
NR_026832.1	hsa-miR-223-3p
NR_026832.1	hsa-miR-3690
NR_026832.1	hsa-miR-223-5p
XR_932105.2	hsa-miR-12136
XR_932105.2	hsa-miR-4662a-5p
XR_932105.2	hsa-miR-512-3p
XR_932105.2	hsa-miR-302c-3p
XR_932105.2	hsa-miR-133b
XR_932105.2	hsa-miR-302b-3p
XR_428553.3	hsa-miR-12136
XR_428553.3	hsa-miR-526b-5p
XR_428553.3	hsa-miR-499a-3p
XR_428553.3	hsa-miR-302c-3p
XR_428553.3	hsa-miR-1323
NR_038446.1	hsa-miR-12136
NR_038446.1	hsa-miR-499a-3p
NR_038446.1	hsa-miR-512-3p
NR_038446.1	hsa-miR-208a-3p
NR_038446.1	hsa-miR-302c-3p
NR_038446.1	hsa-miR-1323
NR_038446.1	hsa-miR-302b-3p
ENST00000418467	hsa-miR-12136
ENST00000418467	hsa-miR-512-3p
ENST00000418467	hsa-miR-302b-3p
ENST00000418467	hsa-miR-302c-3p
NR_110844.1	hsa-miR-12136
NR_110844.1	hsa-miR-4662a-5p
NR_110844.1	hsa-miR-512-3p
NR_110844.1	hsa-miR-302c-3p
NR_110844.1	hsa-miR-1323
NR_110844.1	hsa-miR-302b-3p
NR_137183.1	hsa-miR-526b-5p
NR_137183.1	hsa-miR-499a-3p
NR_137183.1	hsa-miR-517a-3p
NR_137183.1	hsa-miR-512-3p
NR_137183.1	hsa-miR-302c-3p
NR_137183.1	hsa-miR-302b-3p
ENST00000628823	hsa-miR-526b-5p
ENST00000628823	hsa-miR-499a-3p
XR_001741030.1	hsa-miR-508-3p
XR_001741030.1	hsa-miR-223-5p
XR_001741030.1	hsa-miR-142-5p
XR_001751776.2	hsa-miR-508-3p
XR_001751776.2	hsa-miR-223-3p
XR_001751776.2	hsa-miR-142-5p
XR_001751776.2	hsa-miR-142-3p
NR_152754.1	hsa-miR-12136
NR_152754.1	hsa-miR-512-3p
NR_152754.1	hsa-miR-526b-5p
XR_001738528.1	hsa-miR-508-3p
XR_001738528.1	hsa-miR-142-3p
XR_001738528.1	hsa-miR-223-5p
ENST00000636467	hsa-miR-508-3p
ENST00000636467	hsa-miR-223-3p
ENST00000636467	hsa-miR-223-5p
ENST00000636467	hsa-miR-142-5p
ENST00000645622	hsa-miR-12136
ENST00000645622	hsa-miR-512-3p
ENST00000645622	hsa-miR-526b-5p
ENST00000645622	hsa-miR-133b
NR_136197.1	hsa-miR-12136
NR_136197.1	hsa-miR-526b-5p
NR_136197.1	hsa-miR-302b-3p
NR_136197.1	hsa-miR-302c-3p
TCONS_00004579	hsa-miR-223-3p
TCONS_00004579	hsa-miR-142-5p
TCONS_00004579	hsa-miR-3690
ENST00000602322	hsa-miR-1323
ENST00000602322	hsa-miR-512-3p
ENST00000610988	hsa-miR-142-5p
ENST00000610988	hsa-miR-223-5p
ENST00000435485	hsa-miR-142-3p
ENST00000435485	hsa-miR-146b-3p
TCONS_00012384	hsa-miR-512-3p
TCONS_00012384	hsa-miR-133b
NR_040057.1	hsa-miR-223-5p
NR_040057.1	hsa-miR-3690
XR_001749193.1	hsa-miR-12136
XR_001749193.1	hsa-miR-526b-5p
XR_001749193.1	hsa-miR-512-3p
XR_001749193.1	hsa-miR-302c-3p
XR_001749193.1	hsa-miR-302b-3p
NR_038244.1	hsa-miR-142-3p
NR_038244.1	hsa-miR-223-5p
NR_038244.1	hsa-miR-142-5p
TCONS_00025068	hsa-miR-512-3p
TCONS_00025068	hsa-miR-499a-3p
XR_001741027.1	hsa-miR-146b-3p
XR_001741027.1	hsa-miR-142-5p
ENST00000607783	hsa-miR-223-3p
ENST00000607783	hsa-miR-146b-3p
ENST00000607783	hsa-miR-142-5p
ENST00000642602	hsa-miR-12136
ENST00000642602	hsa-miR-302b-3p
ENST00000642602	hsa-miR-302c-3p
XR_241961.3	hsa-miR-223-3p
XR_241961.3	hsa-miR-146b-3p
XR_241961.3	hsa-miR-142-3p
XR_241961.3	hsa-miR-142-5p
XR_926405.2	hsa-miR-223-3p
XR_926405.2	hsa-miR-146b-3p
XR_926405.2	hsa-miR-142-3p
XR_926405.2	hsa-miR-142-5p
ENST00000649338	hsa-miR-142-3p
ENST00000649338	hsa-miR-142-5p
ENST00000649338	hsa-miR-223-5p
NR_037650.1	hsa-miR-142-5p
NR_037650.1	hsa-miR-3690
ENST00000628939	hsa-miR-512-3p
ENST00000628939	hsa-miR-4662a-5p
NR_028272.1	hsa-miR-142-5p
NR_028272.1	hsa-miR-3690
ENST00000564823	hsa-miR-223-3p
ENST00000564823	hsa-miR-146b-3p
ENST00000564823	hsa-miR-142-3p
XR_001741386.1	hsa-miR-142-3p
XR_001741386.1	hsa-miR-146b-3p
TCONS_00021029	hsa-miR-302b-3p
TCONS_00021029	hsa-miR-302c-3p
TCONS_00002203	hsa-miR-223-5p
TCONS_00002203	hsa-miR-3690
XR_001738526.1	hsa-miR-142-3p
XR_001738526.1	hsa-miR-223-5p
ENST00000556070	hsa-miR-146b-3p
ENST00000556070	hsa-miR-142-5p
NR_120346.1	hsa-miR-146b-3p
NR_120346.1	hsa-miR-142-5p
TCONS_00031639	hsa-miR-508-3p
TCONS_00031639	hsa-miR-223-3p
TCONS_00031639	hsa-miR-142-5p
XR_941186.2	hsa-miR-142-3p
XR_941186.2	hsa-miR-142-5p
XR_941186.2	hsa-miR-223-5p
ENST00000599475	hsa-miR-142-5p
ENST00000599475	hsa-miR-223-5p

## Sheet: supplement Table7
Term_ID	Term_description	GeneRatio	BgRatio	Enrichment_score	GeneSymbols	p-value	Category
GO:0005886	plasma membrane	0.483607	0.193175	2.50346	KCNN4;HLA-DRA;SNX20;CD1B;CARD11;TREML1;CPLX3;CDCP1;PTPRO;DIO3;ITGA4;GNA15;IKZF3;CHL1;GPR141;MARCHF1;HCK;LILRB3;CD300LB;FCRL1;OSCAR;ITGB7;MARCO;PIK3R5;ATP8B4;FRMPD1;PIK3CG;TLR2;ADORA3;CD68;TNFSF8;TLR1;CACNA1G;ITGAX;GPR88;SLC11A1;SKAP1;APBB1IP;FCRL6;GPSM3;PRKCQ;RGS6;CD52;COLQ;LILRB1;GRIA1;TREM1;RAB39A;GSDMC;RGS18;SLC7A7;FYB1;SPN;LILRA5;SLAMF6;GPR65;ADAM28;C5AR2;LILRB2;MYO1G;LAX1;LY9;GNAL;SAMSN1;GAP…	5.58e-25	cellular_component
GO:0002250	adaptive immune response	0.1	0.00720072	13.8875	PIK3CG;ALCAM;TXK;CD1B;CD6;CTSS;BTLA;LILRB2;THEMIS;LAX1;CD247;LAIR1;SKAP1;LILRB4;SLAMF1;LILRB3;TNFRSF11A;LILRB1;HAVCR2;CAMK4;SLAMF7;LAMP3	1.93e-19	biological_process
GO:0006954	inflammatory response	0.104545	0.0138764	7.53405	PIK3CG;AOAH;TLR2;ADGRE2;ADORA3;TLR1;C5AR2;LIPA;SLC11A1;TLR8;IL18RAP;PRKCQ;FPR3;HCK;CHI3L1;TNFRSF11A;PTAFR;HAVCR2;XCR1;CAMK4;NFAM1;TLR7;TLR10	3.96e-14	biological_process
GO:0043312	neutrophil degranulation	0.122727	0.0235524	5.21083	TLR2;FGR;CD68;FCN1;CTSS;LILRB2;HPSE;CD300A;ITGAX;PKP1;VAMP8;SLC11A1;LAIR1;STXBP2;ARHGAP9;LILRB3;CHI3L1;PTAFR;SLC2A5;BIN2;OSCAR;DOCK2;FCGR2A;PLAC8;NFAM1;ANPEP;ATP8B4	1.88e-12	biological_process
GO:0006955	immune response	0.0909091	0.0129763	7.00578	HLA-DRA;TLR2;TNFSF8;TNFSF14;TLR1;GPR65;CTSS;LILRB2;LAX1;CD96;IL18RAP;MARCHF1;LCP2;LST1;PTAFR;IGSF6;NCF4;FYB1;SPN;TLR10	7.74e-12	biological_process
GO:0050776	regulation of immune response	0.0636364	0.00585059	10.8769	CD96;ITGA4;LILRB2;SLAMF6;SLAMF7;CD300A;LAIR1;CD1B;TREML1;CD300LB;LILRB1;TREM1;ITGB7;OSCAR	2.96e-11	biological_process
GO:0004888	transmembrane signaling receptor activity	0.0606061	0.00613348	9.88118	SLAMF1;EVI2A;IGSF6;NFAM1;TLR7;LILRB3;MARCO;CD247;TNFRSF11A;SPN;TLR1;TLR10	2.52e-09	molecular_function
GO:0007165	signal transduction	0.145455	0.0471047	3.0879	TLR2;ALCAM;ADORA3;TNFSF8;TNFSF14;GREM1;TLR1;NLRP12;LILRB2;CSF2RB;ZNF831;PKP1;APBB1IP;CHL1;PRKAB2;GNAL;DOK2;LILRB4;HPCAL4;ARHGAP9;FPR3;TNFRSF11A;LILRB1;GRIA1;RCAN1;CAMK4;DAPP1;NFAM1;ANPEP;FYB1;SPN;CDS1	1.2e-08	biological_process
GO:0001772	immunological synapse	0.0286885	0.00127886	22.4329	ALCAM;PRKCQ;CARD11;CD6;CD37;SCIMP;HAVCR2	1.26e-08	cellular_component
GO:0004872	receptor activity	0.0656566	0.0102494	6.40591	TLR8;IL18RAP;TLR2;CD48;CSF2RB;ITGAX;LILRB3;ANPEP;TNFRSF11A;TLR1;TREM1;ITGB7;LILRB4	1.15e-07	molecular_function
GO:0045087	innate immune response	0.0909091	0.0227273	4	PIK3CG;TLR2;SLAMF6;FGR;CD6;TREML1;RNASE6;TLR1;BLK;LY9;TLR8;SLAMF1;CD300LB;TREM1;HAVCR2;TLR7;MATK;MARCO;LILRA5;TLR10	1.43e-07	biological_process
GO:0001816	cytokine production	0.0227273	0.000825083	27.5455	PIK3CG;TXK;LIPA;PTAFR;BATF	4.98e-07	biological_process
GO:0002224	toll-like receptor signaling pathway	0.0272727	0.00150015	18.18	TLR8;CTSS;TLR2;TLR7;TLR1;TLR10	6.03e-07	biological_process
GO:0070821	tertiary granule membrane	0.0327869	0.00316349	10.3641	LILRB2;CD300A;LAIR1;ITGAX;VAMP8;SLC11A1;ATP8B4;PTAFR	8.54e-07	cellular_component
GO:0005887	integral component of plasma membrane	0.155738	0.0685199	2.27288	HLA-DRA;TLR2;ALCAM;ADORA3;TNFSF8;CD6;TLR1;GPR65;PTPRO;TM7SF2;C5AR2;LILRB2;CSF2RB;KCNJ2;SLC11A1;SLCO1B7;CD96;TLR8;KCND2;FPR3;LILRB3;KCNA6;GPR34;CD52;TNFRSF11A;PTAFR;GPR171;P2RY10;SLC2A5;XCR1;ATP1B4;IGSF6;CD48;SLC7A7;MARCO;CD37;SPN;TLR10	1.57e-06	cellular_component
GO:0031256	leading edge membrane	0.0163934	0.000471158	34.7939	ADGRE2;DOCK8;SCIMP;MYO1G	2.39e-06	cellular_component
GO:0016021	integral component of membrane	0.303279	0.187117	1.6208	ANO9;VSIG4;ADGRE2;FCMR;SLAMF6;CA14;CD1B;CD68;TREML1;TNFSF14;PTCRA;CDCP1;SLC22A16;PTPRO;ADAM28;DIO3;BTLA;CD300A;LAX1;TMEM200C;CD247;VAMP8;SLAMF8;SIDT1;TRIQK;GPR88;C16orf54;LAIR1;ASTN2;LY9;GPR132;CHL1;TREM1;LILRB4;FCRL6;SLAMF1;IL18RAP;IGFLR1;GAPT;TMEM132E;GPR141;MARCHF1;FPR3;LST1;TRAF3IP3;CD300LB;PTAFR;ANO3;GPR171;HAVCR2;MS4A14;SCIMP;CEACAM21;OSCAR;LILRB1;WDFY4;EVI2A;FCGR2A;FCRL2;FCRL1;ATRNL1;KMO;S…	6.94e-06	cellular_component
GO:0050852	T cell receptor signaling pathway	0.0409091	0.00652565	6.26897	HLA-DRA;THEMIS;PRKCQ;LCP2;TXK;CARD11;FYB1;SKAP1;PTPN22	1.3e-05	biological_process
GO:0034162	toll-like receptor 9 signaling pathway	0.0181818	0.000750075	24.24	TLR8;PIK3AP1;HAVCR2;TLR7	1.4e-05	biological_process
GO:0002755	MyD88-dependent toll-like receptor signaling pathway	0.0227273	0.00150015	15.15	TLR8;TLR2;TLR7;TLR1;TLR10	1.48e-05	biological_process
GO:0007186	G-protein coupled receptor signaling pathway	0.0909091	0.0320282	2.83841	PIK3CG;UTS2;ADGRE2;ADORA3;FCN1;PDE8B;GPR65;GPR88;GNA15;GPR132;RGS6;FPR3;GPR34;PTAFR;GPR171;P2RY10;ATRNL1;XCR1;RGS18;PIK3R5	2.71e-05	biological_process
GO:0007229	integrin-mediated signaling pathway	0.0318182	0.00420042	7.575	ITGA4;ITGAX;HCK;FGR;TXK;PLEK;ITGB7	3.53e-05	biological_process
GO:0050900	leukocyte migration	0.0363636	0.00577558	6.2961	ITGA4;CD48;SLC7A7;FPR3;ITGAX;SPN;TREM1;DOK2	3.83e-05	biological_process
GO:0045028	G-protein coupled purinergic nucleotide receptor activity	0.020202	0.00104915	19.2556	PTAFR;GPR171;P2RY10;GPR34	4.04e-05	molecular_function
GO:0045730	respiratory burst	0.0136364	0.000375038	36.36	NCF4;CD52;SLC11A1	4.33e-05	biological_process
GO:0001771	immunological synapse formation	0.0136364	0.000375038	36.36	DOCK8;DOCK2;CD6	4.33e-05	biological_process
GO:0007166	cell surface receptor signaling pathway	0.0454545	0.00982598	4.62595	IL18RAP;IGSF6;LILRB2;ADGRE2;NFAM1;LILRB3;MARCO;CD247;CD37;DOK2	6.18e-05	biological_process
GO:0008329	signaling pattern recognition receptor activity	0.0151515	0.000484222	31.2904	MARCO;FCN1;TLR2	7.76e-05	molecular_function
GO:0034113	heterotypic cell-cell adhesion	0.0181818	0.00112511	16.16	ITGAX;ITGB7;ITGA4;LILRB2	8.54e-05	biological_process
GO:0045577	regulation of B cell differentiation	0.0136364	0.000450045	30.3	NFAM1;IKZF3;CARD11	8.55e-05	biological_process
GO:1900165	negative regulation of interleukin-6 secretion	0.0136364	0.000450045	30.3	PTPN22;BANK1;C5AR2	8.55e-05	biological_process
GO:0042102	positive regulation of T cell proliferation	0.0227273	0.00225022	10.1	LILRB2;PRKCQ;CARD11;CD6;HAVCR2	0.000119003	biological_process
GO:0051897	positive regulation of protein kinase B signaling	0.0318182	0.00510051	6.23824	PIK3CG;HPSE;PIK3AP1;CHI3L1;HCLS1;PIK3R5;STOX1	0.00012497	biological_process
GO:0038083	peptidyl-tyrosine autophosphorylation	0.0227273	0.00232523	9.77419	BLK;HCK;TXK;FGR;MATK	0.000139997	biological_process
GO:0042113	B cell activation	0.0181818	0.00127513	14.2588	LAX1;IKZF3;BANK1;FCRL1	0.000145049	biological_process
GO:0030667	secretory granule membrane	0.0286885	0.00477889	6.00317	FCGR2A;TLR2;ITGAX;LILRB3;ANPEP;VAMP8;PTAFR	0.000160789	cellular_component
GO:0043325	phosphatidylinositol-3,4-bisphosphate binding	0.020202	0.00145267	13.9068	DAPP1;ADAP2;PLEK;MYO1G	0.000162369	molecular_function
GO:0001774	microglial cell activation	0.0136364	0.00060006	22.725	TLR8;TLR7;TLR2	0.0002335	biological_process
GO:0043011	myeloid dendritic cell differentiation	0.0136364	0.00060006	22.725	CAMK4;BATF;BATF3	0.0002335	biological_process
GO:0004715	non-membrane spanning protein tyrosine kinase activity	0.0252525	0.00290534	8.69178	BLK;HCK;TXK;FGR;MATK	0.000249605	molecular_function
GO:0009986	cell surface	0.0655738	0.0240291	2.72893	HAVCR2;ITGA4;HLA-DRA;FCRL2;LILRB2;SLAMF1;ITGB7;TLR2;ITGAX;CD1B;TREML1;SPN;GREM1;GRIA1;LY9;FCRL1	0.000281345	cellular_component
GO:0030168	platelet activation	0.0272727	0.00420042	6.49286	PIK3CG;PRKCQ;LCP2;TREML1;PIK3R5;GNA15	0.00030765	biological_process
GO:0031226	intrinsic component of plasma membrane	0.0163934	0.00141347	11.598	KCND2;CD6;TLR2;ALCAM	0.000340933	cellular_component
GO:2000484	positive regulation of interleukin-8 secretion	0.0136364	0.000675068	20.2	FCN1;TLR2;TLR1	0.00034599	biological_process
GO:0050729	positive regulation of inflammatory response	0.0181818	0.00157516	11.5429	TLR2;TLR7;NLRP12;TLR10	0.000346335	biological_process
GO:0032720	negative regulation of tumor necrosis factor production	0.0181818	0.00157516	11.5429	PTPN22;SLAMF1;HAVCR2;C5AR2	0.000346335	biological_process
GO:0007169	transmembrane receptor protein tyrosine kinase signaling pathway	0.0272727	0.00442544	6.16271	BLK;LCP2;HCK;TXK;FGR;MATK	0.000409763	biological_process
GO:0042346	positive regulation of NF-kappaB import into nucleus	0.0136364	0.000750075	18.18	GREM1;TLR7;TLR2	0.000488264	biological_process
GO:0032729	positive regulation of interferon-gamma production	0.0181818	0.00180018	10.1	SLAMF6;HAVCR2;TXK;SLC11A1	0.000591498	biological_process
GO:0101003	ficolin-1-rich granule membrane	0.0204918	0.00289426	7.08016	LILRB2;CD300A;PKP1;ITGAX;SLC11A1	0.000663356	cellular_component
GO:0032496	response to lipopolysaccharide	0.0272727	0.0050255	5.42687	CD96;CSF2RB;CD6;TNFRSF11A;SLC11A1;PTPN22	0.000813592	biological_process
GO:0005581	collagen trimer	0.0204918	0.00302887	6.76548	EMILIN2;MARCO;FCN1;COL21A1;COLQ	0.000819825	cellular_component
GO:0032722	positive regulation of chemokine production	0.0136364	0.00090009	15.15	HAVCR2;TLR7;TLR2	0.000873549	biological_process
GO:0007204	positive regulation of cytosolic calcium ion concentration	0.0272727	0.00510051	5.34706	XCR1;PIK3CG;C5AR2;FPR3;CD52;GNA15	0.000880233	biological_process
GO:0070374	positive regulation of ERK1 and ERK2 cascade	0.0318182	0.00712571	4.46526	SLAMF1;C5AR2;MARCO;CHI3L1;SCIMP;PTPN22;HAVCR2	0.00097889	biological_process
GO:0005547	phosphatidylinositol-3,4,5-trisphosphate binding	0.020202	0.00234041	8.63184	DAPP1;ADAP2;ARHGAP9;MYO1G	0.00109844	molecular_function
GO:0031663	lipopolysaccharide-mediated signaling pathway	0.0136364	0.000975098	13.9846	CD6;PTPN22;HCK	0.00112185	biological_process
GO:0032689	negative regulation of interferon-gamma production	0.0136364	0.000975098	13.9846	CD96;LILRB1;HAVCR2	0.00112185	biological_process
GO:0005764	lysosome	0.0368852	0.0105674	3.49047	HLA-DRA;CTSS;HPSE;MARCHF1;TLR7;HCK;LIPA;SLC11A1;RAB39A	0.00115398	cellular_component
GO:0007155	cell adhesion	0.0636364	0.0250525	2.54012	CD96;SLAMF1;EMILIN2;ALCAM;ADGRE2;SLAMF7;CD300A;ITGAX;HCK;PKP1;SIGLEC11;LY9;ITGB7;CHL1	0.00131707	biological_process
GO:0086002	cardiac muscle cell action potential involved in contraction	0.0136364	0.0010501	12.9857	CACNA1G;CACNA1D;KCNJ2	0.0014105	biological_process
GO:0035025	positive regulation of Rho protein signal transduction	0.0136364	0.00112511	12.12	ABRA;P2RY10;GPR65	0.00174179	biological_process
GO:0031295	T cell costimulation	0.0181818	0.00240024	7.575	TNFSF14;HLA-DRA;BTLA;CARD11	0.00180553	biological_process
GO:0004930	G-protein coupled receptor activity	0.0505051	0.0167057	3.02323	GPR141;C5AR2;ADGRE2;GPR65;GPR34;GPR88;P2RY10;PTAFR;GPR171;GPR132	0.00181531	molecular_function
GO:0030670	phagocytic vesicle membrane	0.0204918	0.00363465	5.6379	TLR2;VAMP8;SLC11A1;TLR1;RAB39A	0.00188292	cellular_component
GO:0001819	positive regulation of cytokine production	0.0136364	0.00120012	11.3625	SLC11A1;NFAM1;CARD11	0.0021178	biological_process
GO:0031234	extrinsic component of cytoplasmic side of plasma membrane	0.0204918	0.00376927	5.43655	BLK;HCK;TXK;FGR;MATK	0.00221476	cellular_component
GO:0006935	chemotaxis	0.0227273	0.00420042	5.41071	XCR1;DOCK2;C5AR2;SPN;PTAFR	0.00225395	biological_process
GO:0006952	defense response	0.0181818	0.00255025	7.12941	KCNN4;RNASE6;LILRB3;CD48	0.00226938	biological_process
GO:0031683	G-protein beta/gamma-subunit complex binding	0.0151515	0.00137196	11.0437	GNAL;PIK3R5;GNA15	0.00231646	molecular_function
GO:0005576	extracellular region	0.131148	0.0776065	1.6899	AOAH;UTS2;FCMR;FGR;TLL2;CD6;FCN1;RNASE6;CDCP1;ADAM28;CTSS;DNASE1L3;HPSE;IGSF21;CEL;LUZP2;EMILIN2;STXBP2;MZB1;ARHGAP9;ABHD18;CEMIP;CHI3L1;CD52;LILRB1;TREM1;BIN2;OSCAR;DOCK2;PLAC8;PLEK;COL21A1	0.00238371	cellular_component
GO:0043533	inositol 1,3,4,5 tetrakisphosphate binding	0.010101	0.000403519	25.0323	ASTN2;ADAP2	0.00246126	molecular_function
GO:0071260	cellular response to mechanical stimulus	0.0181818	0.00262526	6.92571	TNFSF14;TLR8;KCNJ2;TLR7	0.0025295	biological_process
GO:0010800	positive regulation of peptidyl-threonine phosphorylation	0.0136364	0.00127513	10.6941	CEMIP;STOX1;CHI3L1	0.00254054	biological_process
GO:0042130	negative regulation of T cell proliferation	0.0136364	0.00127513	10.6941	LILRB1;HAVCR2;LILRB2	0.00254054	biological_process
GO:0040015	negative regulation of multicellular organism growth	0.00909091	0.000375038	24.24	STC2;PLAC8	0.00262328	biological_process
GO:0050764	regulation of phagocytosis	0.00909091	0.000375038	24.24	HCK;FGR	0.00262328	biological_process
GO:0050869	negative regulation of B cell activation	0.00909091	0.000375038	24.24	SAMSN1;BANK1	0.00262328	biological_process
GO:0097028	dendritic cell differentiation	0.00909091	0.000375038	24.24	LILRB1;BATF3	0.00262328	biological_process
GO:0045359	positive regulation of interferon-beta biosynthetic process	0.00909091	0.000375038	24.24	TLR8;TLR7	0.00262328	biological_process
GO:0019441	tryptophan catabolic process to kynurenine	0.00909091	0.000375038	24.24	KYNU;KMO	0.00262328	biological_process
GO:0061591	calcium activated galactosylceramide scrambling	0.00909091	0.000375038	24.24	ANO3;ANO9	0.00262328	biological_process
GO:0032609	interferon-gamma production	0.00909091	0.000375038	24.24	LILRB1;IL18RAP	0.00262328	biological_process
GO:0034134	toll-like receptor 2 signaling pathway	0.00909091	0.000375038	24.24	PIK3AP1;TLR2	0.00262328	biological_process
GO:0061590	calcium activated phosphatidylcholine scrambling	0.00909091	0.000375038	24.24	ANO3;ANO9	0.00262328	biological_process
GO:0004713	protein tyrosine kinase activity	0.0252525	0.00500363	5.04684	BLK;CSF2RB;HCK;FGR;MATK	0.00306518	molecular_function
GO:0001530	lipopolysaccharide binding	0.0151515	0.00153337	9.88118	PTAFR;CD6;TLR2	0.00322431	molecular_function
GO:0038096	Fc-gamma receptor signaling pathway involved in phagocytosis	0.0181818	0.00285029	6.37895	FCGR2A;FGR;HCK;MYO1G	0.00343129	biological_process
GO:0009897	external side of plasma membrane	0.0245902	0.00599044	4.1049	TLR8;FCRL6;ALCAM;ANPEP;TNFRSF11A;LILRB1	0.00344519	cellular_component
GO:0001891	phagocytic cup	0.0122951	0.00127886	9.61411	SH3BP1;BIN2;MYO1G	0.00349025	cellular_component
GO:0042304	regulation of fatty acid biosynthetic process	0.00909091	0.000450045	20.2	PDK4;PRKAB2	0.00389219	biological_process
GO:0007252	I-kappaB phosphorylation	0.00909091	0.000450045	20.2	TLR7;TLR2	0.00389219	biological_process
GO:0042116	macrophage activation	0.00909091	0.000450045	20.2	TLR1;SLC11A1	0.00389219	biological_process
GO:0046549	retinal cone cell development	0.00909091	0.000450045	20.2	DIO3;RORB	0.00389219	biological_process
GO:0035580	specific granule lumen	0.0163934	0.00269233	6.08893	DOCK2;CHI3L1;OSCAR;HPSE	0.00407925	cellular_component
GO:0007498	mesoderm development	0.0136364	0.00150015	9.09	IKZF3;HCK;MATK	0.0041068	biological_process
GO:0001784	phosphotyrosine residue binding	0.0151515	0.00169478	8.94012	SAMSN1;HCK;FGR	0.00432293	molecular_function
GO:0000902	cell morphogenesis	0.0181818	0.00307531	5.9122	GREM1;LIPA;LST1;PTPRO	0.00453001	biological_process
GO:0045786	negative regulation of cell cycle	0.0136364	0.00157516	8.65714	LILRB1;RUNX3;BRINP1	0.00473355	biological_process
GO:0050830	defense response to Gram-positive bacterium	0.0227273	0.0050255	4.52239	TLR2;FGR;TNFSF8;RNASE6;HAVCR2	0.00492518	biological_process
GO:0042169	SH2 domain binding	0.0151515	0.00177548	8.53375	LAX1;SKAP1;LILRB1	0.0049472	molecular_function
GO:0035556	intracellular signal transduction	0.0545455	0.0231023	2.36104	BLK;CAMK4;PRKCQ;RGS6;CISH;LCP2;NFAM1;PNCK;LAX1;FYB1;HCLS1;TREM1	0.00515516	biological_process
GO:0001664	G-protein coupled receptor binding	0.020202	0.00355096	5.68916	MARCO;FCN1;GNAL;GNA15	0.00521185	molecular_function
GO:0036020	endolysosome membrane	0.00819672	0.000471158	17.397	TLR8;TLR7	0.00534236	cellular_component
GO:0005891	voltage-gated calcium channel complex	0.0122951	0.00148078	8.30309	CACNA1G;CACNA1D;CACNA1B	0.00534954	cellular_component
GO:0060333	interferon-gamma-mediated signaling pathway	0.0181818	0.00322532	5.63721	PTAFR;IRF5;HLA-DRA;HCK	0.00538089	biological_process
GO:0045088	regulation of innate immune response	0.00909091	0.000525053	17.3143	PTPN22;FGR	0.00538997	biological_process
GO:0090150	establishment of protein localization to membrane	0.00909091	0.000525053	17.3143	FRMPD1;COLQ	0.00538997	biological_process
GO:0045078	positive regulation of interferon-gamma biosynthetic process	0.00909091	0.000525053	17.3143	TLR8;TLR7	0.00538997	biological_process
GO:2000406	positive regulation of T cell migration	0.00909091	0.000525053	17.3143	DOCK8;ITGA4	0.00538997	biological_process
GO:0050855	regulation of B cell receptor signaling pathway	0.00909091	0.000525053	17.3143	BLK;PTPN22	0.00538997	biological_process
GO:0050901	leukocyte tethering or rolling	0.00909091	0.000525053	17.3143	ITGA4;ITGB7	0.00538997	biological_process
GO:0006569	tryptophan catabolic process	0.00909091	0.000525053	17.3143	KYNU;KMO	0.00538997	biological_process
GO:0017128	phospholipid scramblase activity	0.010101	0.00064563	15.6452	ANO3;ANO9	0.00667685	molecular_function
GO:0071723	lipopeptide binding	0.010101	0.00064563	15.6452	TLR1;CD1B	0.00667685	molecular_function
GO:0019228	neuronal action potential	0.0136364	0.00180018	7.575	CACNA1G;GPR88;KCND2	0.00694672	biological_process
GO:0002548	monocyte chemotaxis	0.00909091	0.00060006	15.15	TNFRSF11A;PTPRO	0.0071088	biological_process
GO:0043304	regulation of mast cell degranulation	0.00909091	0.00060006	15.15	ADGRE2;STXBP2	0.0071088	biological_process
GO:0051926	negative regulation of calcium ion transport	0.00909091	0.00060006	15.15	LILRB1;LILRB2	0.0071088	biological_process
GO:0032735	positive regulation of interleukin-12 production	0.00909091	0.00060006	15.15	IRF5;TLR2	0.0071088	biological_process
GO:0001775	cell activation	0.00909091	0.00060006	15.15	TLR1;TLR2	0.0071088	biological_process
GO:0005546	phosphatidylinositol-4,5-bisphosphate binding	0.020202	0.00387378	5.21507	ADAP2;SNX20;KCNJ2;MYO1G	0.00711045	molecular_function
GO:0060326	cell chemotaxis	0.0136364	0.00187519	7.272	PRKCQ;BIN2;FPR3	0.00779922	biological_process
GO:0051092	positive regulation of NF-kappaB transcription factor activity	0.0227273	0.00562556	4.04	TLR2;PRKCQ;CARD11;TNFRSF11A;GREM1	0.00791924	biological_process
GO:0016791	phosphatase activity	0.0151515	0.0020983	7.22086	PTPN22;PTPRO;DUSP13	0.00797081	molecular_function
GO:0046934	phosphatidylinositol-4,5-bisphosphate 3-kinase activity	0.0151515	0.0020983	7.22086	PIK3AP1;PIK3CG;PIK3R5	0.00797081	molecular_function
GO:0008331	high voltage-gated calcium channel activity	0.010101	0.000726334	13.9068	CACNA1D;CACNA1B	0.00849467	molecular_function
GO:0014068	positive regulation of phosphatidylinositol 3-kinase signaling	0.0136364	0.0019502	6.99231	PIK3AP1;HCLS1;FGR	0.00871073	biological_process
GO:0010628	positive regulation of gene expression	0.0363636	0.0132013	2.75455	EPB41L4B;TLR2;PKP1;LAMP3;SLC11A1;STOX1;LILRB1;PTPN22	0.00884597	biological_process
GO:1900017	positive regulation of cytokine production involved in inflammatory response	0.00909091	0.000675068	13.4667	CD6;GPSM3	0.00904103	biological_process
GO:0035640	exploration behavior	0.00909091	0.000675068	13.4667	BRINP1;CHL1	0.00904103	biological_process
GO:0050868	negative regulation of T cell activation	0.00909091	0.000675068	13.4667	LAX1;PTPN22	0.00904103	biological_process
GO:0042098	T cell proliferation	0.00909091	0.000675068	13.4667	PIK3CG;TNFSF14	0.00904103	biological_process
GO:0032753	positive regulation of interleukin-4 production	0.00909091	0.000675068	13.4667	PRKCQ;HAVCR2	0.00904103	biological_process
GO:0045785	positive regulation of cell adhesion	0.0136364	0.0020252	6.73333	SKAP1;EPB41L4B;APBB1IP	0.00968209	biological_process
GO:0086091	regulation of heart rate by cardiac conduction	0.0136364	0.0020252	6.73333	CACNA1G;CACNA1D;KCNJ2	0.00968209	biological_process
GO:0042832	defense response to protozoan	0.00909091	0.000750075	12.12	BATF;SLC11A1	0.0111792	biological_process
GO:0050860	negative regulation of T cell receptor signaling pathway	0.00909091	0.000750075	12.12	PTPN22;LILRB4	0.0111792	biological_process
GO:2000251	positive regulation of actin cytoskeleton reorganization	0.00909091	0.000750075	12.12	HCLS1;HCK	0.0111792	biological_process
GO:0034612	response to tumor necrosis factor	0.00909091	0.000750075	12.12	CHI3L1;TNFRSF11A	0.0111792	biological_process
GO:0043197	dendritic spine	0.0204918	0.00558659	3.66803	KCND2;DOCK10;KCNJ2;GRIA1;PTPRO	0.011794	cellular_component
GO:0032755	positive regulation of interleukin-6 production	0.0136364	0.00217522	6.26897	TLR7;TLR2;LILRB2	0.0118073	biological_process
GO:0071345	cellular response to cytokine stimulus	0.0136364	0.00217522	6.26897	HCLS1;ITGA4;NLRP12	0.0118073	biological_process
GO:0019221	cytokine-mediated signaling pathway	0.0272727	0.00870087	3.13448	CISH;CSF2RB;ITGAX;HCK;PTAFR;BATF	0.0124558	biological_process
GO:0043406	positive regulation of MAP kinase activity	0.0136364	0.00225022	6.06	PIK3CG;TPD52L1;PIK3R5	0.0129623	biological_process
GO:0005102	receptor binding	0.0454545	0.0189654	2.39671	BLK;UTS2;ALCAM;BANK1;HCK;MATK;TNFSF8;FYB1;TNFSF14	0.0132696	molecular_function
GO:0010447	response to acidic pH	0.00909091	0.000825083	11.0182	GPR65;CTSS	0.0135161	biological_process
GO:0009435	NAD biosynthetic process	0.00909091	0.000825083	11.0182	KYNU;KMO	0.0135161	biological_process
GO:0007202	activation of phospholipase C activity	0.00909091	0.000825083	11.0182	TXK;GNA15	0.0135161	biological_process
GO:0071398	cellular response to fatty acid	0.00909091	0.000825083	11.0182	PTAFR;PDK4	0.0135161	biological_process
GO:0032757	positive regulation of interleukin-8 production	0.00909091	0.000825083	11.0182	TLR7;TLR2	0.0135161	biological_process
GO:0003823	antigen binding	0.010101	0.000968445	10.4301	SLAMF1;LILRB4	0.0150909	molecular_function
GO:0043027	cysteine-type endopeptidase inhibitor activity involved in apoptotic process	0.010101	0.000968445	10.4301	TNFAIP8;TNFSF14	0.0150909	molecular_function
GO:0005834	heterotrimeric G-protein complex	0.0122951	0.00215387	5.70838	RGS6;GNAL;GNA15	0.0152794	cellular_component
GO:0007160	cell-matrix adhesion	0.0181818	0.00435043	4.17931	CD96;ITGA4;ITGB7;HPSE	0.0152826	biological_process
GO:0006909	phagocytosis	0.0136364	0.00240024	5.68125	SLC11A1;SLAMF1;NCF4	0.0154598	biological_process
GO:0086012	membrane depolarization during cardiac muscle cell action potential	0.00909091	0.00090009	10.1	CACNA1D;KCNJ2	0.0160446	biological_process
GO:0032715	negative regulation of interleukin-6 production	0.00909091	0.00090009	10.1	SLAMF1;HAVCR2	0.0160446	biological_process
GO:0050690	regulation of defense response to virus by virus	0.00909091	0.00090009	10.1	DOCK2;HCK	0.0160446	biological_process
GO:0009968	negative regulation of signal transduction	0.0136364	0.00247525	5.50909	RGS6;RGS18;NLRP12	0.0168029	biological_process
GO:0071222	cellular response to lipopolysaccharide	0.0181818	0.00450045	4.04	LILRB1;NUGGC;HAVCR2;LILRB2	0.0171256	biological_process
GO:0005164	tumor necrosis factor receptor binding	0.010101	0.00104915	9.62782	TNFSF8;TNFSF14	0.0176491	molecular_function
GO:0042288	MHC class I protein binding	0.010101	0.00104915	9.62782	LILRB1;LILRB2	0.0176491	molecular_function
GO:0008157	protein phosphatase 1 binding	0.010101	0.00104915	9.62782	LILRB1;LILRB2	0.0176491	molecular_function
GO:0035579	specific granule membrane	0.0163934	0.00410581	3.99274	VAMP8;LAIR1;SLC2A5;ATP8B4	0.0178434	cellular_component
GO:0044853	plasma membrane raft	0.00819672	0.000875008	9.36759	LCP2;KCND2	0.0185969	cellular_component
GO:0001782	B cell homeostasis	0.00909091	0.000975098	9.32308	GAPT;DOCK10	0.0187579	biological_process
GO:0045954	positive regulation of natural killer cell mediated cytotoxicity	0.00909091	0.000975098	9.32308	SLAMF6;IL18RAP	0.0187579	biological_process
GO:0001618	virus receptor activity	0.0151515	0.00290534	5.21507	SLAMF1;ITGB7;ANPEP	0.0194868	molecular_function
GO:0006968	cellular defense response	0.0136364	0.00262526	5.19429	FCMR;SPN;LILRB2	0.0196794	biological_process
GO:0050839	cell adhesion molecule binding	0.0151515	0.00298604	5.07412	ITGA4;ITGB7;LILRB2	0.0209622	molecular_function
GO:0030183	B cell differentiation	0.0136364	0.00270027	5.05	NFAM1;ITGA4;CARD11	0.021213	biological_process
GO:0061337	cardiac conduction	0.0136364	0.00270027	5.05	CACNA1D;KCNJ2;KCND2	0.021213	biological_process
GO:0050853	B cell receptor signaling pathway	0.00909091	0.0010501	8.65714	BLK;KLHL6	0.0216491	biological_process
GO:0070555	response to interleukin-1	0.00909091	0.0010501	8.65714	CHI3L1;TNFRSF11A	0.0216491	biological_process
GO:0070509	calcium ion import	0.00909091	0.0010501	8.65714	CACNA1G;CACNA1D	0.0216491	biological_process
GO:0045671	negative regulation of osteoclast differentiation	0.00909091	0.0010501	8.65714	LILRB3;LILRB4	0.0216491	biological_process
GO:0008217	regulation of blood pressure	0.0136364	0.00277528	4.91351	CACNA1B;UTS2;ANPEP	0.0228103	biological_process
GO:0008277	regulation of G-protein coupled receptor protein signaling pathway	0.0136364	0.00277528	4.91351	RGS6;FRMPD1;RGS18	0.0228103	biological_process
GO:0005229	intracellular calcium activated chloride channel activity	0.010101	0.00121056	8.34411	ANO3;ANO9	0.0232672	molecular_function
GO:0001968	fibronectin binding	0.010101	0.00121056	8.34411	ITGA4;CTSS	0.0232672	molecular_function
GO:0001540	amyloid-beta binding	0.0151515	0.00314745	4.81391	MARCO;GRIA1;LILRB2	0.0240922	molecular_function
GO:0009615	response to virus	0.0181818	0.0050255	3.61791	TLR8;FGR;LILRB1;BATF3	0.0246401	biological_process
GO:0043113	receptor clustering	0.00909091	0.00112511	8.08	ITGA4;ITGB7	0.0247117	biological_process
GO:0036159	inner dynein arm assembly	0.00909091	0.00112511	8.08	LRRC6;DNAH3	0.0247117	biological_process
GO:0050766	positive regulation of phagocytosis	0.00909091	0.00112511	8.08	DOCK2;SLC11A1	0.0247117	biological_process
GO:0034774	secretory granule lumen	0.0163934	0.00464427	3.52982	FCN1;ARHGAP9;BIN2;FGR	0.0267287	cellular_component
GO:0008305	integrin complex	0.00819672	0.00107693	7.61117	ITGAX;ITGB7	0.0277031	cellular_component
GO:0014065	phosphatidylinositol 3-kinase signaling	0.00909091	0.00120012	7.575	PIK3CG;PIK3R5	0.0279394	biological_process
GO:0034341	response to interferon-gamma	0.00909091	0.00120012	7.575	KYNU;SLC11A1	0.0279394	biological_process
GO:0002244	hematopoietic progenitor cell differentiation	0.0136364	0.0030003	4.545	HOXB3;PLEK;RBM47	0.0279844	biological_process
GO:0006470	protein dephosphorylation	0.0181818	0.00532553	3.41408	DAPP1;PTPN22;PTPRO;DUSP13	0.029701	biological_process
GO:0050718	positive regulation of interleukin-1 beta secretion	0.00909091	0.00127513	7.12941	TLR8;NLRP12	0.031326	biological_process
GO:0008076	voltage-gated potassium channel complex	0.0163934	0.00491351	3.3364	KCNN4;KCNJ2;KCNA6;KCND2	0.0320065	cellular_component
GO:0019903	protein phosphatase binding	0.0151515	0.00355096	4.26687	KCNN4;SKAP1;FCRL6	0.0329589	molecular_function
GO:0030666	endocytic vesicle membrane	0.0122951	0.00289426	4.24809	MARCO;GRIA1;HLA-DRA	0.0333507	cellular_component
GO:0035577	azurophil granule membrane	0.0122951	0.00289426	4.24809	VAMP8;NFAM1;CD68	0.0333507	cellular_component
GO:0006911	phagocytosis, engulfment	0.00909091	0.00135013	6.73333	SH3BP1;BIN2	0.0348652	biological_process
GO:0046627	negative regulation of insulin receptor signaling pathway	0.00909091	0.00135013	6.73333	PRKCQ;CISH	0.0348652	biological_process
GO:0005516	calmodulin binding	0.030303	0.012267	2.4703	KCNN4;CAMK4;MYO1G;PNCK;MYO5B;MYO1F	0.0351897	molecular_function
GO:0031090	organelle membrane	0.0122951	0.00296157	4.15155	DHRS9;TM7SF2;CYP2S1	0.0353696	cellular_component
GO:0005086	ARF guanyl-nucleotide exchange factor activity	0.010101	0.00153337	6.58745	NCF4;CYTH4	0.0363478	molecular_function
GO:0003774	motor activity	0.0151515	0.00371237	4.08136	MYO1F;GPR88;MYO1G	0.0369186	molecular_function
GO:0051603	proteolysis involved in cellular protein catabolic process	0.00909091	0.00142514	6.37895	CPVL;CTSS	0.0385513	biological_process
GO:0030246	carbohydrate binding	0.020202	0.0064563	3.12904	CHI3L1;FCN1;SIGLEC11;ATRNL1	0.0390869	molecular_function
GO:0015026	coreceptor activity	0.010101	0.00161407	6.25808	ITGA4;FCRL1	0.0399699	molecular_function
GO:0004683	calmodulin-dependent protein kinase activity	0.010101	0.00161407	6.25808	CAMK4;PNCK	0.0399699	molecular_function
GO:0006468	protein phosphorylation	0.0363636	0.0176268	2.06298	RUNX3;CAMK4;HCK;TXK;FGR;MATK;FYB1;PRKAB2	0.0413168	biological_process
GO:0008284	positive regulation of cell proliferation	0.0409091	0.0209271	1.95484	SLAMF1;PLAC8;MZB1;HCK;MATK;HCLS1;TNFRSF11A;STOX1;GREM1	0.0420944	biological_process
GO:0007616	long-term memory	0.00909091	0.00150015	6.06	GRIA1;CAMK4	0.0423785	biological_process
GO:0051482	positive regulation of cytosolic calcium ion concentration involved in phospholipase C-activating G-protein coupled signaling pathway	0.00909091	0.00150015	6.06	GPR65;P2RY10	0.0423785	biological_process
GO:0031623	receptor internalization	0.00909091	0.00157516	5.77143	LILRB1;GRIA1	0.0463411	biological_process
GO:0008016	regulation of heart contraction	0.00909091	0.00157516	5.77143	CACNA1B;ADORA3	0.0463411	biological_process
GO:0010008	endosome membrane	0.0245902	0.0107693	2.28335	TLR8;DIO3;NCF4;TLR7;CD1B;CD68	0.0486645	cellular_component
GO:0045177	apical part of cell	0.0122951	0.00336542	3.65336	C5AR2;EPB41L4B;CHL1	0.0487652	cellular_component
GO:0045121	membrane raft	0.0204918	0.00814431	2.51609	TLR2;HPSE;CD48;CARD11;TLR1	0.0492964	cellular_component
GO:0043547	positive regulation of GTPase activity	0.0181818	0.00630063	2.88571	DOCK8;SH3BP1;RGS6;DOCK10	0.0501196	biological_process
GO:0032728	positive regulation of interferon-beta production	0.00909091	0.00165017	5.50909	IRF5;TLR2	0.0504337	biological_process
GO:0042110	T cell activation	0.00909091	0.00165017	5.50909	PIK3CG;TNFSF14	0.0504337	biological_process
GO:0002376	immune system process	0.00909091	0.00165017	5.50909	KCNN4;FCMR	0.0504337	biological_process
GO:0018108	peptidyl-tyrosine phosphorylation	0.00909091	0.00165017	5.50909	HCK;FGR	0.0504337	biological_process
GO:0006915	apoptotic process	0.0454545	0.0252025	1.80357	PRUNE2;DIO3;TLR2;MZB1;TNFSF8;CHI3L1;TNFSF14;GREM1;GPR65;GZMH	0.0522744	biological_process
GO:0017124	SH3 domain binding	0.020202	0.00718263	2.81262	SH3BP1;PTPN22;HCLS1;SKAP1	0.0541292	molecular_function
GO:0032760	positive regulation of tumor necrosis factor production	0.00909091	0.00172517	5.26957	PTAFR;TLR2	0.054651	biological_process
GO:0086010	membrane depolarization during action potential	0.00909091	0.00172517	5.26957	CACNA1G;CACNA1B	0.054651	biological_process
GO:0070527	platelet aggregation	0.00909091	0.00180018	5.05	PIK3CG;PLEK	0.0589878	biological_process
GO:0051973	positive regulation of telomerase activity	0.00909091	0.00180018	5.05	PRKCQ;GREM1	0.0589878	biological_process
GO:0042742	defense response to bacterium	0.0181818	0.00667567	2.7236	TLR1;SPN;PLAC8;SLC11A1	0.0595946	biological_process
GO:0007267	cell-cell signaling	0.0272727	0.0126013	2.16429	FCRL2;LILRB2;ANPEP;TNFSF8;TNFRSF11A;GREM1	0.0599403	biological_process
GO:0032088	negative regulation of NF-kappaB transcription factor activity	0.0136364	0.00412541	3.30545	HAVCR2;ADORA3;NLRP12	0.0622168	biological_process
GO:0070062	extracellular exosome	0.168033	0.132396	1.26917	HLA-DRA;ALCAM;VSIG4;SLAMF6;FGR;CARD11;SLC37A2;CPVL;RNASE6;DOCK10;PTPRO;ITGA4;CD300A;PKP1;MYO1G;VAMP8;MYO5B;MUM1L1;CEL;LIPA;LAIR1;CHL1;GNAL;LILRB4;SLAMF1;STXBP2;CHI3L1;HAVCR2;SLC2A5;OSCAR;ITGB7;DOCK2;FCGR2A;CAMK4;KMO;CD48;ANPEP;CD37;SPN;FRMPD1;LILRA5	0.062665	cellular_component
GO:0010629	negative regulation of gene expression	0.0181818	0.0069757	2.60645	STOX1;PTPN22;HAVCR2;STC2	0.0678124	biological_process
GO:0034446	substrate adhesion-dependent cell spreading	0.00909091	0.0019502	4.66154	ITGA4;ITGB7	0.0679996	biological_process
GO:0045668	negative regulation of osteoblast differentiation	0.00909091	0.0019502	4.66154	GREM1;RORB	0.0679996	biological_process
GO:0007190	activation of adenylate cyclase activity	0.00909091	0.0019502	4.66154	ADORA3;GNAL	0.0679996	biological_process
GO:0003779	actin binding	0.0353535	0.0180776	1.95565	ABRA;DIAPH3;MYO1G;MYO5B;GAS2L3;HCLS1;MYO1F	0.0682015	molecular_function
GO:0006813	potassium ion transport	0.0136364	0.00435043	3.13448	KCNN4;KCNJ2;KCNA6	0.0706428	biological_process
GO:0005543	phospholipid binding	0.0151515	0.00484222	3.12904	DAPP1;PTAFR;BIN2	0.070939	molecular_function
GO:0048839	inner ear development	0.00909091	0.0020252	4.48889	STOX1;DCANP1	0.072665	biological_process
GO:0001932	regulation of protein phosphorylation	0.00909091	0.0020252	4.48889	TLR8;TLR7	0.072665	biological_process
GO:0051607	defense response to virus	0.0227273	0.010276	2.21168	TLR8;LILRB1;IRF5;TLR7;RNASE6	0.0765594	biological_process
GO:0036312	phosphatidylinositol 3-kinase regulatory subunit binding	0.00505051	0.000403519	12.5162	PIK3AP1	0.0773959	molecular_function
GO:0015174	basic amino acid transmembrane transporter activity	0.00505051	0.000403519	12.5162	SLC7A7	0.0773959	molecular_function
GO:0030023	extracellular matrix constituent conferring elasticity	0.00505051	0.000403519	12.5162	EMILIN2	0.0773959	molecular_function
GO:0001609	G-protein coupled adenosine receptor activity	0.00505051	0.000403519	12.5162	ADORA3	0.0773959	molecular_function
GO:0030884	exogenous lipid antigen binding	0.00505051	0.000403519	12.5162	CD1B	0.0773959	molecular_function
GO:0030883	endogenous lipid antigen binding	0.00505051	0.000403519	12.5162	CD1B	0.0773959	molecular_function
GO:0035197	siRNA binding	0.00505051	0.000403519	12.5162	TLR7	0.0773959	molecular_function
GO:0043184	vascular endothelial growth factor receptor 2 binding	0.00505051	0.000403519	12.5162	GREM1	0.0773959	molecular_function
GO:0016176	superoxide-generating NADPH oxidase activator activity	0.00505051	0.000403519	12.5162	NCF4	0.0773959	molecular_function
GO:0035005	1-phosphatidylinositol-4-phosphate 3-kinase activity	0.00505051	0.000403519	12.5162	PIK3CG	0.0773959	molecular_function
GO:0016298	lipase activity	0.00505051	0.000403519	12.5162	LIPA	0.0773959	molecular_function
GO:0008429	phosphatidylethanolamine binding	0.00505051	0.000403519	12.5162	CD300A	0.0773959	molecular_function
GO:0046935	1-phosphatidylinositol-3-kinase regulator activity	0.00505051	0.000403519	12.5162	PIK3R5	0.0773959	molecular_function
GO:0004875	complement receptor activity	0.00505051	0.000403519	12.5162	FPR3	0.0773959	molecular_function
GO:0004415	hyalurononglucosaminidase activity	0.00505051	0.000403519	12.5162	CEMIP	0.0773959	molecular_function
GO:0009931	calcium-dependent protein serine/threonine kinase activity	0.00505051	0.000403519	12.5162	CAMK4	0.0773959	molecular_function
GO:0030297	transmembrane receptor protein tyrosine kinase activator activity	0.00505051	0.000403519	12.5162	GREM1	0.0773959	molecular_function
GO:0007268	chemical synaptic transmission	0.0272727	0.0135014	2.02	UTS2;KCND2;CACNA1G;GPR88;GRIA1;CACNA1B	0.0779185	biological_process
GO:0045179	apical cortex	0.00409836	0.000336542	12.1779	MYO5B	0.0794732	cellular_component
GO:0042627	chylomicron	0.00409836	0.000336542	12.1779	APOBR	0.0794732	cellular_component
GO:0021559	trigeminal nerve development	0.00454546	0.000375038	12.12	DCANP1	0.0798414	biological_process
GO:0033227	dsRNA transport	0.00454546	0.000375038	12.12	SIDT1	0.0798414	biological_process
GO:0060055	angiogenesis involved in wound healing	0.00454546	0.000375038	12.12	HPSE	0.0798414	biological_process
GO:0032703	negative regulation of interleukin-2 production	0.00454546	0.000375038	12.12	HAVCR2	0.0798414	biological_process
GO:0051770	positive regulation of nitric-oxide synthase biosynthetic process	0.00454546	0.000375038	12.12	TLR2	0.0798414	biological_process
GO:0033689	negative regulation of osteoblast proliferation	0.00454546	0.000375038	12.12	GREM1	0.0798414	biological_process
GO:0010818	T cell chemotaxis	0.00454546	0.000375038	12.12	PIK3CG	0.0798414	biological_process
GO:0002315	marginal zone B cell differentiation	0.00454546	0.000375038	12.12	DOCK10	0.0798414	biological_process
GO:0019556	histidine catabolic process to glutamate and formamide	0.00454546	0.000375038	12.12	AMDHD1	0.0798414	biological_process
GO:0002281	macrophage activation involved in immune response	0.00454546	0.000375038	12.12	HAVCR2	0.0798414	biological_process
GO:0019557	histidine catabolic process to glutamate and formate	0.00454546	0.000375038	12.12	AMDHD1	0.0798414	biological_process
GO:0002377	immunoglobulin production	0.00454546	0.000375038	12.12	CARD11	0.0798414	biological_process
GO:0071548	response to dexamethasone	0.00454546	0.000375038	12.12	PTAFR	0.0798414	biological_process
GO:0002430	complement receptor mediated signaling pathway	0.00454546	0.000375038	12.12	FPR3	0.0798414	biological_process
GO:0090385	phagosome-lysosome fusion	0.00454546	0.000375038	12.12	RAB39A	0.0798414	biological_process
GO:0071800	podosome assembly	0.00454546	0.000375038	12.12	BIN2	0.0798414	biological_process
GO:1900454	positive regulation of long term synaptic depression	0.00454546	0.000375038	12.12	LILRB2	0.0798414	biological_process
GO:0048806	genitalia development	0.00454546	0.000375038	12.12	DCANP1	0.0798414	biological_process
GO:0033280	response to vitamin D	0.00454546	0.000375038	12.12	STC2	0.0798414	biological_process
GO:0032494	response to peptidoglycan	0.00454546	0.000375038	12.12	IRF5	0.0798414	biological_process
GO:0050707	regulation of cytokine secretion	0.00454546	0.000375038	12.12	TLR10	0.0798414	biological_process
GO:0044351	macropinocytosis	0.00454546	0.000375038	12.12	DOCK2	0.0798414	biological_process
GO:0060732	positive regulation of inositol phosphate biosynthetic process	0.00454546	0.000375038	12.12	PTAFR	0.0798414	biological_process
GO:0015760	glucose-6-phosphate transport	0.00454546	0.000375038	12.12	SLC37A2	0.0798414	biological_process
GO:0035881	amacrine cell differentiation	0.00454546	0.000375038	12.12	RORB	0.0798414	biological_process
GO:0060586	multicellular organismal iron ion homeostasis	0.00454546	0.000375038	12.12	SLC11A1	0.0798414	biological_process
GO:0051058	negative regulation of small GTPase mediated signal transduction	0.00454546	0.000375038	12.12	SH3BP1	0.0798414	biological_process
GO:0043281	regulation of cysteine-type endopeptidase activity involved in apoptotic process	0.00454546	0.000375038	12.12	NLRP12	0.0798414	biological_process
GO:0031953	negative regulation of protein autophosphorylation	0.00454546	0.000375038	12.12	NLRP12	0.0798414	biological_process
GO:0042446	hormone biosynthetic process	0.00454546	0.000375038	12.12	DIO3	0.0798414	biological_process
GO:1903169	regulation of calcium ion transmembrane transport	0.00454546	0.000375038	12.12	PIK3CG	0.0798414	biological_process
GO:0048846	axon extension involved in axon guidance	0.00454546	0.000375038	12.12	ALCAM	0.0798414	biological_process
GO:0043654	recognition of apoptotic cell	0.00454546	0.000375038	12.12	FCN1	0.0798414	biological_process
GO:1904058	positive regulation of sensory perception of pain	0.00454546	0.000375038	12.12	PTAFR	0.0798414	biological_process
GO:0045576	mast cell activation	0.00454546	0.000375038	12.12	LCP2	0.0798414	biological_process
GO:1901799	negative regulation of proteasomal protein catabolic process	0.00454546	0.000375038	12.12	LAMP3	0.0798414	biological_process
GO:0016064	immunoglobulin mediated immune response	0.00454546	0.000375038	12.12	TLR8	0.0798414	biological_process
GO:0032695	negative regulation of interleukin-12 production	0.00454546	0.000375038	12.12	SLAMF1	0.0798414	biological_process
GO:0086045	membrane depolarization during AV node cell action potential	0.00454546	0.000375038	12.12	CACNA1G	0.0798414	biological_process
GO:0006590	thyroid hormone generation	0.00454546	0.000375038	12.12	DIO3	0.0798414	biological_process
GO:0006029	proteoglycan metabolic process	0.00454546	0.000375038	12.12	HPSE	0.0798414	biological_process
GO:0050727	regulation of inflammatory response	0.00909091	0.00217522	4.17931	PIK3AP1;HCK	0.0822915	biological_process
GO:0006904	vesicle docking involved in exocytosis	0.00909091	0.00217522	4.17931	PLEK;STXBP2	0.0822915	biological_process
GO:0005245	voltage-gated calcium channel activity	0.010101	0.00242111	4.17205	CACNA1D;CACNA1B	0.0825622	molecular_function
GO:0071805	potassium ion transmembrane transport	0.0136364	0.00465047	2.93226	KCNJ2;KCNA6;KCND2	0.0826265	biological_process
GO:0032403	protein complex binding	0.0252525	0.011702	2.15796	TLR2;LILRB2;FYB1;HCLS1;SKAP1	0.0829656	molecular_function
GO:0042127	regulation of cell proliferation	0.0181818	0.00750075	2.424	BLK;MZB1;TXK;FGR	0.0835209	biological_process
GO:0032587	ruffle membrane	0.0122951	0.00424042	2.89949	ADGRE2;PLEK;FGR	0.0848608	cellular_component
GO:0043202	lysosomal lumen	0.0122951	0.00424042	2.89949	LIPA;CTSS;HPSE	0.0848608	cellular_component
GO:0030665	clathrin-coated vesicle membrane	0.00819672	0.00201925	4.05929	CEMIP;VAMP8	0.0865559	cellular_component
GO:0050679	positive regulation of epithelial cell proliferation	0.00909091	0.00225022	4.04	STOX1;C5AR2	0.0872436	biological_process
GO:0071320	cellular response to cAMP	0.00909091	0.00225022	4.04	PTAFR;PIK3CG	0.0872436	biological_process
GO:0032266	phosphatidylinositol-3-phosphate binding	0.010101	0.00250182	4.03747	SNX20;NCF4	0.0873595	molecular_function
GO:0006661	phosphatidylinositol biosynthetic process	0.0136364	0.00480048	2.84063	PIK3CG;CDS1;PIK3R5	0.0889247	biological_process
GO:0016459	myosin complex	0.00819672	0.00208656	3.92834	MYO5B;MYO1G	0.0915588	cellular_component
GO:0034987	immunoglobulin receptor binding	0.00505051	0.000484222	10.4301	FGR	0.0921444	molecular_function
GO:0030280	structural constituent of epidermis	0.00505051	0.000484222	10.4301	PKP1	0.0921444	molecular_function
GO:0035612	AP-2 adaptor complex binding	0.00505051	0.000484222	10.4301	FCHO1	0.0921444	molecular_function
GO:0032050	clathrin heavy chain binding	0.00505051	0.000484222	10.4301	CEMIP	0.0921444	molecular_function
GO:0005326	neurotransmitter transporter activity	0.00505051	0.000484222	10.4301	CPLX3	0.0921444	molecular_function
GO:0051216	cartilage development	0.00909091	0.00232523	3.90968	HOXB3;CHI3L1	0.0922824	biological_process
GO:0005096	GTPase activator activity	0.0353535	0.0195303	1.81019	SH3BP1;DOCK2;RGS18;RGS6;ARHGAP9;ARHGAP30;ADAP2	0.0935581	molecular_function
GO:0031902	late endosome membrane	0.0163934	0.00706738	2.31959	VAMP8;MARCHF1;HLA-DRA;SLC11A1	0.0945667	cellular_component
GO:0034705	potassium channel complex	0.00409836	0.00040385	10.1482	KCNA6	0.0945963	cellular_component
GO:0097197	tetraspanin-enriched microdomain	0.00409836	0.00040385	10.1482	SCIMP	0.0945963	cellular_component
GO:0032009	early phagosome	0.00409836	0.00040385	10.1482	TLR7	0.0945963	cellular_component
GO:1990454	L-type voltage-gated calcium channel complex	0.00409836	0.00040385	10.1482	CACNA1D	0.0945963	cellular_component
GO:0043020	NADPH oxidase complex	0.00409836	0.00040385	10.1482	NCF4	0.0945963	cellular_component
GO:0031091	platelet alpha granule	0.00409836	0.00040385	10.1482	TREML1	0.0945963	cellular_component
GO:0004252	serine-type endopeptidase activity	0.020202	0.008716	2.31781	FCN1;GZMH;CTSS;TLL2	0.0946505	molecular_function
GO:0005765	lysosomal membrane	0.0286885	0.0158848	1.80604	HLA-DRA;HPSE;MARCHF1;CD1B;LAMP3;ANPEP;VAMP8	0.0947601	cellular_component
GO:0050765	negative regulation of phagocytosis	0.00454546	0.000450045	10.1	TLR2	0.0950312	biological_process
GO:0055118	negative regulation of cardiac muscle contraction	0.00454546	0.000450045	10.1	PIK3CG	0.0950312	biological_process
GO:0048007	antigen processing and presentation, exogenous lipid antigen via MHC class Ib	0.00454546	0.000450045	10.1	CD1B	0.0950312	biological_process
GO:0006691	leukotriene metabolic process	0.00454546	0.000450045	10.1	TLR2	0.0950312	biological_process
GO:0050861	positive regulation of B cell receptor signaling pathway	0.00454546	0.000450045	10.1	NFAM1	0.0950312	biological_process
GO:0097746	regulation of blood vessel diameter	0.00454546	0.000450045	10.1	UTS2	0.0950312	biological_process
GO:0071340	skeletal muscle acetylcholine-gated channel clustering	0.00454546	0.000450045	10.1	COLQ	0.0950312	biological_process
GO:0048265	response to pain	0.00454546	0.000450045	10.1	CACNA1B	0.0950312	biological_process
GO:0031223	auditory behavior	0.00454546	0.000450045	10.1	DCANP1	0.0950312	biological_process
GO:0034138	toll-like receptor 3 signaling pathway	0.00454546	0.000450045	10.1	HAVCR2	0.0950312	biological_process
GO:0042462	eye photoreceptor cell development	0.00454546	0.000450045	10.1	RORB	0.0950312	biological_process
GO:0050663	cytokine secretion	0.00454546	0.000450045	10.1	LCP2	0.0950312	biological_process
GO:0035457	cellular response to interferon-alpha	0.00454546	0.000450045	10.1	PYHIN1	0.0950312	biological_process
GO:1900271	regulation of long-term synaptic potentiation	0.00454546	0.000450045	10.1	LILRB2	0.0950312	biological_process
GO:0045190	isotype switching	0.00454546	0.000450045	10.1	BATF	0.0950312	biological_process
GO:0060335	positive regulation of interferon-gamma-mediated signaling pathway	0.00454546	0.000450045	10.1	TXK	0.0950312	biological_process
GO:0030836	positive regulation of actin filament depolymerization	0.00454546	0.000450045	10.1	PLEK	0.0950312	biological_process
GO:0038202	TORC1 signaling	0.00454546	0.000450045	10.1	CARD11	0.0950312	biological_process
GO:0046541	saliva secretion	0.00454546	0.000450045	10.1	KCNN4	0.0950312	biological_process
GO:0007207	phospholipase C-activating G-protein coupled acetylcholine receptor signaling pathway	0.00454546	0.000450045	10.1	GNA15	0.0950312	biological_process
GO:0097094	craniofacial suture morphogenesis	0.00454546	0.000450045	10.1	DCANP1	0.0950312	biological_process
GO:2000483	negative regulation of interleukin-8 secretion	0.00454546	0.000450045	10.1	PTPN22	0.0950312	biological_process
GO:1990869	cellular response to chemokine	0.00454546	0.000450045	10.1	DOCK8	0.0950312	biological_process
GO:0060158	phospholipase C-activating dopamine receptor signaling pathway	0.00454546	0.000450045	10.1	GNA15	0.0950312	biological_process
GO:0086013	membrane repolarization during cardiac muscle cell action potential	0.00454546	0.000450045	10.1	KCNJ2	0.0950312	biological_process
GO:0071223	cellular response to lipoteichoic acid	0.00454546	0.000450045	10.1	TLR2	0.0950312	biological_process
GO:0060075	regulation of resting membrane potential	0.00454546	0.000450045	10.1	KCNJ2	0.0950312	biological_process
GO:0086015	SA node cell action potential	0.00454546	0.000450045	10.1	CACNA1G	0.0950312	biological_process
GO:1901016	regulation of potassium ion transmembrane transporter activity	0.00454546	0.000450045	10.1	CACNA1D	0.0950312	biological_process
GO:0001766	membrane raft polarization	0.00454546	0.000450045	10.1	DOCK2	0.0950312	biological_process
GO:0032495	response to muramyl dipeptide	0.00454546	0.000450045	10.1	IRF5	0.0950312	biological_process
GO:0045580	regulation of T cell differentiation	0.00454546	0.000450045	10.1	CARD11	0.0950312	biological_process
GO:0042711	maternal behavior	0.00454546	0.000450045	10.1	BRINP1	0.0950312	biological_process
GO:0034765	regulation of ion transmembrane transport	0.0181818	0.00787579	2.30857	CACNA1G;CACNA1B;KCNA6;KCND2	0.0957378	biological_process
GO:1904724	tertiary granule lumen	0.00819672	0.00215387	3.80558	CTSS;OSCAR	0.096644	cellular_component
GO:0007188	adenylate cyclase-modulating G-protein coupled receptor signaling pathway	0.00909091	0.00240024	3.7875	CACNA1D;GNA15	0.097404	biological_process
GO:0050890	cognition	0.00909091	0.00240024	3.7875	HLA-DRA;CHL1	0.097404	biological_process
GO:0050885	neuromuscular process controlling balance	0.00909091	0.00240024	3.7875	DCANP1;GPR88	0.097404	biological_process
GO:0007264	small GTPase mediated signal transduction	0.0181818	0.0080258	2.26542	DOCK8;DOCK2;ARHGAP30;DOCK10	0.100848	biological_process
GO:0016235	aggresome	0.00819672	0.00222118	3.69026	PRKCQ;FGR	0.101808	cellular_component
GO:0032395	MHC class II receptor activity	0.00505051	0.000564926	8.94012	HLA-DRA	0.106658	molecular_function
GO:0004950	chemokine receptor activity	0.00505051	0.000564926	8.94012	XCR1	0.106658	molecular_function
GO:0004465	lipoprotein lipase activity	0.00505051	0.000564926	8.94012	AOAH	0.106658	molecular_function
GO:0019864	IgG binding	0.00505051	0.000564926	8.94012	FCGR2A	0.106658	molecular_function
GO:0016015	morphogen activity	0.00505051	0.000564926	8.94012	GREM1	0.106658	molecular_function
GO:0043394	proteoglycan binding	0.00505051	0.000564926	8.94012	CTSS	0.106658	molecular_function
GO:0030215	semaphorin receptor binding	0.00505051	0.000564926	8.94012	SH3BP1	0.106658	molecular_function
GO:0005068	transmembrane receptor protein tyrosine kinase adaptor activity	0.00505051	0.000564926	8.94012	DOK2	0.106658	molecular_function
GO:0015101	organic cation transmembrane transporter activity	0.00505051	0.000564926	8.94012	SLC22A16	0.106658	molecular_function
GO:0005905	clathrin-coated pit	0.00819672	0.00228848	3.58173	CEMIP;FCHO1	0.107046	cellular_component
GO:0005044	scavenger receptor activity	0.010101	0.00282463	3.57605	MARCO;CD6	0.107324	molecular_function
GO:0042060	wound healing	0.00909091	0.00255025	3.56471	EPB41L4B;SLC11A1	0.107879	biological_process
GO:0004725	protein tyrosine phosphatase activity	0.0151515	0.00581067	2.60753	PTPN22;PTPRO;DUSP13	0.10799	molecular_function
GO:0045944	positive regulation of transcription from RNA polymerase II promoter	0.0636364	0.0441044	1.44286	ABRA;HOXB3;SKAP1;LILRB1;ATP1B4;TLR2;PLAC8;IRF5;TXK;TNFSF8;HCLS1;SLC11A1;GREM1;IKZF3	0.108089	biological_process
GO:0038095	Fc-epsilon receptor signaling pathway	0.0136364	0.00525052	2.59714	PRKCQ;LCP2;CARD11	0.108962	biological_process
GO:0043083	synaptic cleft	0.00409836	0.000471158	8.69848	COLQ	0.109472	cellular_component
GO:0034663	endoplasmic reticulum chaperone complex	0.00409836	0.000471158	8.69848	MZB1	0.109472	cellular_component
GO:0016461	unconventional myosin complex	0.00409836	0.000471158	8.69848	MYO1F	0.109472	cellular_component
GO:0032591	dendritic spine membrane	0.00409836	0.000471158	8.69848	GRIA1	0.109472	cellular_component
GO:0042582	azurophil granule	0.00409836	0.000471158	8.69848	STXBP2	0.109472	cellular_component
GO:0030432	peristalsis	0.00454546	0.000525053	8.65714	DCANP1	0.109971	biological_process
GO:0070542	response to fatty acid	0.00454546	0.000525053	8.65714	TLR2	0.109971	biological_process
GO:0033173	calcineurin-NFAT signaling cascade	0.00454546	0.000525053	8.65714	RCAN1	0.109971	biological_process
GO:0045919	positive regulation of cytolysis	0.00454546	0.000525053	8.65714	LILRB1	0.109971	biological_process
GO:0048935	peripheral nervous system neuron development	0.00454546	0.000525053	8.65714	RUNX3	0.109971	biological_process
GO:0043122	regulation of I-kappaB kinase/NF-kappaB signaling	0.00454546	0.000525053	8.65714	NLRP12	0.109971	biological_process
GO:0060287	epithelial cilium movement involved in determination of left/right asymmetry	0.00454546	0.000525053	8.65714	LRRC6	0.109971	biological_process
GO:0031103	axon regeneration	0.00454546	0.000525053	8.65714	CHL1	0.109971	biological_process
GO:0007567	parturition	0.00454546	0.000525053	8.65714	PTAFR	0.109971	biological_process
GO:0060324	face development	0.00454546	0.000525053	8.65714	HOXB3	0.109971	biological_process
GO:0060306	regulation of membrane repolarization	0.00454546	0.000525053	8.65714	KCNJ2	0.109971	biological_process
GO:0030889	negative regulation of B cell proliferation	0.00454546	0.000525053	8.65714	CD300A	0.109971	biological_process
GO:0006884	cell volume homeostasis	0.00454546	0.000525053	8.65714	KCNN4	0.109971	biological_process
GO:0046488	phosphatidylinositol metabolic process	0.00454546	0.000525053	8.65714	PLEK	0.109971	biological_process
GO:0045744	negative regulation of G-protein coupled receptor protein signaling pathway	0.00454546	0.000525053	8.65714	PLEK	0.109971	biological_process
GO:0060218	hematopoietic stem cell differentiation	0.00454546	0.000525053	8.65714	BATF	0.109971	biological_process
GO:0002675	positive regulation of acute inflammatory response	0.00454546	0.000525053	8.65714	PIK3CG	0.109971	biological_process
GO:2001259	positive regulation of cation channel activity	0.00454546	0.000525053	8.65714	CTSS	0.109971	biological_process
GO:0048263	determination of dorsal identity	0.00454546	0.000525053	8.65714	GREM1	0.109971	biological_process
GO:0007191	adenylate cyclase-activating dopamine receptor signaling pathway	0.00454546	0.000525053	8.65714	GNAL	0.109971	biological_process
GO:2000727	positive regulation of cardiac muscle cell differentiation	0.00454546	0.000525053	8.65714	GREM1	0.109971	biological_process
GO:0045651	positive regulation of macrophage differentiation	0.00454546	0.000525053	8.65714	HCLS1	0.109971	biological_process
GO:2000042	negative regulation of double-strand break repair via homologous recombination	0.00454546	0.000525053	8.65714	HELB	0.109971	biological_process
GO:0007614	short-term memory	0.00454546	0.000525053	8.65714	BRINP1	0.109971	biological_process
GO:0032835	glomerulus development	0.00454546	0.000525053	8.65714	PTPRO	0.109971	biological_process
GO:0060749	mammary gland alveolus development	0.00454546	0.000525053	8.65714	TNFRSF11A	0.109971	biological_process
GO:0050862	positive regulation of T cell receptor signaling pathway	0.00454546	0.000525053	8.65714	KCNN4	0.109971	biological_process
GO:0046697	decidualization	0.00454546	0.000525053	8.65714	STC2	0.109971	biological_process
GO:0048872	homeostasis of number of cells	0.00454546	0.000525053	8.65714	CARD11	0.109971	biological_process
GO:0034145	positive regulation of toll-like receptor 4 signaling pathway	0.00454546	0.000525053	8.65714	PTPN22	0.109971	biological_process
GO:0097067	cellular response to thyroid hormone stimulus	0.00454546	0.000525053	8.65714	CTSS	0.109971	biological_process
GO:0008144	drug binding	0.010101	0.00290534	3.47671	TLR8;TLR7	0.112491	molecular_function
GO:0031532	actin cytoskeleton reorganization	0.00909091	0.00262526	3.46286	GPR65;PLEK	0.113224	biological_process
GO:0033209	tumor necrosis factor-mediated signaling pathway	0.0136364	0.00540054	2.525	TNFSF8;TNFSF14;TNFRSF11A	0.115998	biological_process
GO:0051091	positive regulation of DNA binding transcription factor activity	0.0136364	0.00540054	2.525	ABRA;NFAM1;TNFRSF11A	0.115998	biological_process
GO:0003727	single-stranded RNA binding	0.010101	0.00298604	3.38275	TLR8;TLR7	0.117722	molecular_function
GO:0048511	rhythmic process	0.00909091	0.00270027	3.36667	ENOX1;RORB	0.118637	biological_process
GO:0007157	heterophilic cell-cell adhesion via plasma membrane cell adhesion molecules	0.00909091	0.00270027	3.36667	CD6;ALCAM	0.118637	biological_process
GO:0022617	extracellular matrix disassembly	0.00909091	0.00270027	3.36667	CTSS;TLL2	0.118637	biological_process
GO:0033138	positive regulation of peptidyl-serine phosphorylation	0.00909091	0.00270027	3.36667	STOX1;HCLS1	0.118637	biological_process
GO:0046330	positive regulation of JNK cascade	0.00909091	0.00270027	3.36667	TPD52L1;SLAMF1	0.118637	biological_process
GO:0030881	beta-2-microglobulin binding	0.00505051	0.00064563	7.8226	CD1B	0.120941	molecular_function
GO:0019869	chloride channel inhibitor activity	0.00505051	0.00064563	7.8226	VAMP8	0.120941	molecular_function
GO:0015125	bile acid transmembrane transporter activity	0.00505051	0.00064563	7.8226	SLCO1B7	0.120941	molecular_function
GO:0050700	CARD domain binding	0.00505051	0.00064563	7.8226	CARD11	0.120941	molecular_function
GO:0019215	intermediate filament binding	0.00505051	0.00064563	7.8226	PKP1	0.120941	molecular_function
GO:0008061	chitin binding	0.00505051	0.00064563	7.8226	CHI3L1	0.120941	molecular_function
GO:0004114	3',5'-cyclic-nucleotide phosphodiesterase activity	0.00505051	0.00064563	7.8226	PDE8B	0.120941	molecular_function
GO:0004536	deoxyribonuclease activity	0.00505051	0.00064563	7.8226	DNASE1L3	0.120941	molecular_function
GO:0004520	endodeoxyribonuclease activity	0.00505051	0.00064563	7.8226	DNASE1L3	0.120941	molecular_function
GO:0030676	Rac guanyl-nucleotide exchange factor activity	0.00505051	0.00064563	7.8226	DOCK2	0.120941	molecular_function
GO:1990782	protein tyrosine kinase binding	0.00505051	0.00064563	7.8226	BANK1	0.120941	molecular_function
GO:0031588	nucleotide-activated protein kinase complex	0.00409836	0.000538467	7.61117	PRKAB2	0.124104	cellular_component
GO:1990124	messenger ribonucleoprotein complex	0.00409836	0.000538467	7.61117	PKP1	0.124104	cellular_component
GO:0034362	low-density lipoprotein particle	0.00409836	0.000538467	7.61117	APOBR	0.124104	cellular_component
GO:0007249	I-kappaB kinase/NF-kappaB signaling	0.00909091	0.00277528	3.27568	TLR8;CARD11	0.124112	biological_process
GO:0003341	cilium movement	0.00909091	0.00277528	3.27568	LRRC6;DNAH3	0.124112	biological_process
GO:0050732	negative regulation of peptidyl-tyrosine phosphorylation	0.00454546	0.00060006	7.575	SAMSN1	0.124666	biological_process
GO:0060644	mammary gland epithelial cell differentiation	0.00454546	0.00060006	7.575	LBH	0.124666	biological_process
GO:0009314	response to radiation	0.00454546	0.00060006	7.575	TNFRSF11A	0.124666	biological_process
[truncated: 731 more rows]

## Sheet: supplement Table8
Term_ID	Term_description	GeneRatio	BgRatio	Enrichment_score	GeneSymbols	p-value	Classification_level1
[truncated: 211 more rows]
